# Supplementary material for: Lactose azocalixarene drug delivery system for the treatment of multidrug-resistant pseudomonas aeruginosa infected diabetic ulcer
Source: Nat Commun. 2022 Oct 21;13:6279. doi: 10.1038/s41467-022-33920-7 (PMC9586954; doi:10.1038/s41467-022-33920-7)
Supplement: Supplementary file 3 — Source Data [file 41467_2022_33920_MOESM3_ESM.zip]

Archive with 33 entries (32 files):
- Source Data/
- Source Data/Figure 2C.xlsx
- Source Data/Figure 2D.xlsx
- Source Data/Figure 2F.xlsx
- Source Data/Figure 2G.xlsx
- Source Data/Figure 2H.xlsx
- Source Data/Figure 5B.xlsx
- Source Data/Figure 5C.xlsx
- Source Data/Figure 5F.xlsx
- Source Data/Figure 5G.xlsx
- Source Data/Figure 6D.xlsx
- Source Data/Figure 6F.xlsx
- Source Data/Figure 6G.xlsx
- Source Data/Figure 7C.xlsx
- Source Data/Figure 7D.xlsx
- Source Data/Figure 7F.xlsx
- Source Data/Figure 7G.xlsx
- Source Data/Figure 7H.xlsx
- Source Data/Supplementary Figure S10A.xlsx
- Source Data/Supplementary Figure S12.xlsx
- Source Data/Supplementary Figure S13.xlsx
- Source Data/Supplementary Figure S14.xlsx
- Source Data/Supplementary Figure S15.xlsx
- Source Data/supplementary Figure S16.xlsx
- Source Data/Supplementary Figure S17.xlsx
- Source Data/Supplementary Figure S18.csv
- Source Data/Supplementary Figure S19.xlsx
- Source Data/Supplementary Figure S20.xlsx
- Source Data/Supplementary Figure S21.xlsx
- Source Data/Supplementary Figure S22.xlsx
- Source Data/Supplementary Figure S23.xlsx
- Source Data/Supplementary Figure S25.xlsx
- Source Data/Supplementary Figure S9.xlsx
