# Supplementary material for: Lactose azocalixarene drug delivery system for the treatment of multidrug-resistant pseudomonas aeruginosa infected diabetic ulcer
Source: Nat Commun. 2022 Oct 21;13:6279. doi: 10.1038/s41467-022-33920-7 (PMC9586954; doi:10.1038/s41467-022-33920-7)
Supplement: Supplementary file 3 — Source Data [file 41467_2022_33920_MOESM3_ESM.zip › Source Data/Figure 2C.xlsx]

## Sheet: Sheet1
LacAC4A-CAC
Concentration (mM)	SFT (mN/m)			Average
1	72.521	72.363	72.363	72.4157
2	72.363	72.012	72.078	72.151
4	67.521	67.126	67.47	67.3723
8	63.799	63.504	63.851	63.718
10	59.509	60.194	60.206	59.9697
20	61.359	61.386	61.601	61.4487
40	59.642	59.579	59.859	59.6933
60	57.747	57.674	57.738	57.7197
