# Supplementary material for: Lactose azocalixarene drug delivery system for the treatment of multidrug-resistant pseudomonas aeruginosa infected diabetic ulcer
Source: Nat Commun. 2022 Oct 21;13:6279. doi: 10.1038/s41467-022-33920-7 (PMC9586954; doi:10.1038/s41467-022-33920-7)
Supplement: Supplementary file 3 — Source Data [file 41467_2022_33920_MOESM3_ESM.zip › Source Data/Figure 2D.xlsx]

## Sheet: Sheet1
LacAC4A-DLS
Hydrate particle size （nm）	Intensity
2.33	0
2.77	0
3.36	0.752
4.04	1.95
4.82	4.51
5.84	8.87
6.96	15.9
7.69	21.1
8.37	27.1
9.17	33.8
10.1	42
11.1	50.4
12.2	59.1
13.4	68.1
14.7	76.4
16.1	84.4
17.6	90.7
19.3	95.6
21	98.8
23.6	99.7
25.4	98.8
27.9	95.9
30.6	90.7
33.5	83.9
37.1	76.4
40.6	68
44.6	58.8
48.8	50.1
53.1	41.8
58.2	33.7
64.4	27.2
70	21.4
76.7	16.2
85.5	12
102	6.32
122	2.86
144	1.5
179	0.451
224	0.15
276	0.15
334	-0.15
405	0
487	0.15
631	0.15
