# Supplementary material for: Lactose azocalixarene drug delivery system for the treatment of multidrug-resistant pseudomonas aeruginosa infected diabetic ulcer
Source: Nat Commun. 2022 Oct 21;13:6279. doi: 10.1038/s41467-022-33920-7 (PMC9586954; doi:10.1038/s41467-022-33920-7)
Supplement: Supplementary file 3 — Source Data [file 41467_2022_33920_MOESM3_ESM.zip › Source Data/Figure 2F.xlsx]

## Sheet: Sheet1
Absorbance spectra of LacAC4A (10 μM) before and after reducing by SDT (10 mM)
Wavelength (nm)	10uMLacAC4A	10uMLacAC4A +10mM SDT
800	-0.000108863	-0.000339595
799	-2.07083e-05	0.000152625
798	-0.000221786	-0.000539284
797	0.000129708	0.000152832
796	0.000170182	5.44934e-05
795	0.000428443	3.01841e-05
794	-5.89125e-05	-0.000175316
793	9.87144e-05	-0.00039303
792	-6.17595e-05	-0.000184062
791	0.000305096	-0.000237258
790	-0.000281755	-0.000301777
789	-0.000335508	-0.000241604
788	7.80014e-05	-2.56264e-05
787	-9.31795e-05	0.000234927
786	-6.05727e-06	-0.000295155
785	-2.45392e-05	8.10047e-05
784	0.000141516	0.000170337
783	-1.75503e-05	-0.000200466
782	-0.000212731	-0.000250038
781	-4.80935e-05	-0.000388271
780	-0.000397633	-0.000354545
779	-0.00042334	-0.000596727
778	-0.000119732	-0.000356097
777	0.000299733	0.000167126
776	0.000126937	-0.000157255
775	3.43779e-05	-0.000142453
774	9.95947e-05	-0.00023793
773	-0.00018106	-0.000206003
772	1.6412e-05	-0.000294069
771	0.000263651	-0.000467818
770	0.000124866	-0.00024088
769	0.000138952	0.000434817
768	7.33411e-05	0.00019178
767	-2.60923e-05	-0.000309382
766	-0.000354079	-0.000492848
765	-4.92323e-05	-0.000316004
764	-0.000187943	-0.000135777
763	-0.000339853	-0.000466732
762	-0.000185407	-0.00017485
761	-0.0001188	-0.000470249
760	0.000110521	-0.000127599
759	0.000279166	-0.000258369
758	8.5924e-05	-0.000220751
757	-9.53017e-05	-0.000134379
756	-3.72224e-05	-0.000350665
755	-0.000214231	-0.00024683
754	0.000103479	-0.000255678
753	-4.78864e-05	9.68146e-06
752	-6.24325e-05	-0.000146645
751	3.69667e-05	-0.000233636
750	0.000263133	-0.000146956
749	-0.000274305	-0.000645892
748	0.000224127	-0.000233946
747	0.000327633	0.000192298
746	4.03322e-05	-0.000128582
745	-0.000113676	-0.000214283
744	1.26843e-05	-0.000248124
743	7.09075e-05	-0.000165587
742	0.000131598	-0.000136139
741	7.95549e-05	-0.000505259
740	0.000111997	-0.000227892
739	-3.76366e-05	-0.000150475
738	0.000200844	-0.00012408
737	6.12764e-05	-0.000186494
736	0.000204159	-0.00023674
735	4.93932e-05	-0.000507948
734	-0.000236533	-0.000264164
733	9.08951e-05	-0.000144989
732	-0.000153839	-0.000140176
731	0.000213897	-0.000250814
730	-8.0912e-05	-8.59847e-05
729	0.000229825	-4.03819e-06
728	9.19308e-05	0.000406082
727	0.000214182	0.00033214
726	0	-0.000155806
725	-0.000172056	-0.000167398
724	8.14708e-05	-0.000212834
723	0.000114975	-0.000368253
722	-4.70581e-05	-0.00042846
721	-0.00011202	-0.000314504
720	-2.03459e-05	-0.000186184
719	6.66097e-05	-0.000198862
718	0.000230783	-0.000191048
717	0.000179479	-0.000221838
716	0.000350689	-0.000168278
715	5.86357e-05	-0.000246261
714	8.54245e-06	-0.000407358
713	-0.000179146	0.00035499
712	5.15161e-05	3.32906e-05
711	0.000314706	-1.65149e-05
710	-0.000107258	0.000383748
709	-0.000218526	-0.000125322
708	-7.04093e-06	-0.000313832
707	0.000140868	-0.000135414
706	-0.000116419	-0.00032573
705	5.38431e-06	-0.000544558
704	-2.23131e-05	-0.000461353
703	1.29432e-05	-0.000277719
702	0.000374913	-0.000131481
701	0.000200947	-0.000105395
700	0.000238398	-0.000438546
699	0.000242308	9.0688e-05
698	0.000501519	0.000260154
697	-6.16082e-06	-0.000160826
696	0.000239952	-0.000140176
695	-0.000331318	-0.000615288
694	-0.000100995	-0.000249831
693	0.0001041	-0.000404358
692	-0.000345285	-0.000476041
691	0.000281808	1.98809e-05
690	-0.000150941	-0.000252574
689	0.000151951	-0.000252936
688	6.749e-05	-0.000325317
687	1.82241e-05	-0.000313728
686	-1.03544e-07	-0.000211644
685	-0.000314039	-0.000356252
684	-9.88731e-05	-3.25633e-05
683	0.000186911	-8.18955e-05
682	-0.000118542	-3.20456e-05
681	-0.000240569	-0.000374719
680	7.5257e-05	4.81506e-05
679	9.52449e-05	0.000107518
678	0.000115027	0.000187066
677	0.000134239	-4.61263e-05
676	-0.000298363	-0.000741311
675	-1.64114e-05	-0.000289981
674	-2.69206e-05	-0.000397944
673	-5.61172e-05	-0.00023881
672	-1.49101e-05	-0.000205538
671	7.35483e-05	-0.000421478
670	0.000221925	-0.000243674
669	0.000113784	-0.000348596
668	0.000121759	-0.000369029
667	-6.35713e-05	-0.000328679
666	0.000223712	-0.000285584
665	-9.69063e-05	-0.000242743
664	0.000129294	-9.89249e-05
663	2.81648e-05	0.000268391
662	-0.000199535	-0.000159118
661	-2.56781e-05	-0.00035201
660	-4.65945e-06	-0.000122941
659	-5.07853e-05	-2.73865e-05
658	0.000456065	0.000165132
657	0.000638144	-7.45452e-05
656	-0.00029381	5.01181e-05
655	-0.000100374	-0.00037565
654	-0.000466939	-0.000478575
653	-0.000240932	-0.00053794
652	-0.000199483	-0.00082658
651	0.000100786	-0.00052222
650	0.000115985	-0.000190738
649	0.000386157	-0.000260231
648	-0.000209781	-0.00041253
647	0.000561078	-0.000260904
646	-4.31239e-05	-0.000522323
645	0.000460289	-0.000159584
644	5.49076e-05	-0.000472576
643	-0.000401306	-0.000431822
642	-2.42804e-05	-0.000445269
641	-1.403e-05	-0.000277616
640	0.000211799	-4.34882e-06
639	0.000234254	4.98592e-05
638	-2.60923e-05	-0.000155443
637	-7.23194e-05	-0.000216094
636	0.000142215	-5.37359e-05
635	0.000157596	-6.67289e-05
634	-1.54795e-05	-0.000216249
633	0.000210841	-0.000343681
632	9.307e-05	-0.000568446
631	-0.000304519	-0.00015239
630	4.1316e-05	2.65598e-05
629	-0.000192601	-0.000431667
628	2.01398e-05	-0.000542076
627	0.000193903	-0.000315798
626	0.000173186	-0.000270062
625	-9.37489e-05	-0.000563431
624	0.000314939	-0.000230634
623	5.66163e-05	-0.000316884
622	2.9977e-05	-0.000321178
621	2.1693e-05	-0.000411651
620	0.000254637	-0.000351079
619	2.30909e-05	-0.000233946
618	0.000134239	-0.000231359
617	0.000345482	-0.000312228
616	0.000112826	-0.000448424
615	0.000131443	-0.000463577
614	-0.000141366	-0.000352993
613	0.000193618	-0.000529873
612	-5.17719e-08	6.66615e-05
611	6.26745e-05	-0.000242794
610	-0.000204555	-0.000481626
609	4.82023e-05	-0.000434098
608	0.000395536	-0.000172366
607	0.000292377	-0.000249521
606	0.000348306	-0.00017899
605	1.81723e-05	-0.000370012
604	0.00040191	6.65579e-05
603	0.000433366	-6.09313e-05
602	6.95612e-05	0.000305795
601	0.000195949	0.000128206
600	0.000115027	-0.000424943
599	0.00016174	-0.000525374
598	0.000574323	-0.000280824
597	0.00045223	-0.000538095
596	0.00030507	-0.000499415
595	0.000109019	-0.000327541
594	0.000142085	-0.00021242
593	0.000525803	-0.000131067
592	0.000279244	-0.000571652
591	-7.82203e-05	-0.000620457
590	-2.55746e-05	-0.000679389
589	0.000704566	-0.00031021
588	0.000589902	-0.000371357
587	0.00058311	-0.000528322
586	0.00059519	-0.000334887
585	0.000640684	-0.000488349
584	0.000996069	-0.00040834
583	0.000630652	-0.000503604
582	0.00130485	-0.000377512
581	0.0012481	-0.000340526
580	0.00103229	-0.000205331
579	0.000961018	-0.000519014
578	0.000498746	-0.000663727
577	0.000917928	-0.000482712
576	0.00104573	-0.000356511
575	0.00180401	-3.83613e-05
574	0.00156187	0.00020447
573	0.00163791	0.000252669
572	0.00186489	-0.000196637
571	0.00195074	-9.35936e-05
570	0.0018626	-0.000353665
569	0.002358	-0.000200622
568	0.00231443	-0.000408133
567	0.00237861	-0.00028517
566	0.00228037	-0.00060014
565	0.00273438	-0.000527494
564	0.00283455	-0.000486487
563	0.00323923	-0.000353769
562	0.00379882	-0.000203985
561	0.00346219	-0.000407306
560	0.00420387	-0.000454837
559	0.00453084	-0.000405133
558	0.0045925	-0.000191876
557	0.00505394	-0.000238241
556	0.00532464	-0.000209781
555	0.0061087	-0.000310831
554	0.00621795	-0.000443252
553	0.00634018	-0.000501019
552	0.00698166	-0.000420443
551	0.00728741	0.000186963
550	0.0076325	0.000278881
549	0.00812063	0.00057873
548	0.00878509	1.4134e-05
547	0.00936417	-0.000308348
546	0.0102816	-0.000385478
545	0.0108527	-0.000262456
544	0.0117729	-0.000364011
543	0.011943	-0.000465594
542	0.012765	-0.000336749
541	0.0133383	-0.000479919
540	0.0142168	-0.000541869
539	0.0155187	-0.000281134
538	0.0162297	-0.000479506
537	0.0174319	-0.000384547
536	0.0181958	-0.000376374
535	0.0192407	-0.000536026
534	0.0203179	-0.000716295
533	0.0216386	-0.00042396
532	0.0226697	-0.000451993
531	0.0237959	-0.000330231
530	0.0252713	-0.000166674
529	0.0266899	-0.000436529
528	0.0279427	-0.00050438
527	0.0295091	-0.000393082
526	0.0307868	-0.000203002
525	0.0325672	-8.07567e-05
524	0.0342164	-0.000176299
523	0.0359353	-7.85309e-05
522	0.0371499	-0.000243881
521	0.0391339	-0.000311038
520	0.0411384	-0.000265509
519	0.0427149	-0.000215732
518	0.0442096	-0.000510792
517	0.0462077	-0.000514102
516	0.0479962	-0.000649666
515	0.0502617	-0.000263077
514	0.0521526	-0.000616425
513	0.0546053	-4.58675e-05
512	0.0569046	-0.000386409
511	0.0594983	-0.000357493
510	0.0614674	-0.00068218
509	0.0642629	-0.000369494
508	0.0664494	-0.000482815
507	0.0690464	0.000102909
506	0.0715117	-0.000286515
505	0.0739859	0.000310251
504	0.0767269	0.000123623
503	0.0792006	-0.0003532
502	0.0815696	-0.000535613
501	0.0838106	-0.00107036
500	0.0870327	-0.000612703
499	0.0900036	-0.000596417
498	0.0920907	-0.000440614
497	0.0948993	-0.000375702
496	0.0976498	-0.000689417
495	0.10059	-0.000368874
494	0.103638	-0.000274046
493	0.106215	-0.000614771
492	0.109148	-0.000397737
491	0.112142	-0.000246313
490	0.114823	-0.000317091
489	0.117889	-0.000198138
488	0.120985	-0.000252522
487	0.123615	-0.000574237
486	0.126633	-0.000470611
485	0.129161	-0.000470766
484	0.132086	-0.000518342
483	0.135375	-0.000398927
482	0.138284	-0.000317039
481	0.14111	-0.000364166
480	0.14393	-0.000115281
479	0.146633	-0.000326248
478	0.149529	-0.000267423
477	0.152867	-0.000293344
476	0.155485	-0.000414702
475	0.158196	-0.000319781
474	0.160951	-0.000283876
473	0.163847	-0.000136656
472	0.166752	-0.000341354
471	0.169509	-0.000559449
470	0.172558	-0.000465077
469	0.175048	-6.96794e-05
468	0.178013	-5.62207e-05
467	0.180545	-0.000330076
466	0.183338	4.29709e-06
465	0.185913	0.000355793
464	0.18886	-0.00010436
463	0.191262	0.00016824
462	0.193887	-0.000312642
461	0.196754	-5.74113e-05
460	0.199279	-0.000348027
459	0.201827	9.87144e-05
458	0.204289	0.000176604
457	0.2072	-1.25286e-05
456	0.209827	-7.29923e-05
455	0.212556	0.000416964
454	0.214861	-4.95429e-05
453	0.217309	4.97013e-06
452	0.219295	-0.000309072
451	0.222726	-3.68601e-05
450	0.225102	1.51177e-05
449	0.22797	0.000181343
448	0.230554	-7.14447e-06
447	0.233109	0.00022076
446	0.235892	0.000427147
445	0.238236	-0.000239121
444	0.240843	-0.000272597
443	0.244232	0.000390044
442	0.247465	0.000272561
441	0.249812	-0.000122268
440	0.253255	8.07976e-05
439	0.25585	2.15894e-05
438	0.25902	0.000107492
437	0.262081	0.000237517
436	0.265699	0.000337607
435	0.268719	0.000396055
434	0.27134	-8.58812e-05
433	0.274953	0.000635188
432	0.277509	0.00020478
431	0.281265	0.00057606
430	0.284874	0.000645739
429	0.287901	0.00081301
428	0.291607	0.000591042
427	0.295078	0.000638481
426	0.298635	0.000718386
425	0.303004	0.000965065
424	0.306735	0.000906125
423	0.31053	0.00072142
422	0.314903	0.000888642
421	0.319195	0.00114923
420	0.323503	0.00147721
