# Supplementary material for: Lactose azocalixarene drug delivery system for the treatment of multidrug-resistant pseudomonas aeruginosa infected diabetic ulcer
Source: Nat Commun. 2022 Oct 21;13:6279. doi: 10.1038/s41467-022-33920-7 (PMC9586954; doi:10.1038/s41467-022-33920-7)
Supplement: Supplementary file 3 — Source Data [file 41467_2022_33920_MOESM3_ESM.zip › Source Data/Figure 2G.xlsx]

## Sheet: Sheet1
Absorbance at 420 nm of LacAC4A (10 μM) as a function of time following addition of SDT (10 mM).
Time （min）	Absorbance at 420 nm
0.000833333	0.32919
0.0025	0.32957
0.00417	0.32934
0.00583	0.32942
0.0075	0.32944
0.00917	0.32959
0.01083	0.32956
0.0125	0.32944
0.01417	0.32991
0.01583	0.32916
0.0175	0.32967
0.01917	0.32966
0.02083	0.3299
0.0225	0.32939
0.02417	0.32933
0.02583	0.32956
0.0275	0.32973
0.02917	0.32968
0.03083	0.32969
0.0325	0.3299
0.03417	0.32996
0.03583	0.32944
0.0375	0.3295
0.03917	0.32945
0.04083	0.32947
0.0425	0.3297
0.04417	0.3295
0.04583	0.3299
0.0475	0.32956
0.04917	0.32966
0.05083	0.32946
0.0525	0.32941
0.05417	0.32942
0.05583	0.3294
0.0575	0.32962
0.05917	0.32969
0.06083	0.32981
0.0625	0.32967
0.06417	0.32934
0.06583	0.33005
0.0675	0.32954
0.06917	0.3295
0.07083	0.32969
0.0725	0.32956
0.07417	0.32954
0.07583	0.32943
0.0775	0.32944
0.07917	0.33002
0.08083	0.3299
0.0825	0.32965
0.08417	0.32936
0.08583	0.32988
0.0875	0.3299
0.08917	0.33
0.09083	0.3294
0.0925	0.32951
0.09417	0.32966
0.09583	0.33023
0.0975	0.32986
0.09917	0.33008
0.10083	0.32965
0.1025	0.32962
0.10417	0.32967
0.10583	0.32972
0.1075	0.32965
0.10917	0.32974
0.11083	0.32968
0.1125	0.32958
0.11417	0.32984
0.11583	0.3294
0.1175	0.32953
0.11917	0.32937
0.12083	0.32986
0.1225	0.32965
0.12417	0.32943
0.12583	0.3301
0.1275	0.32948
0.12917	0.32957
0.13083	0.32951
0.1325	0.32981
0.13417	0.32973
0.13583	0.32962
0.1375	0.32966
0.13917	0.32949
0.14083	0.32952
0.1425	0.32959
0.14417	0.33013
0.14583	0.32926
0.1475	0.32954
0.14917	0.32955
0.15083	0.32914
0.1525	0.32947
0.15417	0.32973
0.15583	0.32964
0.1575	0.32947
0.15917	0.33018
0.16083	0.32965
0.1625	0.32979
0.16417	0.32941
0.16583	0.32939
0.1675	0.32951
0.16917	0.32949
0.17083	0.3296
0.1725	0.32977
0.17417	0.3294
0.17583	0.32973
0.1775	0.32981
0.17917	0.32956
0.18083	0.32979
0.1825	0.3291
0.18417	0.32984
0.18583	0.32951
0.1875	0.33005
0.18917	0.32976
0.19083	0.3297
0.1925	0.3295
0.19417	0.32974
0.19583	0.32968
0.1975	0.32954
0.19917	0.3294
0.20083	0.32968
0.2025	0.32945
0.20417	0.32997
0.20583	0.32929
0.2075	0.32993
0.20917	0.3297
0.21083	0.32979
0.2125	0.32996
0.21417	0.32954
0.21583	0.32952
0.2175	0.32964
0.21917	0.32954
0.22083	0.32998
0.2225	0.32967
0.22417	0.3298
0.22583	0.32953
0.2275	0.32973
0.22917	0.32967
0.23083	0.32956
0.2325	0.32972
0.23417	0.32984
0.23583	0.3297
0.2375	0.32965
0.23917	0.32954
0.24083	0.32945
0.2425	0.32986
0.24417	0.32985
0.24583	0.32965
0.2475	0.3298
0.24917	0.33009
0.25083	0.32964
0.2525	0.3297
0.25417	0.32992
0.25583	0.32992
0.2575	0.32957
0.25917	0.32961
0.26083	0.32982
0.2625	0.32975
0.26417	0.32959
0.26583	0.3296
0.2675	0.3296
0.26917	0.32982
0.27083	0.33006
0.2725	0.32986
0.27417	0.32977
0.27583	0.32992
0.2775	0.3302
0.27917	0.32965
0.28083	0.3295
0.2825	0.32948
0.28417	0.32974
0.28583	0.32987
0.2875	0.32998
0.28917	0.32923
0.29083	0.3295
0.2925	0.3299
0.29417	0.32994
0.29583	0.32976
0.2975	0.32958
0.29917	0.3301
0.30083	0.32968
0.3025	0.3296
0.30417	0.32961
0.30583	0.32987
0.3075	0.32984
0.30917	0.32973
0.31083	0.3297
0.3125	0.32942
0.31417	0.32965
0.31583	0.32981
0.3175	0.32962
0.31917	0.3295
0.32083	0.32974
0.3225	0.32973
0.32417	0.33054
0.32583	0.33065
0.3275	0.32971
0.32917	0.32962
0.33083	0.3301
0.3325	0.32978
0.33417	0.3298
0.33583	0.32908
0.3375	0.3296
0.33917	0.32958
0.34083	0.32974
0.3425	0.32996
0.34417	0.33023
0.34583	0.3298
0.3475	0.32949
0.34917	0.32983
0.35083	0.32948
0.3525	0.32959
0.35417	0.32966
0.35583	0.32982
0.3575	0.32971
0.35917	0.32967
0.36083	0.32985
0.3625	0.32968
0.36417	0.3296
0.36583	0.32974
0.3675	0.32998
0.36917	0.32975
0.37083	0.32978
0.3725	0.32962
0.37417	0.32944
0.37583	0.3296
0.3775	0.32984
0.37917	0.32951
0.38083	0.32994
0.3825	0.32966
0.38417	0.3296
0.38583	0.32976
0.3875	0.32951
0.38917	0.32964
0.39083	0.32979
0.3925	0.32963
0.39417	0.32998
0.39583	0.32991
0.3975	0.32963
0.39917	0.32967
0.40083	0.3295
0.4025	0.32943
0.40417	0.32981
0.40583	0.32971
0.4075	0.32959
0.40917	0.32995
0.41083	0.32983
0.4125	0.32965
0.41417	0.32966
0.41583	0.32961
0.4175	0.32959
0.41917	0.32971
0.42083	0.3299
0.4225	0.32961
0.42417	0.32954
0.42583	0.32956
0.4275	0.32994
0.42917	0.32955
0.43083	0.32985
0.4325	0.32979
0.43417	0.32974
0.43583	0.32963
0.4375	0.32959
0.43917	0.32944
0.44083	0.32976
0.4425	0.32967
0.44417	0.32944
0.44583	0.32971
0.4475	0.32976
0.44917	0.32962
0.45083	0.32948
0.4525	0.32969
0.45417	0.3298
0.45583	0.32965
0.4575	0.32958
0.45917	0.32967
0.46083	0.32957
0.4625	0.32987
0.46417	0.32941
0.46583	0.32979
0.4675	0.32965
0.46917	0.32955
0.47083	0.32963
0.4725	0.32983
0.47417	0.32974
0.47583	0.32965
0.4775	0.32964
0.47917	0.32981
0.48083	0.32987
0.4825	0.3297
0.48417	0.32988
0.48583	0.32969
0.4875	0.32969
0.48917	0.32966
0.49083	0.32989
0.4925	0.32975
0.49417	0.32963
0.49583	0.32971
0.4975	0.32971
0.49917	0.32963
0.50083	0.32959
0.5025	0.32963
0.50417	0.32983
0.50583	0.3301
0.5075	0.32984
0.50917	0.32985
0.51083	0.3299
0.5125	0.32976
0.51417	0.32974
0.51583	0.32973
0.5175	0.3296
0.51917	0.3297
0.52083	0.32964
0.5225	0.32974
0.52417	0.32995
0.52583	0.32973
0.5275	0.3299
0.52917	0.33
0.53083	0.32983
0.5325	0.32956
0.53417	0.32985
0.53583	0.32969
0.5375	0.32993
0.53917	0.32977
0.54083	0.33002
0.5425	0.32995
0.54417	0.3298
0.54583	0.32952
0.5475	0.33003
0.54917	0.3298
0.55083	0.32968
0.5525	0.32978
0.55417	0.32945
0.55583	0.32952
0.5575	0.32938
0.55917	0.32976
0.56083	0.32997
0.5625	0.32959
0.56417	0.32998
0.56583	0.32999
0.5675	0.32997
0.56917	0.32972
0.57083	0.32984
0.5725	0.32998
0.57417	0.32961
0.57583	0.32996
0.5775	0.32973
0.57917	0.32965
0.58083	0.32976
0.5825	0.32954
0.58417	0.33048
0.58583	0.33035
0.5875	0.32997
0.58917	0.32977
0.59083	0.32959
0.5925	0.32965
0.59417	0.32961
0.59583	0.32928
0.5975	0.32952
0.59917	0.33
0.60083	0.32968
0.6025	0.32994
0.60417	0.32974
0.60583	0.32967
0.6075	0.32986
0.60917	0.32979
0.61083	0.32991
0.6125	0.33013
0.61417	0.32947
0.61583	0.3299
0.6175	0.32969
0.61917	0.32959
0.62083	0.32972
0.6225	0.32945
0.62417	0.32967
0.62583	0.32987
0.6275	0.33008
0.62917	0.33027
0.63083	0.32956
0.6325	0.33016
0.63417	0.32953
0.63583	0.32972
0.6375	0.32975
0.63917	0.32981
0.64083	0.3297
0.6425	0.33001
0.64417	0.32958
0.64583	0.32961
0.6475	0.32952
0.64917	0.32992
0.65083	0.33002
0.6525	0.32973
0.65417	0.32986
0.65583	0.32971
0.6575	0.32962
0.65917	0.32972
0.66083	0.32978
0.6625	0.32976
0.66417	0.32962
0.66583	0.32986
0.6675	0.32978
0.66917	0.32973
0.67083	0.32962
0.6725	0.32942
0.67417	0.3299
0.67583	0.32976
0.6775	0.32966
0.67917	0.32972
0.68083	0.33
0.6825	0.32954
0.68417	0.32976
0.68583	0.32994
0.6875	0.32964
0.68917	0.32976
0.69083	0.32988
0.6925	0.33022
0.69417	0.32992
0.69583	0.32983
0.6975	0.32962
0.69917	0.32992
0.70083	0.32974
0.7025	0.32972
0.70417	0.32958
0.70583	0.32994
0.7075	0.32969
0.70917	0.32998
0.71083	0.32975
0.7125	0.32982
0.71417	0.32977
0.71583	0.32973
0.7175	0.33021
0.71917	0.32978
0.72083	0.33
0.7225	0.32963
0.72417	0.32971
0.72583	0.32966
0.7275	0.32997
0.72917	0.32957
0.73083	0.32994
0.7325	0.32973
0.73417	0.32966
0.73583	0.32962
0.7375	0.32988
0.73917	0.32969
0.74083	0.32985
0.7425	0.32948
0.74417	0.32989
0.74583	0.32976
0.7475	0.3296
0.74917	0.32993
0.75083	0.32962
0.7525	0.32935
0.75417	0.32965
0.75583	0.32966
0.7575	0.32975
0.75917	0.32997
0.76083	0.32985
0.7625	0.33
0.76417	0.32966
0.76583	0.32967
0.7675	0.32998
0.76917	0.33026
0.77083	0.32978
0.7725	0.33024
0.77417	0.33005
0.77583	0.32995
0.7775	0.32987
0.77917	0.32986
0.78083	0.33026
0.7825	0.33
0.78417	0.32981
0.78583	0.32971
0.7875	0.32976
0.78917	0.33
0.79083	0.33002
0.7925	0.33016
0.79417	0.3302
0.79583	0.33014
0.7975	0.32976
0.79917	0.32986
0.80083	0.32968
0.8025	0.32971
0.80417	0.32994
0.80583	0.32975
0.8075	0.32996
0.80917	0.33
0.81083	0.32974
0.8125	0.32982
0.81417	0.3297
0.81583	0.33006
0.8175	0.3299
0.81917	0.32973
0.82083	0.32967
0.8225	0.32973
0.82417	0.3296
0.82583	0.3295
0.8275	0.3296
0.82917	0.32968
0.83083	0.3296
0.8325	0.32958
0.83417	0.32983
0.83583	0.32964
0.8375	0.32964
0.83917	0.32965
0.84083	0.32984
0.8425	0.33029
0.84417	0.33033
0.84583	0.3298
0.8475	0.32988
0.84917	0.32978
0.85083	0.32982
0.8525	0.32983
0.85417	0.32969
0.85583	0.32977
0.8575	0.32959
0.85917	0.32976
0.86083	0.32987
0.8625	0.33008
0.86417	0.33005
0.86583	0.32986
0.8675	0.32978
0.86917	0.32978
0.87083	0.32977
0.8725	0.33012
0.87417	0.32956
0.87583	0.32979
0.8775	0.33005
0.87917	0.32995
0.88083	0.32956
0.8825	0.32962
0.88417	0.33016
0.88583	0.33038
0.8875	0.32992
0.88917	0.32998
0.89083	0.3309
0.8925	0.33009
0.89417	0.32997
0.89583	0.32951
0.8975	0.32966
0.89917	0.32997
0.90083	0.32954
0.9025	0.32917
0.90417	0.32941
0.90583	0.32951
0.9075	0.32953
0.90917	0.32946
0.91083	0.32991
0.9125	0.32977
0.91417	0.32987
0.91583	0.32975
0.9175	0.32986
0.91917	0.32969
0.92083	0.32991
0.9225	0.33079
0.92417	0.33039
0.92583	0.32999
0.9275	0.32991
0.92917	0.32974
0.93083	0.32972
0.9325	0.32966
0.93417	0.33046
0.93583	0.33018
0.9375	0.32968
0.93917	0.32982
0.94083	0.32986
0.9425	0.32951
0.94417	0.32981
0.94583	0.3298
0.9475	0.32985
0.94917	0.33006
0.95083	0.3301
0.9525	0.32992
0.95417	0.32981
0.95583	0.3297
0.9575	0.32988
0.95917	0.32995
0.96083	0.32983
0.9625	0.32983
0.96417	0.32996
0.96583	0.32991
0.9675	0.32978
0.96917	0.32994
0.97083	0.32945
0.9725	0.32961
0.97417	0.33002
0.97583	0.32971
0.9775	0.33006
0.97917	0.32962
0.98083	0.32985
0.9825	0.3298
0.98417	0.32987
0.98583	0.32963
0.9875	0.33008
0.98917	0.33024
0.99083	0.32988
0.9925	0.32963
0.99417	0.32984
0.99583	0.33002
0.9975	0.33011
0.99917	0.32986
1.00083	0.3297
1.0025	0.32953
1.00417	0.32987
1.00583	0.32981
1.0075	0.32971
1.00917	0.32966
1.01083	0.33002
1.0125	0.32994
1.01417	0.33002
1.01583	0.32994
1.0175	0.32982
1.01917	0.32971
1.02083	0.32972
1.0225	0.32975
1.02417	0.33006
1.02583	0.32968
1.0275	0.32967
1.02917	0.33
1.03083	0.33007
1.0325	0.3297
1.03417	0.33
1.03583	0.33014
1.0375	0.33005
1.03917	0.33043
1.04083	0.33
1.0425	0.3298
1.04417	0.32966
1.04583	0.32965
1.0475	0.32961
1.04917	0.32991
1.05083	0.3302
1.0525	0.32984
1.05417	0.33007
1.05583	0.32986
1.0575	0.32958
1.05917	0.32971
1.06083	0.33029
1.0625	0.33003
1.06417	0.32985
1.06583	0.32983
1.0675	0.32966
1.06917	0.33022
1.07083	0.32993
1.0725	0.33009
1.07417	0.32995
1.07583	0.32983
1.0775	0.32987
1.07917	0.32951
1.08083	0.32979
1.0825	0.32991
1.08417	0.33009
1.08583	0.32967
1.0875	0.33008
1.08917	0.33013
1.09083	0.33033
1.0925	0.33048
1.09417	0.33017
1.09583	0.32976
1.0975	0.32988
1.09917	0.32992
1.10083	0.32991
1.1025	0.32985
1.10417	0.32983
1.10583	0.33007
1.1075	0.33013
1.10917	0.32997
1.11083	0.32987
1.1125	0.32954
1.11417	0.33007
1.11583	0.33019
1.1175	0.32978
1.11917	0.32982
1.12083	0.32977
1.1225	0.32981
1.12417	0.3296
1.12583	0.32963
1.1275	0.3302
1.12917	0.32994
1.13083	0.33011
1.1325	0.32971
1.13417	0.32948
1.13583	0.32961
1.1375	0.32979
1.13917	0.33021
1.14083	0.32983
1.1425	0.33016
1.14417	0.32984
1.14583	0.32986
1.1475	0.32987
1.14917	0.32994
1.15083	0.32985
1.1525	0.33012
1.15417	0.33013
1.15583	0.33011
1.1575	0.32995
1.15917	0.32973
1.16083	0.32965
1.1625	0.32965
1.16417	0.32999
1.16583	0.32992
1.1675	0.32996
1.16917	0.33
1.17083	0.3302
1.1725	0.32989
1.17417	0.32968
1.17583	0.3295
1.1775	0.32992
1.17917	0.32959
1.18083	0.33001
1.1825	0.33027
1.18417	0.33002
1.18583	0.32977
1.1875	0.32972
1.18917	0.32992
1.19083	0.32962
1.1925	0.32978
1.19417	0.33004
1.19583	0.33011
1.1975	0.32966
1.19917	0.33013
1.20083	0.3298
1.2025	0.33028
1.20417	0.33034
1.20583	0.32993
1.2075	0.33043
1.20917	0.32994
1.21083	0.33013
1.2125	0.32992
1.21417	0.32969
1.21583	0.32985
1.2175	0.32997
1.21917	0.32983
1.22083	0.32978
1.2225	0.32972
1.22417	0.32966
1.22583	0.33022
1.2275	0.3299
1.22917	0.33008
1.23083	0.32989
1.2325	0.32979
1.23417	0.32988
1.23583	0.32988
1.2375	0.3302
1.23917	0.32976
1.24083	0.32966
1.2425	0.32993
1.24417	0.32971
1.24583	0.32981
1.2475	0.32969
1.24917	0.32991
1.25083	0.32946
1.2525	0.33016
1.25417	0.32981
1.25583	0.32964
1.2575	0.3298
1.25917	0.32992
1.26083	0.32993
1.2625	0.32986
1.26417	0.32987
1.26583	0.33016
1.2675	0.33011
1.26917	0.33036
1.27083	0.32987
1.2725	0.32974
1.27417	0.3301
1.27583	0.32968
1.2775	0.32978
1.27917	0.32994
1.28083	0.33055
1.2825	0.32996
1.28417	0.32962
1.28583	0.33
1.2875	0.32992
1.28917	0.32996
1.29083	0.33
1.2925	0.33002
1.29417	0.32981
1.29583	0.33017
1.2975	0.32989
1.29917	0.32997
1.30083	0.33007
1.3025	0.32956
1.30417	0.32983
1.30583	0.33011
1.3075	0.32979
1.30917	0.32975
1.31083	0.32982
1.3125	0.3299
1.31417	0.32984
1.31583	0.32978
1.3175	0.3295
1.31917	0.3299
1.32083	0.32989
1.3225	0.33016
1.32417	0.33005
1.32583	0.32992
1.3275	0.32992
1.32917	0.32996
1.33083	0.32979
1.3325	0.33013
1.33417	0.32974
1.33583	0.32983
1.3375	0.33018
1.33917	0.32997
1.34083	0.32986
1.3425	0.33003
1.34417	0.32977
1.34583	0.32958
1.3475	0.32982
1.34917	0.3298
1.35083	0.32989
1.3525	0.32988
1.35417	0.32983
1.35583	0.33027
1.3575	0.32983
1.35917	0.32972
1.36083	0.32992
1.3625	0.32989
1.36417	0.33
1.36583	0.32967
1.3675	0.32958
1.36917	0.32976
1.37083	0.33007
1.3725	0.32986
1.37417	0.3298
1.37583	0.33028
1.3775	0.33011
1.37917	0.3302
1.38083	0.3301
1.3825	0.32979
1.38417	0.32984
1.38583	0.32983
1.3875	0.32972
1.38917	0.33023
1.39083	0.32966
1.3925	0.32982
1.39417	0.3298
1.39583	0.32995
1.3975	0.32973
1.39917	0.33004
1.40083	0.32974
1.4025	0.33016
1.40417	0.32978
1.40583	0.32977
1.4075	0.33036
1.40917	0.32981
1.41083	0.32983
1.4125	0.33019
1.41417	0.33038
1.41583	0.33011
1.4175	0.33002
1.41917	0.33
1.42083	0.3299
1.4225	0.33039
1.42417	0.33001
1.42583	0.32981
1.4275	0.32949
1.42917	0.33001
1.43083	0.32982
1.4325	0.32975
1.43417	0.32982
1.43583	0.32979
1.4375	0.3302
1.43917	0.32985
1.44083	0.32973
1.4425	0.32972
1.44417	0.32979
1.44583	0.33002
1.4475	0.32958
1.44917	0.32973
1.45083	0.32958
1.4525	0.32998
1.45417	0.33011
1.45583	0.33
1.4575	0.32991
1.45917	0.32995
1.46083	0.33003
1.4625	0.32987
1.46417	0.32978
1.46583	0.33004
1.4675	0.3302
1.46917	0.32988
1.47083	0.32998
1.4725	0.33017
1.47417	0.32987
1.47583	0.33011
1.4775	0.32999
1.47917	0.32997
1.48083	0.32996
1.4825	0.32986
1.48417	0.32994
1.48583	0.33012
1.4875	0.33009
1.48917	0.32977
1.49083	0.3299
1.4925	0.32984
1.49417	0.3299
1.49583	0.33007
1.4975	0.32997
1.49917	0.32987
1.50083	0.33005
1.5025	0.32983
1.50417	0.32993
1.50583	0.33007
1.5075	0.33
1.50917	0.33002
1.51083	0.32993
1.5125	0.33018
1.51417	0.33035
1.51583	0.32961
1.5175	0.32951
1.51917	0.3297
1.52083	0.33
1.5225	0.32987
1.52417	0.32949
1.52583	0.32978
1.5275	0.32977
1.52917	0.32964
1.53083	0.33004
1.5325	0.3303
1.53417	0.3297
1.53583	0.33003
1.5375	0.33017
1.53917	0.32995
1.54083	0.33022
1.5425	0.32993
1.54417	0.33001
1.54583	0.33008
1.5475	0.33013
1.54917	0.33019
1.55083	0.33008
1.5525	0.32982
1.55417	0.33022
1.55583	0.3297
1.5575	0.32982
1.55917	0.32979
1.56083	0.32973
1.5625	0.32952
1.56417	0.32996
1.56583	0.32991
1.5675	0.32982
1.56917	0.32981
1.57083	0.3302
1.5725	0.32985
1.57417	0.32993
1.57583	0.33002
1.5775	0.32976
1.57917	0.32983
1.58083	0.32979
1.5825	0.3297
1.58417	0.32979
1.58583	0.32987
1.5875	0.32974
1.58917	0.32999
1.59083	0.32984
1.5925	0.33028
1.59417	0.32988
1.59583	0.33037
1.5975	0.32996
1.59917	0.32995
1.60083	0.32999
1.6025	0.33007
1.60417	0.32993
1.60583	0.3298
1.6075	0.32989
1.60917	0.33015
1.61083	0.32979
1.6125	0.32981
1.61417	0.32981
1.61583	0.32991
1.6175	0.33006
1.61917	0.33018
1.62083	0.32985
1.6225	0.33034
1.62417	0.32985
1.62583	0.32995
1.6275	0.33
1.62917	0.32959
1.63083	0.32972
1.6325	0.33011
1.63417	0.33038
1.63583	0.32985
1.6375	0.33017
1.63917	0.33052
1.64083	0.33019
1.6425	0.32994
1.64417	0.33004
1.64583	0.33016
1.6475	0.32971
1.64917	0.33002
1.65083	0.32993
1.6525	0.32985
1.65417	0.32962
1.65583	0.33
1.6575	0.32959
1.65917	0.32972
1.66083	0.33011
1.6625	0.33038
1.66417	0.32985
1.66583	0.33017
1.6675	0.33052
1.66917	0.33019
1.67083	0.32994
1.6725	0.33004
1.67417	0.33016
1.67583	0.32971
1.6775	0.33002
1.67917	0.32993
1.68083	0.32985
1.6825	0.32962
1.68417	0.33
1.68583	0.32959
1.6875	0.32972
1.68917	0.33011
1.69083	0.33038
1.6925	0.32985
1.69417	0.33017
1.69583	0.33052
1.6975	0.33019
1.69917	0.32994
1.70083	0.33004
1.7025	0.33016
1.70417	0.32971
1.70583	0.33002
1.7075	0.32993
1.70917	0.32985
1.71083	0.32962
1.7125	0.33
1.71417	0.32959
1.71583	0.32972
1.7175	0.33011
1.71917	0.33038
1.72083	0.32985
1.7225	0.33017
1.72417	0.33052
1.72583	0.33019
1.7275	0.32994
1.72917	0.33004
1.73083	0.33016
1.7325	0.32971
1.73417	0.33002
1.73583	0.32993
1.7375	0.32985
1.73917	0.32962
1.74083	0.33
1.7425	0.32959
1.74417	0.32972
1.74583	0.33011
1.7475	0.33038
1.74917	0.32985
1.75083	0.33017
1.7525	0.33052
1.75417	0.33019
1.75583	0.32994
1.7575	0.33004
1.75917	0.33016
1.76083	0.32971
1.7625	0.33002
1.76417	0.32993
1.76583	0.32985
1.7675	0.32962
1.76917	0.33052
1.77083	0.33019
1.7725	0.32994
1.77417	0.33004
1.77583	0.33016
1.7775	0.32971
1.77917	0.32702
1.78083	0.32593
1.7825	0.32985
1.78417	0.32962
1.78583	0.3264
1.7875	0.32576
1.78917	0.32403
1.79083	0.3202
1.7925	0.31196
1.79417	0.3118
1.79583	0.31099
1.7975	0.30951
1.79917	0.31036
1.80083	0.30987
1.8025	0.30826
1.80417	0.30655
1.80583	0.30593
1.8075	0.30483
1.80917	0.30287
1.81083	0.30214
1.8125	0.30124
1.81417	0.30057
1.81583	0.29891
1.8175	0.29899
1.81917	0.29739
1.82083	0.29652
1.8225	0.29638
1.82417	0.29646
1.82583	0.29563
1.8275	0.29512
1.82917	0.29466
1.83083	0.29337
1.8325	0.29267
1.83417	0.29248
1.83583	0.29141
1.8375	0.2905
1.83917	0.28827
1.84083	0.2877
1.8425	0.28719
1.84417	0.28674
1.84583	0.2866
1.8475	0.28682
1.84917	0.28605
1.85083	0.28519
1.8525	0.28384
1.85417	0.28358
1.85583	0.28323
1.8575	0.28227
1.85917	0.28161
1.86083	0.28078
1.8625	0.28003
1.86417	0.27952
1.86583	0.27959
1.8675	0.27877
1.86917	0.27775
1.87083	0.27801
1.8725	0.27788
1.87417	0.2766
1.87583	0.27578
1.8775	0.27496
1.87917	0.27562
1.88083	0.276
1.8825	0.27678
1.88417	0.27453
1.88583	0.27206
1.8875	0.27065
1.88917	0.26973
1.89083	0.26978
1.8925	0.26842
1.89417	0.26843
1.89583	0.26765
1.8975	0.26665
1.89917	0.26651
1.90083	0.26573
1.9025	0.26566
1.90417	0.26505
1.90583	0.26473
1.9075	0.2634
1.90917	0.26274
1.91083	0.26237
1.9125	0.26219
1.91417	0.26209
1.91583	0.26145
1.9175	0.26088
1.91917	0.26091
1.92083	0.26127
1.9225	0.26166
1.92417	0.26134
1.92583	0.25998
1.9275	0.25946
1.92917	0.26041
1.93083	0.25967
1.9325	0.25872
1.93417	0.25836
1.93583	0.26055
1.9375	0.26133
1.93917	0.25792
1.94083	0.25537
1.9425	0.25389
1.94417	0.25303
1.94583	0.25261
1.9475	0.25136
1.94917	0.25068
1.95083	0.2502
1.9525	0.24951
1.95417	0.24881
1.95583	0.24842
1.9575	0.2479
1.95917	0.24724
1.96083	0.24667
1.9625	0.24663
1.96417	0.24498
1.96583	0.24416
1.9675	0.24357
1.96917	0.24321
1.97083	0.2426
1.9725	0.24205
1.97417	0.24126
1.97583	0.24088
1.9775	0.24019
1.97917	0.24016
1.98083	0.24019
1.9825	0.24028
1.98417	0.23987
1.98583	0.23993
1.9875	0.24085
1.98917	0.23978
1.99083	0.23858
1.9925	0.23836
1.99417	0.2392
1.99583	0.23964
1.9975	0.23849
1.99917	0.23754
2.00083	0.23646
2.0025	0.23623
2.00417	0.23541
2.00583	0.23487
2.0075	0.23367
2.00917	0.23269
2.01083	0.23197
2.0125	0.23095
2.01417	0.23046
2.01583	0.22915
2.0175	0.22859
2.01917	0.22808
2.02083	0.22831
2.0225	0.22751
2.02417	0.22719
2.02583	0.22657
2.0275	0.22552
2.02917	0.22479
2.03083	0.2244
2.0325	0.22383
2.03417	0.22345
2.03583	0.22327
2.0375	0.22342
2.03917	0.22306
2.04083	0.2227
2.0425	0.22159
2.04417	0.22044
2.04583	0.21963
2.0475	0.21918
2.04917	0.21896
2.05083	0.21905
2.0525	0.21738
2.05417	0.21661
2.05583	0.21594
2.0575	0.21497
2.05917	0.21478
2.06083	0.21394
2.0625	0.21385
2.06417	0.21281
2.06583	0.21252
2.0675	0.21139
2.06917	0.21158
2.07083	0.21067
2.0725	0.21002
2.07417	0.2099
2.07583	0.20966
2.0775	0.20966
2.07917	0.20985
2.08083	0.20981
2.0825	0.20934
2.08417	0.20894
2.08583	0.20922
2.0875	0.20993
2.08917	0.20956
2.09083	0.20772
2.0925	0.20653
2.09417	0.20561
2.09583	0.2056
2.0975	0.20464
2.09917	0.2035
2.10083	0.20268
2.1025	0.20226
2.10417	0.20214
2.10583	0.20193
2.1075	0.20181
2.10917	0.20239
2.11083	0.20287
2.1125	0.20338
2.11417	0.20222
2.11583	0.20176
2.1175	0.20155
2.11917	0.20114
2.12083	0.20242
2.1225	0.20155
2.12417	0.20014
2.12583	0.1989
2.1275	0.19694
2.12917	0.19505
2.13083	0.19289
2.1325	0.19213
2.13417	0.19155
2.13583	0.19164
2.1375	0.19084
2.13917	0.18958
2.14083	0.18954
2.1425	0.18905
2.14417	0.18939
2.14583	0.1889
2.1475	0.18738
2.14917	0.187
2.15083	0.18762
2.1525	0.18659
2.15417	0.18577
2.15583	0.18502
2.1575	0.18415
2.15917	0.18357
2.16083	0.18289
2.1625	0.183
2.16417	0.18236
2.16583	0.18164
2.1675	0.18179
2.16917	0.18109
2.17083	0.18
2.1725	0.17945
2.17417	0.17916
2.17583	0.17839
2.1775	0.17813
2.17917	0.17724
2.18083	0.17705
2.1825	0.1767
2.18417	0.17625
2.18583	0.17562
2.1875	0.17485
2.18917	0.17464
2.19083	0.17385
2.1925	0.17326
2.19417	0.17273
2.19583	0.1721
2.1975	0.17169
2.19917	0.17147
2.20083	0.17096
2.2025	0.17026
2.20417	0.16998
2.20583	0.16989
2.2075	0.169
2.20917	0.16883
2.21083	0.16788
2.2125	0.16726
2.21417	0.16644
2.21583	0.1666
2.2175	0.16595
2.21917	0.16551
2.22083	0.165
2.2225	0.16457
2.22417	0.16395
2.22583	0.16328
2.2275	0.16267
2.22917	0.16223
2.23083	0.16169
2.2325	0.16153
2.23417	0.16107
2.23583	0.16057
2.2375	0.16019
2.23917	0.15927
2.24083	0.15921
2.2425	0.15855
2.24417	0.15791
2.24583	0.15772
2.2475	0.15682
2.24917	0.1567
2.25083	0.15635
2.2525	0.15541
2.25417	0.1549
2.25583	0.15456
2.2575	0.15393
2.25917	0.15349
2.26083	0.15332
2.2625	0.15284
2.26417	0.15269
2.26583	0.1517
2.2675	0.151
2.26917	0.15081
2.27083	0.15038
2.2725	0.14974
2.27417	0.14933
2.27583	0.14931
2.2775	0.14881
2.27917	0.14831
2.28083	0.14787
2.2825	0.14674
2.28417	0.14678
2.28583	0.14639
2.2875	0.14586
2.28917	0.14524
2.29083	0.14483
2.2925	0.14408
2.29417	0.14382
2.29583	0.14314
2.2975	0.14288
2.29917	0.14281
2.30083	0.14187
2.3025	0.14156
2.30417	0.14084
2.30583	0.14064
2.3075	0.14041
2.30917	0.13981
2.31083	0.13998
2.3125	0.1395
2.31417	0.13866
2.31583	0.13789
2.3175	0.13775
2.31917	0.13729
2.32083	0.13693
2.3225	0.1367
2.32417	0.13599
2.32583	0.13556
2.3275	0.13611
2.32917	0.1373
2.33083	0.13663
2.3325	0.13598
2.33417	0.13527
2.33583	0.13479
2.3375	0.13384
2.33917	0.13354
2.34083	0.13297
2.3425	0.13205
2.34417	0.1319
2.34583	0.13115
2.3475	0.1306
2.34917	0.1302
2.35083	0.12987
2.3525	0.12935
2.35417	0.1285
2.35583	0.12783
2.3575	0.12781
2.35917	0.12769
2.36083	0.12799
2.3625	0.12808
2.36417	0.12696
2.36583	0.12635
2.3675	0.12559
2.36917	0.12499
2.37083	0.12467
2.3725	0.12419
2.37417	0.12378
2.37583	0.12438
2.3775	0.12433
2.37917	0.12407
2.38083	0.12298
2.3825	0.12246
2.38417	0.12183
2.38583	0.12149
2.3875	0.12094
2.38917	0.12058
2.39083	0.11988
2.3925	0.11971
2.39417	0.11911
2.39583	0.11912
2.3975	0.11831
2.39917	0.11825
2.40083	0.11757
2.4025	0.1174
2.40417	0.11682
2.40583	0.11677
2.4075	0.1164
2.40917	0.11619
2.41083	0.11577
2.4125	0.11498
2.41417	0.11471
2.41583	0.1144
2.4175	0.11468
2.41917	0.11474
2.42083	0.1141
2.4225	0.11404
2.42417	0.11375
2.42583	0.1131
2.4275	0.11282
2.42917	0.11331
2.43083	0.11294
2.4325	0.11242
2.43417	0.11186
2.43583	0.11116
2.4375	0.11043
2.43917	0.11023
2.44083	0.10973
2.4425	0.10908
2.44417	0.10872
2.44583	0.10847
2.4475	0.10806
2.44917	0.10736
2.45083	0.10706
2.4525	0.10722
2.45417	0.10695
2.45583	0.1066
2.4575	0.10574
2.45917	0.10493
2.46083	0.1048
2.4625	0.10456
2.46417	0.10406
2.46583	0.1041
2.4675	0.10379
2.46917	0.10315
2.47083	0.10283
2.4725	0.10256
2.47417	0.10272
2.47583	0.10271
2.4775	0.10345
2.47917	0.10308
2.48083	0.10353
2.4825	0.10456
2.48417	0.10518
2.48583	0.10282
2.4875	0.10154
2.48917	0.1006
2.49083	0.09977
2.4925	0.09969
2.49417	0.09941
2.49583	0.10091
2.4975	0.09906
2.49917	0.09821
2.50083	0.09843
2.5025	0.09845
2.50417	0.09817
2.50583	0.09699
2.5075	0.09638
2.50917	0.096
2.51083	0.0954
2.5125	0.09538
2.51417	0.09513
2.51583	0.09488
2.5175	0.09469
2.51917	0.09401
2.52083	0.09361
2.5225	0.0934
2.52417	0.09333
2.52583	0.09276
2.5275	0.0929
2.52917	0.09242
2.53083	0.09232
2.5325	0.09169
2.53417	0.0914
2.53583	0.09114
2.5375	0.09121
2.53917	0.09099
2.54083	0.09051
2.5425	0.09005
2.54417	0.08968
2.54583	0.08916
2.5475	0.08894
2.54917	0.08876
2.55083	0.08874
2.5525	0.0883
2.55417	0.08804
2.55583	0.08765
2.5575	0.08781
2.55917	0.0872
2.56083	0.08673
2.5625	0.08658
2.56417	0.08622
2.56583	0.08539
2.5675	0.08568
2.56917	0.08482
2.57083	0.0847
2.5725	0.08447
2.57417	0.08462
2.57583	0.08437
2.5775	0.08378
2.57917	0.0837
2.58083	0.08345
2.5825	0.08268
2.58417	0.08267
2.58583	0.08218
2.5875	0.08252
2.58917	0.08215
2.59083	0.08183
2.5925	0.08155
2.59417	0.08115
2.59583	0.08083
2.5975	0.08105
2.59917	0.08007
2.60083	0.08
2.6025	0.07997
2.60417	0.07955
2.60583	0.07949
2.6075	0.07938
2.60917	0.07903
2.61083	0.0788
2.6125	0.07839
2.61417	0.07808
2.61583	0.0778
2.6175	0.07774
2.61917	0.07746
2.62083	0.07722
2.6225	0.07705
2.62417	0.07672
2.62583	0.0764
2.6275	0.07628
2.62917	0.07602
2.63083	0.07598
2.6325	0.07585
2.63417	0.07553
2.63583	0.07525
2.6375	0.07496
2.63917	0.07489
2.64083	0.07414
2.6425	0.07414
2.64417	0.07386
2.64583	0.07341
2.6475	0.07356
2.64917	0.07328
2.65083	0.0729
2.6525	0.07279
2.65417	0.07271
2.65583	0.07208
2.6575	0.0722
2.65917	0.07177
2.66083	0.07199
2.6625	0.07121
2.66417	0.07119
2.66583	0.07095
2.6675	0.07053
2.66917	0.07122
2.67083	0.07068
2.6725	0.07034
2.67417	0.06974
2.67583	0.06985
2.6775	0.06977
2.67917	0.06923
2.68083	0.06894
2.6825	0.06873
2.68417	0.06843
2.68583	0.06834
2.6875	0.06822
2.68917	0.06839
2.69083	0.06838
2.6925	0.06803
2.69417	0.06772
2.69583	0.06808
2.6975	0.06833
2.69917	0.06807
2.70083	0.06722
2.7025	0.06659
2.70417	0.06615
2.70583	0.06646
2.7075	0.06619
2.70917	0.06568
2.71083	0.06535
2.7125	0.06505
2.71417	0.06506
2.71583	0.06569
2.7175	0.06533
2.71917	0.06468
2.72083	0.06494
2.7225	0.06408
2.72417	0.06351
2.72583	0.06368
2.7275	0.06334
2.72917	0.06279
2.73083	0.06289
2.7325	0.06303
2.73417	0.06275
2.73583	0.06266
2.7375	0.06202
2.73917	0.06196
2.74083	0.06163
2.7425	0.06138
2.74417	0.06112
2.74583	0.06083
2.7475	0.06086
2.74917	0.06073
2.75083	0.06063
2.7525	0.06048
2.75417	0.06053
2.75583	0.06014
2.7575	0.06053
2.75917	0.05963
2.76083	0.05895
2.7625	0.05908
2.76417	0.05889
2.76583	0.05889
2.7675	0.0593
2.76917	0.05845
2.77083	0.05809
2.7725	0.05792
2.77417	0.05784
2.77583	0.0574
2.7775	0.05752
2.77917	0.05722
2.78083	0.05717
2.7825	0.05688
2.78417	0.05661
2.78583	0.0565
2.7875	0.05653
2.78917	0.05637
2.79083	0.05577
2.7925	0.05623
2.79417	0.05538
2.79583	0.05529
2.7975	0.05537
2.79917	0.05498
2.80083	0.05488
2.8025	0.05502
2.80417	0.05498
2.80583	0.0548
2.8075	0.05445
2.80917	0.05443
2.81083	0.05418
2.8125	0.05467
2.81417	0.05384
2.81583	0.05392
2.8175	0.05396
2.81917	0.05373
2.82083	0.05382
2.8225	0.05337
2.82417	0.05367
2.82583	0.05344
2.8275	0.05367
2.82917	0.05374
2.83083	0.05219
2.8325	0.05232
2.83417	0.05229
2.83583	0.05245
2.8375	0.05218
2.83917	0.05185
2.84083	0.0516
2.8425	0.05138
2.84417	0.05131
2.84583	0.05183
2.8475	0.05152
2.84917	0.05069
2.85083	0.05074
2.8525	0.05077
2.85417	0.05032
2.85583	0.04996
2.8575	0.04996
2.85917	0.05045
2.86083	0.05037
2.8625	0.04967
2.86417	0.04948
2.86583	0.04927
2.8675	0.04946
2.86917	0.04954
2.87083	0.05108
2.8725	0.051
2.87417	0.05007
2.87583	0.04943
2.8775	0.04899
2.87917	0.04887
2.88083	0.04977
2.8825	0.04944
2.88417	0.04975
2.88583	0.04992
2.8875	0.0509
2.88917	0.05012
2.89083	0.04948
2.8925	0.04893
2.89417	0.04864
2.89583	0.04914
2.8975	0.0486
2.89917	0.04784
2.90083	0.04781
2.9025	0.04759
2.90417	0.04809
2.90583	0.04784
2.9075	0.04775
2.90917	0.04755
2.91083	0.04748
2.9125	0.04717
2.91417	0.04648
2.91583	0.04631
2.9175	0.04648
2.91917	0.04644
2.92083	0.04596
2.9225	0.04585
2.92417	0.04568
2.92583	0.04546
2.9275	0.04528
2.92917	0.04513
2.93083	0.04448
2.9325	0.0447
2.93417	0.04443
2.93583	0.04448
2.9375	0.04512
2.93917	0.04475
2.94083	0.04428
2.9425	0.04452
2.94417	0.04434
2.94583	0.04438
2.9475	0.04448
2.94917	0.04448
2.95083	0.04454
2.9525	0.04514
2.95417	0.04596
2.95583	0.04568
2.9575	0.04549
2.95917	0.04506
2.96083	0.04521
2.9625	0.04522
2.96417	0.04531
2.96583	0.04503
2.9675	0.04557
2.96917	0.04512
2.97083	0.04413
2.9725	0.04402
2.97417	0.04349
2.97583	0.04372
2.9775	0.04353
2.97917	0.0433
2.98083	0.04288
2.9825	0.04267
2.98417	0.04259
2.98583	0.04222
2.9875	0.04185
2.98917	0.04242
2.99083	0.04192
2.9925	0.04166
2.99417	0.04108
2.99583	0.04135
2.9975	0.04163
2.99917	0.0417
3.00083	0.04193
3.0025	0.04235
3.00417	0.04272
3.00583	0.04298
3.0075	0.04369
3.00917	0.04496
3.01083	0.04479
3.0125	0.04336
3.01417	0.04241
3.01583	0.04229
3.0175	0.04158
3.01917	0.04156
3.02083	0.04099
3.0225	0.04087
3.02417	0.04101
3.02583	0.04164
3.0275	0.04089
3.02917	0.04043
3.03083	0.04012
3.0325	0.03962
3.03417	0.04006
3.03583	0.04004
3.0375	0.03891
3.03917	0.03935
3.04083	0.03921
3.0425	0.03927
3.04417	0.03886
3.04583	0.03894
3.0475	0.03888
3.04917	0.03907
3.05083	0.03951
3.0525	0.03875
3.05417	0.03852
3.05583	0.03841
3.0575	0.03801
3.05917	0.03794
3.06083	0.03756
3.0625	0.03778
3.06417	0.03756
3.06583	0.03737
3.0675	0.03753
3.06917	0.03746
3.07083	0.03837
3.0725	0.03908
3.07417	0.03968
3.07583	0.04008
3.0775	0.03984
3.07917	0.03991
3.08083	0.03938
3.0825	0.03886
3.08417	0.03847
3.08583	0.03808
3.0875	0.03834
3.08917	0.0385
3.09083	0.03874
3.0925	0.03962
3.09417	0.04154
3.09583	0.04196
3.0975	0.04106
3.09917	0.04064
3.10083	0.04033
3.1025	0.04076
3.10417	0.0422
3.10583	0.04354
3.1075	0.04399
3.10917	0.04296
3.11083	0.04259
3.1125	0.04272
3.11417	0.04421
3.11583	0.04544
3.1175	0.04396
3.11917	0.04073
3.12083	0.03846
3.1225	0.03737
3.12417	0.03734
3.12583	0.03766
3.1275	0.03709
3.12917	0.03606
3.13083	0.03587
3.1325	0.03598
3.13417	0.03589
3.13583	0.03517
3.1375	0.03511
3.13917	0.03448
3.14083	0.03407
3.1425	0.03413
3.14417	0.03394
3.14583	0.03397
3.1475	0.03398
3.14917	0.03391
3.15083	0.03397
3.1525	0.03375
3.15417	0.03389
3.15583	0.03388
3.1575	0.03406
3.15917	0.03415
3.16083	0.03416
3.1625	0.03446
3.16417	0.03505
3.16583	0.03495
3.1675	0.0341
3.16917	0.03361
3.17083	0.03409
3.1725	0.03399
3.17417	0.03414
3.17583	0.03443
3.1775	0.03464
3.17917	0.03389
3.18083	0.03382
3.1825	0.03378
3.18417	0.03331
3.18583	0.03358
3.1875	0.03337
3.18917	0.03339
3.19083	0.03347
3.1925	0.03313
3.19417	0.03297
3.19583	0.03285
3.1975	0.03358
3.19917	0.03385
3.20083	0.03336
3.2025	0.03361
3.20417	0.03333
3.20583	0.03312
3.2075	0.03326
3.20917	0.03258
3.21083	0.03269
3.2125	0.03245
3.21417	0.03255
3.21583	0.03285
3.2175	0.03266
3.21917	0.03245
3.22083	0.03237
3.2225	0.03224
3.22417	0.03208
3.22583	0.0319
3.2275	0.03204
3.22917	0.03165
3.23083	0.03151
3.2325	0.03141
3.23417	0.0315
3.23583	0.03171
3.2375	0.03183
3.23917	0.0313
3.24083	0.03078
3.2425	0.03076
3.24417	0.031
3.24583	0.03089
3.2475	0.03052
3.24917	0.0298
3.25083	0.02939
3.2525	0.02997
3.25417	0.02906
3.25583	0.02974
3.2575	0.02998
3.25917	0.02956
3.26083	0.0305
3.2625	0.02924
3.26417	0.02953
3.26583	0.02926
3.2675	0.02909
3.26917	0.02915
3.27083	0.0291
3.2725	0.03011
3.27417	0.02976
3.27583	0.02948
3.2775	0.02977
3.27917	0.02979
3.28083	0.03003
3.2825	0.02972
3.28417	0.02991
3.28583	0.03002
3.2875	0.03033
3.28917	0.03011
3.29083	0.03033
3.2925	0.03005
3.29417	0.02969
3.29583	0.02959
3.2975	0.02987
3.29917	0.02937
3.30083	0.0293
3.3025	0.02926
3.30417	0.02888
3.30583	0.02939
3.3075	0.02955
3.30917	0.03091
3.31083	0.03171
3.3125	0.03055
3.31417	0.02926
3.31583	0.02851
3.3175	0.02873
3.31917	0.02893
3.32083	0.02878
3.3225	0.02808
3.32417	0.02833
3.32583	0.02827
3.3275	0.02812
3.32917	0.02795
[truncated: 4,007 more rows]
