# Supplementary material for: Lactose azocalixarene drug delivery system for the treatment of multidrug-resistant pseudomonas aeruginosa infected diabetic ulcer
Source: Nat Commun. 2022 Oct 21;13:6279. doi: 10.1038/s41467-022-33920-7 (PMC9586954; doi:10.1038/s41467-022-33920-7)
Supplement: Supplementary file 3 — Source Data [file 41467_2022_33920_MOESM3_ESM.zip › Source Data/Figure 2H.xlsx]

## Sheet: Sheet1
Fluorescence intensity at 575 nm of RhB@LacAC4A (2.0/20 μM) as a function of time following addition of SDT (10 mM)
Time (min）	Intensity (a.u.)
0.00417	68.4816
0.00583	67.2255
0.0075	67.0367
0.00917	68.2638
0.01083	68.7276
0.0125	68.061
0.01417	67.9136
0.01583	69.0105
0.0175	69.5797
0.01917	68.3129
0.02083	67.6513
0.0225	68.096
0.02417	67.3836
0.02583	67.6932
0.0275	67.8143
0.02917	68.7454
0.03083	68.401
0.0325	69.2888
0.03417	68.2091
0.03583	67.9665
0.0375	68.9385
0.03917	69.5747
0.04083	68.419
0.0425	68.4654
0.04417	68.8555
0.04583	69.2725
0.0475	68.5043
0.04917	67.7219
0.05083	66.6995
0.0525	67.4792
0.05417	68.6863
0.05583	69.2877
0.0575	69.0433
0.05917	68.3242
0.06083	68.6027
0.0625	68.2302
0.06417	69.1949
0.06583	68.5863
0.0675	69.2653
0.06917	68.6267
0.07083	68.6654
0.0725	68.3402
0.07417	68.9487
0.07583	69.7545
0.0775	70.0204
0.07917	70.1764
0.08083	68.7566
0.0825	66.7879
0.08417	66.3857
0.08583	67.6338
0.0875	68.5302
0.08917	67.566
0.09083	68.5153
0.0925	68.9849
0.09417	69.5662
0.09583	68.7106
0.0975	69.0047
0.09917	68.5447
0.10083	67.7485
0.1025	66.3399
0.10417	66.7634
0.10583	67.4972
0.1075	68.4518
0.10917	68.2208
0.11083	68.4442
0.1125	67.6555
0.11417	67.2344
0.11583	67.4577
0.1175	68.3049
0.11917	68.0974
0.12083	67.0448
0.1225	67.3399
0.12417	68.1505
0.12583	68.3397
0.1275	67.5876
0.12917	68.2661
0.13083	68.5277
0.1325	69.0576
0.13417	68.0032
0.13583	68.2493
0.1375	68.308
0.13917	68.5686
0.14083	66.279
0.1425	65.8679
0.14417	66.0897
0.14583	68.0645
0.1475	67.4886
0.14917	68.591
0.15083	68.3689
0.1525	68.1285
0.15417	68.319
0.15583	68.0302
0.1575	68.2727
0.15917	67.145
0.16083	68.0719
0.1625	67.7279
0.16417	68.4479
0.16583	68.3522
0.1675	68.1162
0.16917	68.5901
0.17083	68.9293
0.1725	67.593
0.17417	66.4353
0.17583	67.4305
0.1775	68.4865
0.17917	68.366
0.18083	67.402
0.1825	67.8886
0.18417	68.4757
0.18583	68.7406
0.1875	68.1642
0.18917	67.3213
0.19083	69.0442
0.1925	68.7152
0.19417	68.3029
0.19583	67.0432
0.1975	68.9702
0.19917	69.1946
0.20083	68.963
0.2025	68.1916
0.20417	68.0506
0.20583	68.132
0.2075	67.5561
0.20917	67.8705
0.21083	67.6263
0.2125	67.7027
0.21417	68.1863
0.21583	68.3364
0.2175	69.0885
0.21917	69.0579
0.22083	68.5909
0.2225	67.7245
0.22417	67.3911
0.22583	67.7709
0.2275	67.6323
0.22917	67.5005
0.23083	67.3957
0.2325	68.7809
0.23417	69.1175
0.23583	67.9971
0.2375	68.3957
0.23917	69.2659
0.24083	68.4154
0.2425	67.5677
0.24417	67.5317
0.24583	66.9016
0.2475	66.1753
0.24917	65.975
0.25083	66.407
0.2525	68.0169
0.25417	67.9069
0.25583	66.4286
0.2575	66.601
0.25917	67.9429
0.26083	68.5679
0.2625	67.0254
0.26417	67.1631
0.26583	66.5819
0.2675	67.5686
0.26917	68.506
0.27083	68.8033
0.2725	68.7926
0.27417	68.0897
0.27583	68.1638
0.2775	67.0162
0.27917	67.6596
0.28083	67.6976
0.2825	68.1458
0.28417	68.1793
0.28583	66.5311
0.2875	65.7667
0.28917	65.1947
0.29083	66.8666
0.2925	66.4432
0.29417	67.2377
0.29583	67.6237
0.2975	67.3659
0.29917	66.1523
0.30083	66.7118
0.3025	67.8852
0.30417	67.3989
0.30583	67.1271
0.3075	66.7716
0.30917	66.9546
0.31083	66.368
0.3125	66.7225
0.31417	66.9764
0.31583	67.4206
0.3175	67.8535
0.31917	67.1966
0.32083	67.1899
0.3225	66.8749
0.32417	67.5435
0.32583	67.4893
0.3275	65.9534
0.32917	66.0694
0.33083	66.8397
0.3325	68.3972
0.33417	67.4481
0.33583	66.617
0.3375	67.0627
0.33917	68.5466
0.34083	68.7044
0.3425	68.3057
0.34417	68.3453
0.34583	67.6153
0.3475	66.1836
0.34917	66.5956
0.35083	65.9869
0.3525	67.5555
0.35417	67.8064
0.35583	68.6228
0.3575	67.9807
0.35917	69.2894
0.36083	69.2246
0.3625	68.1047
0.36417	67.9342
0.36583	67.6943
0.3675	67.0191
0.36917	66.0576
0.37083	66.299
0.3725	67.781
0.37417	67.6416
0.37583	67.6303
0.3775	67.9525
0.37917	68.3205
0.38083	67.1152
0.3825	67.2352
0.38417	68.1438
0.38583	68.2926
0.3875	67.3038
0.38917	66.8786
0.39083	65.9693
0.3925	65.956
0.39417	66.0584
0.39583	67.5573
0.3975	66.5796
0.39917	65.6637
0.40083	65.1213
0.4025	66.5969
0.40417	66.6701
0.40583	66.7644
0.4075	67.8426
0.40917	67.7279
0.41083	68.0512
0.4125	68.1591
0.41417	67.2804
0.41583	66.3098
0.4175	66.5403
0.41917	67.2463
0.42083	66.7043
0.4225	67.0637
0.42417	68.1766
0.42583	68.4954
0.4275	68.9568
0.42917	67.8579
0.43083	66.9097
0.4325	66.4834
0.43417	66.7371
0.43583	66.3478
0.4375	64.9379
0.43917	65.9716
0.44083	67.291
0.4425	67.1973
0.44417	65.8478
0.44583	66.7969
0.4475	67.3697
0.44917	67.6529
0.45083	67.4976
0.4525	67.6667
0.45417	67.0492
0.45583	66.6831
0.4575	66.645
0.45917	66.2324
0.46083	66.4361
0.4625	66.5769
0.46417	67.9007
0.46583	67.4629
0.4675	66.8949
0.46917	65.8694
0.47083	67.2819
0.4725	66.8209
0.47417	66.0991
0.47583	66.2792
0.4775	67.9506
0.47917	68.2493
0.48083	66.5957
0.4825	65.8178
0.48417	65.58
0.48583	66.0972
0.4875	66.8111
0.48917	67.535
0.49083	67.1608
0.4925	65.6596
0.49417	65.7898
0.49583	66.6725
0.4975	67.8583
0.49917	67.1598
0.50083	67.3976
0.5025	66.2059
0.50417	66.1503
0.50583	65.7457
0.5075	65.0533
0.50917	65.0402
0.51083	66.2169
0.5125	65.9584
0.51417	65.4199
0.51583	66.3254
0.5175	67.9394
0.51917	67.0682
0.52083	66.6532
0.5225	66.2149
0.52417	66.6531
0.52583	66.5299
0.5275	65.9707
0.52917	65.1523
0.53083	65.8264
0.5325	66.6681
0.53417	66.812
0.53583	65.9881
0.5375	66.6559
0.53917	67.5276
0.54083	67.5194
0.5425	66.3582
0.54417	65.9527
0.54583	66.0837
0.5475	65.9021
0.54917	66.1359
0.55083	67.0635
0.5525	68.2304
0.55417	68.1835
0.55583	65.9134
0.5575	65.1999
0.55917	66.4468
0.56083	67.3101
0.5625	66.1416
0.56417	64.8772
0.56583	66.7836
0.5675	67.1828
0.56917	67.7049
0.57083	66.4049
0.5725	66.9487
0.57417	66.9689
0.57583	68.2446
0.5775	68.0341
0.57917	67.1566
0.58083	66.1401
0.5825	65.5202
0.58417	66.1919
0.58583	66.7257
0.5875	65.7272
0.58917	65.9338
0.59083	66.7312
0.5925	67.5512
0.59417	66.2624
0.59583	65.4167
0.5975	64.3656
0.59917	65.8246
0.60083	65.9446
0.6025	65.9612
0.60417	65.2856
0.60583	66.4878
0.6075	65.6874
0.60917	65.3234
0.61083	65.2769
0.6125	65.9806
0.61417	66.1713
0.61583	65.4608
0.6175	66.4822
0.61917	67.289
0.62083	66.9562
0.6225	66.3968
0.62417	65.6518
0.62583	66.3711
0.6275	66.4906
0.62917	67.08
0.63083	66.6158
0.6325	66.8443
0.63417	65.8787
0.63583	66.7233
0.6375	66.3053
0.63917	65.5736
0.64083	65.0488
0.6425	66.5486
0.64417	66.6067
0.64583	65.6466
0.6475	65.0236
0.64917	66.5142
0.65083	67.1651
0.6525	66.7416
0.65417	66.0558
0.65583	65.7109
0.6575	66.4124
0.65917	67.3084
0.66083	67.5383
0.6625	65.7875
0.66417	65.1618
0.66583	65.7104
0.6675	65.7775
0.66917	66.5735
0.67083	66.6414
0.6725	67.2428
0.67417	66.1232
0.67583	66.2252
0.6775	66.2561
0.67917	66.5599
0.68083	65.8906
0.6825	66.1102
0.68417	67.2177
0.68583	66.0263
0.6875	64.9302
0.68917	65.1324
0.69083	66.4953
0.6925	65.64
0.69417	65.3439
0.69583	66.1001
0.6975	66.7257
0.69917	65.9186
0.70083	66.2322
0.7025	66.806
0.70417	66.1712
0.70583	65.5485
0.7075	65.6776
0.70917	66.0141
0.71083	65.6974
0.7125	65.0493
0.71417	64.9582
0.71583	65.9949
0.7175	66.9618
0.71917	67.0352
0.72083	66.0149
0.7225	65.9271
0.72417	65.3624
0.72583	66.5059
0.7275	66.7706
0.72917	66.9716
0.73083	65.9479
0.7325	65.2707
0.73417	64.4735
0.73583	64.7646
0.7375	65.8965
0.73917	66.1962
0.74083	66.3599
0.7425	65.5215
0.74417	65.8826
0.74583	64.9932
0.7475	65.9453
0.74917	65.335
0.75083	65.5219
0.7525	65.1935
0.75417	65.7919
0.75583	65.5644
0.7575	65.1268
0.75917	65.266
0.76083	65.7257
0.7625	66.9819
0.76417	66.8886
0.76583	67.1068
0.7675	66.2614
0.76917	65.6494
0.77083	63.8739
0.7725	64.2817
0.77417	64.4604
0.77583	66.0671
0.7775	65.4025
0.77917	65.9741
0.78083	65.1248
0.7825	66.1365
0.78417	65.9461
0.78583	66.0871
0.7875	65.5347
0.78917	65.6299
0.79083	65.8448
0.7925	66.434
0.79417	66.1175
0.79583	65.7799
0.7975	65.6714
0.79917	66.4634
0.80083	66.1284
0.8025	66.05
0.80417	66.061
0.80583	65.9281
0.8075	65.5683
0.80917	65.5388
0.81083	65.8979
0.8125	65.2367
0.81417	65.534
0.81583	65.7877
0.8175	65.01
0.81917	64.6951
0.82083	65.8001
0.8225	66.3889
0.82417	65.3396
0.82583	65.4557
0.8275	65.2447
0.82917	65.7223
0.83083	65.6661
0.8325	65.5122
0.83417	64.7873
0.83583	65.4763
0.8375	65.6746
0.83917	65.3705
0.84083	64.6189
0.8425	65.2397
0.84417	65.6512
0.84583	64.5939
0.8475	64.149
0.84917	64.6444
0.85083	64.1483
0.8525	63.058
0.85417	64.5695
0.85583	65.6718
0.8575	65.6437
0.85917	65.6843
0.86083	66.3678
0.8625	65.7189
0.86417	63.9862
0.86583	64.3661
0.8675	65.4175
0.86917	66.3619
0.87083	65.7682
0.8725	65.8382
0.87417	65.2402
0.87583	65.7489
0.8775	65.7072
0.87917	66.4057
0.88083	66.2743
0.8825	65.719
0.88417	64.634
0.88583	64.74
0.8875	65.2171
0.88917	65.6799
0.89083	65.3564
0.8925	65.6144
0.89417	64.1775
0.89583	64.001
0.8975	63.9064
0.89917	64.367
0.90083	64.3054
0.9025	64.6033
0.90417	65.517
0.90583	65.7353
0.9075	67.3112
0.90917	66.9214
0.91083	65.5975
0.9125	64.5937
0.91417	65.028
0.91583	65.5341
0.9175	66.5964
0.91917	67.5678
0.92083	66.7726
0.9225	65.6136
0.92417	64.701
0.92583	65.7458
0.9275	65.4031
0.92917	65.6813
0.93083	63.9549
0.9325	64.4328
0.93417	64.9175
0.93583	66.5513
0.9375	66.0586
0.93917	66.5452
0.94083	66.8444
0.9425	67.2776
0.94417	67.2795
0.94583	66.8308
0.9475	65.0375
0.94917	64.5445
0.95083	64.8742
0.9525	65.1366
0.95417	64.6657
0.95583	65.1871
0.9575	65.2499
0.95917	63.8378
0.96083	63.9701
0.9625	65.0686
0.96417	66.6038
0.96583	65.9275
0.9675	66.4672
0.96917	65.2524
0.97083	64.5873
0.9725	64.7949
0.97417	66.3758
0.97583	65.4414
0.9775	65.3688
0.97917	64.7261
0.98083	65.0732
0.9825	64.3393
0.98417	65.947
0.98583	66.0852
0.9875	66.0449
0.98917	65.307
0.99083	65.8784
0.9925	66.1311
0.99417	66.5442
0.99583	66.4529
0.9975	65.916
0.99917	64.5864
1.00083	64.3382
1.0025	64.7714
1.00417	65.8485
1.00583	66.4817
1.0075	65.7019
1.00917	64.774
1.01083	64.5213
1.0125	65.3247
1.01417	65.5565
1.01583	65.664
1.0175	65.2446
1.01917	64.959
1.02083	65.7363
1.0225	66.1535
1.02417	64.9889
1.02583	63.6171
1.0275	63.64
1.02917	64.8704
1.03083	66.3787
1.0325	66.8183
1.03417	66.0728
1.03583	64.472
1.0375	64.8246
1.03917	66.368
1.04083	66.1485
1.0425	64.6052
1.04417	63.8778
1.04583	65.1754
1.0475	64.4869
1.04917	64.2685
1.05083	64.1148
1.0525	65.3957
1.05417	65.0259
1.05583	65.0036
1.0575	65.0826
1.05917	65.5488
1.06083	65.1651
1.0625	64.9608
1.06417	65.6935
1.06583	65.361
1.0675	64.39
1.06917	64.1707
1.07083	65.2682
1.0725	65.0138
1.07417	64.4987
1.07583	64.3678
1.0775	63.9477
1.07917	63.569
1.08083	64.4287
1.0825	65.3499
1.08417	64.6275
1.08583	63.9481
1.0875	65.2384
1.08917	66.2484
1.09083	65.0895
1.0925	64.1625
1.09417	64.0619
1.09583	64.6069
1.0975	64.2657
1.09917	64.9409
1.10083	65.3035
1.1025	65.2198
1.10417	64.6037
1.10583	64.5669
1.1075	64.6935
1.10917	64.6926
1.11083	64.9785
1.1125	64.6781
1.11417	63.8224
1.11583	63.962
1.1175	65.9551
1.11917	66.1065
1.12083	65.0267
1.1225	64.5992
1.12417	65.2475
1.12583	65.1148
1.1275	64.0262
1.12917	64.0755
1.13083	64.1291
1.1325	64.2644
1.13417	63.6712
1.13583	64.5626
1.1375	65.3786
1.13917	65.2411
1.14083	65
1.1425	64.3464
1.14417	64.6925
1.14583	65.4367
1.1475	66.1272
1.14917	64.6311
1.15083	65.3301
1.1525	65.7165
1.15417	64.1293
1.15583	62.3832
1.1575	62.9787
1.15917	64.6784
1.16083	64.824
1.1625	63.8698
1.16417	63.3966
1.16583	64.82
1.1675	65.1766
1.16917	64.4122
1.17083	63.4983
1.1725	63.7656
1.17417	64.0478
1.17583	65.1494
1.1775	65.1047
1.17917	64.1634
1.18083	63.6988
1.1825	64.9439
1.18417	65.0023
1.18583	64.8538
1.1875	64.4015
1.18917	65.3043
1.19083	64.7858
1.1925	64.7446
1.19417	65.1838
1.19583	65.5339
1.1975	64.6093
1.19917	63.1853
1.20083	63.6807
1.2025	65.8517
1.20417	66.4951
1.20583	66.0781
1.2075	65.7737
1.20917	65.9566
1.21083	65.0769
1.2125	63.9598
1.21417	63.4838
1.21583	64.1575
1.2175	64.6535
1.21917	64.8188
1.22083	65.2117
1.2225	65.9089
1.22417	66.1132
1.22583	65.099
1.2275	65.3922
1.22917	64.9376
1.23083	64.8647
1.2325	63.6105
1.23417	63.4462
1.23583	63.9799
1.2375	64.9762
1.23917	64.4066
1.24083	64.4172
1.2425	65.1845
1.24417	65.5036
1.24583	63.9742
1.2475	63.8478
1.24917	64.5939
1.25083	64.491
1.2525	64.0735
1.25417	64.4271
1.25583	63.9099
1.2575	63.9594
1.25917	64.5881
1.26083	65.687
1.2625	63.9395
1.26417	63.7471
1.26583	62.4073
1.2675	63.7642
1.26917	64.0849
1.27083	65.6612
1.2725	64.7572
1.27417	64.9058
1.27583	64.422
1.2775	64.5961
1.27917	64.2938
1.28083	64.3243
1.2825	63.6423
1.28417	63.8067
1.28583	65.1333
1.2875	66.1488
1.28917	66.2789
1.29083	66.0111
1.2925	63.9688
1.29417	62.9311
1.29583	63.1192
1.2975	64.1565
1.29917	63.5776
1.30083	63.9173
1.3025	64.2335
1.30417	64.3576
1.30583	64.0451
1.3075	64.9047
1.30917	64.5345
1.31083	64.7592
1.3125	64.8064
1.31417	64.999
1.31583	63.8937
1.3175	62.7923
1.31917	63.485
1.32083	63.5007
1.3225	63.9456
1.32417	64.0534
1.32583	64.3533
1.3275	64.033
1.32917	63.577
1.33083	64.2378
1.3325	64.6652
1.33417	65.0035
1.33583	64.0951
1.3375	63.7597
1.33917	63.7758
1.34083	64.9284
1.3425	64.8653
1.34417	64.7115
1.34583	64.7569
1.3475	65.1531
1.34917	64.9869
1.35083	64.6882
1.3525	64.6897
1.35417	63.9599
1.35583	64.0689
1.3575	63.6501
1.35917	63.8963
1.36083	62.8689
1.3625	63.0902
1.36417	62.3528
1.36583	63.3635
1.3675	63.1353
1.36917	63.9661
1.37083	63.292
1.3725	64.7305
1.37417	63.3837
1.37583	63.1286
1.3775	62.3266
1.37917	63.8131
1.38083	63.6157
1.3825	64.1581
1.38417	64.5397
1.38583	64.6492
1.3875	64.5917
1.38917	64.4953
1.39083	64.4785
1.3925	64.4288
1.39417	62.7638
1.39583	62.2633
1.3975	62.5029
1.39917	63.5356
1.40083	64.1367
1.4025	65.5439
1.40417	64.621
1.40583	62.3712
1.4075	62.7451
1.40917	65.2401
1.41083	65.6578
1.4125	63.8614
1.41417	62.0173
1.41583	63.1767
1.4175	64.8293
1.41917	65.3308
1.42083	64.0852
1.4225	63.5474
1.42417	62.9943
1.42583	64.0301
1.4275	64.1439
1.42917	63.4233
1.43083	63.5185
1.4325	64.0841
1.43417	64.5781
1.43583	63.6774
1.4375	63.9881
1.43917	63.6249
1.44083	63.8522
1.4425	64.1886
1.44417	64.0141
1.44583	64.3302
1.4475	64.5342
1.44917	65.3965
1.45083	65.1088
1.4525	64.6915
1.45417	63.3907
1.45583	62.9144
1.4575	64.2265
1.45917	65.1554
1.46083	64.8892
1.4625	64.2264
1.46417	64.5705
1.46583	64.8069
1.4675	64.1098
1.46917	64.8718
1.47083	64.8373
1.4725	65.5808
1.47417	64.3499
1.47583	64.1569
1.4775	64.5974
1.47917	64.5742
1.48083	64.1274
1.4825	63.5364
1.48417	64.2122
1.48583	63.5858
1.4875	64.0338
1.48917	62.7067
1.49083	62.9901
1.4925	63.571
1.49417	64.9622
1.49583	65.0286
1.4975	65.061
1.49917	64.9756
1.50083	64.3746
1.5025	64.2188
1.50417	64.1786
1.50583	64.3625
1.5075	64.2637
1.50917	65.0533
1.51083	65.7455
1.5125	65.1103
1.51417	63.9935
1.51583	62.7196
1.5175	62.5772
1.51917	62.5286
1.52083	64.1598
1.5225	64.2276
1.52417	63.6839
1.52583	63.6168
1.5275	63.5761
1.52917	63.6666
1.53083	63.3548
1.5325	64.1459
1.53417	64.4683
1.53583	64.0382
1.5375	64.1388
1.53917	64.1028
1.54083	65.0306
1.5425	64.2708
1.54417	64.8261
1.54583	65.3146
1.5475	66.0546
1.54917	65.5145
1.55083	64.617
1.5525	64.1126
1.55417	63.734
1.55583	64.4771
1.5575	63.1175
1.55917	63.1887
1.56083	63.5715
1.5625	63.397
1.56417	62.0688
1.56583	62.6016
1.5675	63.5948
1.56917	63.8872
1.57083	62.968
1.5725	62.6003
1.57417	62.3059
1.57583	62.3159
1.5775	62.9981
1.57917	63.2827
1.58083	63.551
1.5825	63.6095
1.58417	63.6826
1.58583	62.099
1.5875	60.9409
1.58917	61.7838
1.59083	63.115
1.5925	63.3658
1.59417	63.9474
1.59583	63.9738
1.5975	62.9317
1.59917	62.4134
1.60083	62.991
1.6025	63.0125
1.60417	62.3471
1.60583	63.645
1.6075	64.4826
1.60917	63.722
1.61083	63.5734
1.6125	63.4055
1.61417	63.2179
1.61583	63.732
1.6175	63.9002
1.61917	62.9619
1.62083	62.3341
1.6225	63.6427
1.62417	63.7058
1.62583	62.7428
1.6275	62.4913
1.62917	62.0993
1.63083	61.9312
1.6325	61.7549
1.63417	63.5816
1.63583	64.0898
1.6375	64.3115
1.63917	63.3669
1.64083	63.387
1.6425	62.9999
1.64417	63.7312
1.64583	62.8768
1.6475	61.987
1.64917	62.4668
1.65083	64.2551
1.6525	64.3143
1.65417	63.2663
1.65583	63.2089
1.6575	64.0041
1.65917	63.003
1.66083	62.6628
1.6625	61.694
1.66417	61.8689
1.66583	61.8945
1.6675	62.7985
1.66917	62.9408
1.67083	62.1515
1.6725	61.9557
1.67417	62.5505
1.67583	63.3343
1.6775	63.6126
1.67917	62.6804
1.68083	63.0987
1.6825	63.2743
1.68417	63.4843
1.68583	63.6312
1.6875	64.2687
1.68917	63.411
1.69083	62.8009
1.6925	62.5713
1.69417	62.7925
1.69583	62.6409
1.6975	63.8715
1.69917	63.8375
1.70083	63.3198
1.7025	63.265
1.70417	63.5554
1.70583	63.8091
1.7075	63.9509
1.70917	64.1643
1.71083	63.4634
1.7125	62.1635
1.71417	62.2219
1.71583	63.0284
1.7175	63.6006
1.71917	62.9477
1.72083	63.1752
1.7225	62.9699
1.72417	63.2379
1.72583	62.5577
1.7275	62.7126
1.72917	62.2393
1.73083	62.5244
1.7325	62.4294
1.73417	63.4948
1.73583	64.0714
1.7375	63.4909
1.73917	62.965
1.74083	62.1209
1.7425	64.0791
1.74417	63.3404
1.74583	62.7723
1.7475	61.6286
1.74917	62.3891
1.75083	61.6301
1.7525	61.3203
1.75417	63.3791
1.75583	63.5187
1.7575	63.5452
1.75917	63.3831
1.76083	63.6698
1.7625	62.9034
1.76417	61.711
1.76583	62.6048
1.7675	62.8496
1.76917	63.7685
1.77083	62.4317
1.7725	62.9279
1.77417	62.0381
1.77583	62.2033
1.7775	61.8356
1.77917	63.0774
1.78083	63.4027
1.7825	63.0788
1.78417	62.6482
1.78583	62.6638
1.7875	63.0374
1.78917	62.9305
1.79083	63.5237
1.7925	62.6357
1.79417	62.6429
1.79583	62.8642
1.7975	63.5207
1.79917	62.7268
1.80083	62.069
1.8025	62.1939
1.80417	61.1557
1.80583	60.6766
1.8075	61.3302
1.80917	62.3942
1.81083	62.178
1.8125	61.8551
1.81417	61.7985
1.81583	61.9975
1.8175	63.6247
1.81917	64.0661
1.82083	63.2181
1.8225	62.5028
1.82417	63.1534
1.82583	61.8659
1.8275	61.2243
1.82917	62.2802
1.83083	63.279
1.8325	63.4816
1.83417	63.5181
1.83583	63.6879
1.8375	63.1517
1.83917	61.628
1.84083	61.4523
1.8425	62.8826
1.84417	64.0957
1.84583	62.794
1.8475	61.828
1.84917	62.7235
1.85083	62.6837
1.8525	62.5541
1.85417	61.7233
1.85583	61.4297
1.8575	61.797
1.85917	62.5978
1.86083	62.6375
1.8625	62.4153
1.86417	62.428
1.86583	61.9828
1.8675	62.8221
1.86917	63.6752
1.87083	62.7178
1.8725	61.1057
1.87417	62.1676
1.87583	62.7379
1.8775	62.5209
1.87917	61.9478
1.88083	62.2747
1.8825	61.7859
1.88417	61.0588
1.88583	62.1658
1.8875	63.4658
1.88917	63.9584
1.89083	62.7417
1.8925	62.696
1.89417	64.5991
1.89583	64.8003
1.8975	63.7068
1.89917	62.1153
1.90083	63.0275
1.9025	63.2819
1.90417	63.0972
1.90583	63.5726
1.9075	63.8989
1.90917	63.6938
1.91083	62.7128
1.9125	62.7849
1.91417	62.7002
1.91583	63.4028
1.9175	62.9285
1.91917	62.5795
1.92083	62.3623
1.9225	63.2284
1.92417	62.8983
1.92583	61.682
1.9275	61.6071
1.92917	62.5246
1.93083	63.0135
1.9325	62.2406
1.93417	61.8485
1.93583	61.906
1.9375	62.9629
1.93917	63.2655
1.94083	62.4819
1.9425	62.0407
1.94417	63.4276
1.94583	64.4266
1.9475	63.4169
1.94917	63.1939
1.95083	63.6355
1.9525	63.7376
1.95417	62.8627
1.95583	62.6758
1.9575	63.194
1.95917	62.6453
1.96083	62.02
1.9625	61.8284
1.96417	62.4588
1.96583	62.8226
1.9675	62.5278
1.96917	63.0393
1.97083	62.7403
1.9725	62.0495
1.97417	62.3286
1.97583	62.1778
1.9775	61.6316
1.97917	62.0121
1.98083	63.3709
1.9825	63.0966
1.98417	62.5461
1.98583	62.541
1.9875	62.1639
1.98917	62.4761
1.99083	63.0607
1.9925	62.8005
1.99417	62.7976
1.99583	62.4283
1.9975	63.0401
1.99917	62.9106
2.00083	62.6407
2.0025	61.9819
2.00417	62.3975
2.00583	62.2888
2.0075	61.9729
2.00917	62.4209
2.01083	63.999
2.0125	64.3615
2.01417	63.2678
2.01583	61.3087
2.0175	62.0116
2.01917	62.8238
2.02083	62.3483
2.0225	61.244
2.02417	61.9514
2.02583	62.809
2.0275	62.603
2.02917	62.8755
2.03083	62.5896
2.0325	61.9586
2.03417	61.1188
2.03583	61.9923
2.0375	62.4348
2.03917	62.4693
2.04083	62.2297
2.0425	61.4557
2.04417	61.0409
2.04583	61.1869
2.0475	62.6171
2.04917	62.2481
2.05083	62.416
2.0525	62.4436
2.05417	62.4611
2.05583	61.4583
2.0575	61.3663
2.05917	62.9668
2.06083	63.7695
2.0625	62.4899
2.06417	61.8032
2.06583	61.2992
2.0675	63.1858
2.06917	62.5332
2.07083	63.1822
2.0725	62.8127
2.07417	63.8861
2.07583	63.0875
2.0775	62.1359
2.07917	62.3913
2.08083	62.7532
2.0825	63.0964
2.08417	62.978
2.08583	63.503
2.0875	63.1652
2.08917	62.9341
2.09083	63.1759
2.0925	63.3367
2.09417	62.6556
2.09583	61.5785
2.0975	61.8548
2.09917	62.3504
2.10083	61.6557
2.1025	61.762
2.10417	62.2801
2.10583	62.9755
2.1075	61.8337
2.10917	61.8118
2.11083	61.5529
2.1125	62.7083
2.11417	63.2264
2.11583	63.2507
2.1175	62.8409
2.11917	62.5084
2.12083	62.6281
2.1225	62.9955
2.12417	63.0326
2.12583	62.8617
2.1275	63.3264
2.12917	63.4405
2.13083	61.6974
2.1325	60.9748
2.13417	60.8409
2.13583	60.8762
2.1375	60.5286
2.13917	61.9648
2.14083	63.0755
2.1425	62.917
2.14417	61.7214
2.14583	61.3928
2.1475	61.6559
2.14917	62.3493
2.15083	61.105
2.1525	60.2253
2.15417	59.8304
2.15583	60.5526
2.1575	61.94
2.15917	62.254
2.16083	61.821
2.1625	61.1584
2.16417	61.289
2.16583	60.4314
2.1675	60.8742
2.16917	62.7877
2.17083	62.2735
2.1725	60.4771
2.17417	60.273
2.17583	61.6209
2.1775	61.1603
2.17917	60.9466
2.18083	61.1852
2.1825	61.6299
2.18417	60.8401
2.18583	62.1987
2.1875	62.9729
2.18917	62.4228
2.19083	60.8437
2.1925	61.2097
2.19417	62.4333
2.19583	62.1138
2.1975	62.1533
2.19917	62.4909
2.20083	63.0945
2.2025	62.781
2.20417	61.8905
2.20583	62.1065
2.2075	62.3468
2.20917	62.2175
2.21083	61.418
2.2125	61.1326
2.21417	62.1643
2.21583	61.992
2.2175	61.0223
2.21917	60.7032
2.22083	61.2827
2.2225	62.1489
2.22417	62.1256
2.22583	62.5195
2.2275	61.5714
2.22917	61.6295
2.23083	62.9034
2.2325	62.3621
2.23417	62.2926
2.23583	62.5324
2.2375	62.5694
2.23917	61.7855
2.24083	62.3373
2.2425	63.0605
2.24417	62.2982
2.24583	62.5588
2.2475	61.6228
2.24917	61.3706
2.25083	61.3649
2.2525	62.3736
2.25417	62.0315
2.25583	62.6636
2.2575	62.1501
2.25917	61.019
2.26083	61.1071
2.2625	62.7121
2.26417	61.9977
2.26583	60.7169
2.2675	60.21
2.26917	60.5059
2.27083	60.717
2.2725	61.5592
2.27417	62.4844
2.27583	62.8538
2.2775	62.0427
2.27917	62.4967
2.28083	63.2614
2.2825	62.681
2.28417	61.1614
2.28583	60.4987
2.2875	60.7854
2.28917	61.0373
2.29083	62.6852
2.2925	61.6935
2.29417	60.8725
2.29583	61.4966
2.2975	63.1718
2.29917	62.3941
2.30083	61.8174
2.3025	61.6716
2.30417	62.3325
2.30583	61.5095
2.3075	62.1603
2.30917	62.8894
2.31083	63.3824
2.3125	61.7774
2.31417	61.1489
2.31583	61.8102
2.3175	61.9318
2.31917	61.5054
2.32083	61.0229
2.3225	60.7911
2.32417	61.9417
2.32583	62.172
2.3275	62.38
2.32917	61.4554
2.33083	62.2916
2.3325	61.9932
2.33417	60.3714
2.33583	59.74
2.3375	60.5185
2.33917	62.1396
2.34083	60.8966
2.3425	61.096
2.34417	60.5654
2.34583	61.2623
2.3475	60.8165
2.34917	61.1463
2.35083	61.1113
2.3525	61.5616
2.35417	61.4128
2.35583	61.7872
2.3575	61.0599
2.35917	61.4853
2.36083	62.5397
2.3625	63.245
2.36417	61.7186
2.36583	61.055
2.3675	61.2059
2.36917	61.5998
2.37083	61.7028
2.3725	62.3014
2.37417	62.2499
2.37583	62.548
2.3775	61.8402
2.37917	60.3471
2.38083	58.8519
2.3825	60.0879
2.38417	62.604
2.38583	62.6002
2.3875	60.9093
2.38917	59.8783
2.39083	60.819
2.3925	61.4846
2.39417	61.8856
2.39583	61.3575
2.3975	62.3391
2.39917	63.8047
2.40083	63.2411
2.4025	61.3519
2.40417	60.7477
2.40583	60.8995
2.4075	61.4397
2.40917	61.6155
2.41083	61.9634
2.4125	61.2525
2.41417	61.5881
2.41583	61.117
2.4175	60.3616
2.41917	60.5533
2.42083	61.169
2.4225	61.5476
2.42417	61.1542
2.42583	61.614
2.4275	61.7739
2.42917	62.6109
2.43083	62.545
2.4325	62.4125
2.43417	61.6211
2.43583	61.3629
2.4375	60.376
2.43917	60.8411
2.44083	61.491
2.4425	62.053
2.44417	61.5446
2.44583	61.0011
2.4475	60.5173
2.44917	60.3579
2.45083	60.6631
2.4525	60.2786
2.45417	60.5765
2.45583	61.1295
2.4575	61.5646
2.45917	61.2491
2.46083	60.939
2.4625	59.9555
2.46417	59.7288
2.46583	60.4088
2.4675	61.6412
2.46917	61.1401
2.47083	59.9812
2.4725	60.9541
2.47417	61.2471
2.47583	60.2591
2.4775	59.5621
2.47917	61.7206
2.48083	62.375
2.4825	61.4238
2.48417	60.4268
2.48583	60.8176
2.4875	61.6133
2.48917	60.787
2.49083	60.192
2.4925	60.6077
2.49417	61.2062
2.49583	60.8649
2.4975	62.0261
2.49917	62.4691
2.50083	61.9794
2.5025	60.7797
2.50417	61.2031
2.50583	62.6249
2.5075	63.9299
2.50917	62.7221
2.51083	60.4716
2.5125	59.5372
2.51417	60.1684
2.51583	60.8832
2.5175	60.775
2.51917	60.7647
2.52083	61.2087
2.5225	62.0083
2.52417	62.0923
2.52583	61.2073
2.5275	60.4547
2.52917	59.7792
2.53083	60.6509
2.5325	60.4121
2.53417	60.6309
2.53583	60.23
2.5375	60.4036
2.53917	60.5378
2.54083	60.7294
2.5425	60.4458
2.54417	60.3803
2.54583	60.4176
2.5475	61.2697
2.54917	61.0521
2.55083	61.2177
2.5525	60.2793
2.55417	60.661
2.55583	60.3742
2.5575	60.0446
2.55917	59.9494
2.56083	60.8745
2.5625	61.5098
2.56417	61.7973
2.56583	62.0676
2.5675	61.3334
2.56917	60.8953
2.57083	61.1004
2.5725	61.4886
2.57417	61.1888
2.57583	61.6163
2.5775	62.2734
2.57917	61.9653
2.58083	60.1354
2.5825	60.1656
2.58417	60.6256
2.58583	61.025
2.5875	60.7232
2.58917	61.2112
2.59083	61.2704
2.5925	60.3792
2.59417	59.7795
2.59583	60.4262
2.5975	60.9887
2.59917	59.8825
2.60083	58.5695
2.6025	59.2597
2.60417	60.1243
2.60583	59.7853
2.6075	59.7194
2.60917	60.2643
2.61083	60.2608
2.6125	60.7197
2.61417	61.0262
2.61583	60.3193
2.6175	58.6179
2.61917	58.8179
2.62083	59.5785
2.6225	60.8836
2.62417	62.4182
2.62583	62.674
2.6275	60.129
2.62917	59.0787
2.63083	59.7576
2.6325	61.0621
2.63417	61.4555
2.63583	61.4437
2.6375	60.3745
2.63917	59.6989
2.64083	59.7526
2.6425	59.4844
2.64417	60.0895
2.64583	61.1753
2.6475	61.5899
2.64917	60.9415
2.65083	59.7338
2.6525	58.9565
2.65417	59.1446
2.65583	59.3236
2.6575	60.2792
2.65917	60.2977
2.66083	60.6287
2.6625	60.6441
2.66417	61.5912
2.66583	61.1625
2.6675	60.8398
2.66917	60.7578
2.67083	60.6499
2.6725	61.0846
2.67417	60.9135
2.67583	59.7418
2.6775	59.0425
2.67917	60.0912
2.68083	60.1197
2.6825	59.5738
2.68417	58.6286
2.68583	59.197
2.6875	59.4126
2.68917	60.4412
2.69083	60.5737
2.6925	60.5761
2.69417	60.2019
2.69583	60.2271
2.6975	61.6914
2.69917	61.7808
2.70083	60.9607
2.7025	59.6528
2.70417	60.3965
2.70583	60.4983
2.7075	60.1716
2.70917	60.2275
2.71083	60.673
2.7125	60.7573
2.71417	60.6111
2.71583	60.1799
2.7175	60.1812
2.71917	59.727
2.72083	60.4346
2.7225	61.6229
2.72417	62.2267
2.72583	61.0717
2.7275	60.6842
2.72917	60.3623
2.73083	59.7922
2.7325	60.2104
2.73417	61.9126
2.73583	61.0403
2.7375	60.3863
2.73917	61.1005
2.74083	61.3638
2.7425	60.0124
2.74417	60.0449
2.74583	61.1003
2.7475	60.6785
2.74917	60.5533
2.75083	60.8541
2.7525	61.5135
2.75417	61.4357
2.75583	61.2864
2.7575	60.0393
2.75917	58.2604
2.76083	57.9648
2.7625	58.936
2.76417	59.5179
2.76583	60.532
2.7675	61.3501
2.76917	60.8554
2.77083	59.7839
2.7725	60.0822
2.77417	60.3682
2.77583	60.547
2.7775	60.7835
2.77917	60.2462
2.78083	58.6205
2.7825	59.2396
2.78417	60.4818
2.78583	62.0131
2.7875	61.3373
2.78917	60.7746
2.79083	59.3809
2.7925	60.5382
2.79417	61.077
2.79583	61.8651
2.7975	61.2749
2.79917	61.6815
2.80083	61.1291
2.8025	60.0262
2.80417	59.7015
2.80583	59.3322
2.8075	60.1923
2.80917	59.2053
2.81083	61.144
2.8125	61.7813
2.81417	61.7034
2.81583	59.878
2.8175	59.4235
2.81917	59.3066
2.82083	58.6255
2.8225	58.7299
2.82417	59.2627
2.82583	60.9657
2.8275	62.1433
2.82917	61.2556
2.83083	59.9081
2.8325	59.1945
2.83417	59.6189
2.83583	60.1475
2.8375	61.399
2.83917	62.1972
2.84083	60.9006
2.8425	60.2002
2.84417	60.0849
2.84583	60.6264
2.8475	60.7422
2.84917	60.6334
2.85083	59.6026
2.8525	59.5195
2.85417	60.5767
2.85583	60.1874
2.8575	59.5966
2.85917	60.089
2.86083	61.1739
2.8625	60.1925
2.86417	59.6052
2.86583	59.8607
2.8675	60.4029
2.86917	60.54
2.87083	59.8657
2.8725	60.3946
2.87417	60.842
2.87583	61.6497
2.8775	60.4438
2.87917	59.4999
2.88083	58.7345
2.8825	59.5512
2.88417	60.3181
2.88583	60.4122
2.8875	60.05
2.88917	59.8938
2.89083	60.4541
2.8925	60.8386
2.89417	60.0485
2.89583	58.8158
2.8975	58.6999
2.89917	60.2018
2.90083	61.4635
2.9025	62.0205
2.90417	60.4527
2.90583	59.949
2.9075	60.6262
2.90917	60.6666
2.91083	59.0273
2.9125	58.8381
2.91417	60.4318
2.91583	61.0182
2.9175	60.4486
2.91917	59.7576
2.92083	59.727
2.9225	59.35
2.92417	59.7458
2.92583	60.4366
2.9275	60.2716
2.92917	59.6559
2.93083	60.236
2.9325	60.0518
2.93417	59.7133
2.93583	59.6328
2.9375	60.5941
2.93917	61.3661
2.94083	61.6529
2.9425	60.922
2.94417	60.3303
2.94583	59.2639
2.9475	59.9855
2.94917	60.5102
2.95083	61.783
2.9525	61.0993
2.95417	61.083
2.95583	59.8051
2.9575	59.693
2.95917	59.4486
2.96083	61.1531
2.9625	62.6697
2.96417	63.4625
2.96583	60.9797
2.9675	59.5167
2.96917	59.1209
2.97083	60.1779
2.9725	61.0081
2.97417	61.9018
2.97583	61.0643
2.9775	60.6596
2.97917	60.2681
2.98083	60.0376
2.9825	59.3644
2.98417	60.3099
2.98583	60.8559
2.9875	61.3964
2.98917	60.9335
2.99083	60.814
2.9925	59.714
2.99417	59.3875
2.99583	59.901
2.9975	60.5175
2.99917	60.1455
3.00083	60.484
3.0025	60.9043
3.00417	60.6178
3.00583	60.4558
3.0075	60.9986
3.00917	60.6025
3.01083	59.7279
3.0125	60.0601
3.01417	60.3011
3.01583	59.335
3.0175	59.6105
3.01917	60.2449
3.02083	60.4784
3.0225	60.1011
3.02417	60.5008
3.02583	59.0671
3.0275	58.5974
3.02917	58.6175
3.03083	59.457
3.0325	59.5594
3.03417	60.7259
3.03583	60.7245
3.0375	59.6962
3.03917	59.4876
3.04083	59.3796
3.0425	59.6445
3.04417	59.0076
3.04583	60.4402
3.0475	60.1212
3.04917	59.0057
3.05083	58.7238
3.0525	59.6664
3.05417	60.6334
3.05583	61.0832
3.0575	61.618
3.05917	59.9849
3.06083	59.6195
3.0625	59.5877
3.06417	60.4068
3.06583	60.1914
3.0675	61.4645
3.06917	60.7411
3.07083	60.7341
3.0725	60.68
3.07417	60.7495
3.07583	59.1471
3.0775	59.2873
3.07917	60.4793
3.08083	60.8286
3.0825	59.4535
3.08417	59.1489
3.08583	59.8999
3.0875	60.2144
3.08917	60.0843
3.09083	60.023
3.0925	60.1559
3.09417	58.9639
3.09583	60.2083
3.0975	61.159
3.09917	60.8374
3.10083	58.5284
3.1025	58.9153
3.10417	59.2459
3.10583	60.5813
3.1075	60.2113
3.10917	60.3913
3.11083	59.9663
3.1125	60.2291
3.11417	59.9803
3.11583	59.8261
3.1175	59.9637
3.11917	60.0035
3.12083	60.6792
3.1225	59.4212
3.12417	58.0691
3.12583	58.5239
3.1275	60.0313
3.12917	59.289
3.13083	58.8715
3.1325	59.1445
3.13417	59.5795
3.13583	59.5372
3.1375	59.4036
3.13917	59.9225
3.14083	59.7383
3.1425	59.5321
3.14417	59.2876
3.14583	59.9438
3.1475	59.6906
3.14917	59.2632
3.15083	60.7636
3.1525	61.8209
3.15417	61.6893
3.15583	60.4699
3.1575	59.9681
3.15917	60.1773
3.16083	60.4403
3.1625	61.2352
3.16417	60.5026
3.16583	59.58
3.1675	59.8141
3.16917	60.333
3.17083	60.3531
3.1725	59.9032
3.17417	59.4074
3.17583	59.5389
3.1775	59.6689
3.17917	60.066
3.18083	58.8645
3.1825	59.1444
3.18417	58.6839
3.18583	59.337
3.1875	59.27
3.18917	59.2071
3.19083	59.786
3.1925	61.0749
3.19417	62.6156
3.19583	62.0689
3.1975	61.0403
3.19917	59.03
3.20083	58.9654
3.2025	58.7184
3.20417	58.3155
3.20583	57.8461
3.2075	59.0876
3.20917	58.8971
3.21083	58.6709
3.2125	58.9204
3.21417	60.1335
3.21583	59.6984
3.2175	59.3733
3.21917	60.2541
3.22083	60.0212
3.2225	59.1086
3.22417	57.0421
3.22583	57.8456
3.2275	59.4254
3.22917	60.1538
3.23083	60.5605
3.2325	61.3106
3.23417	61.4564
3.23583	59.1983
3.2375	59.5244
3.23917	59.8103
3.24083	59.98
3.2425	57.7086
3.24417	57.6106
3.24583	58.7032
3.2475	59.8299
3.24917	59.9413
3.25083	59.4642
3.2525	59.6103
3.25417	59.2097
3.25583	59.361
3.2575	60.3847
3.25917	60.2221
3.26083	59.9056
3.2625	59.2838
3.26417	59.8456
3.26583	60.3257
3.2675	59.4382
3.26917	59.4443
3.27083	59.4474
3.2725	60.4088
3.27417	59.7203
3.27583	59.1573
3.2775	58.0099
3.27917	58.5294
3.28083	59.4907
3.2825	59.3503
3.28417	57.1008
3.28583	56.9866
3.2875	58.4278
3.28917	60.0185
3.29083	59.8038
3.2925	59.2841
3.29417	58.5125
3.29583	59.0044
3.2975	60.0408
3.29917	60.0935
3.30083	58.5395
3.3025	58.1322
3.30417	58.8417
3.30583	59.5128
3.3075	58.4339
3.30917	57.9691
3.31083	58.3124
3.3125	58.7696
3.31417	58.5299
3.31583	59.2627
3.3175	60.214
3.31917	60.6227
3.32083	60.1176
3.3225	59.8057
3.32417	58.4784
3.32583	58.8411
3.3275	59.0826
3.32917	59.0264
3.33083	58.2039
3.3325	56.8867
[truncated: 9,243 more rows]
