# Supplementary material for: Lactose azocalixarene drug delivery system for the treatment of multidrug-resistant pseudomonas aeruginosa infected diabetic ulcer
Source: Nat Commun. 2022 Oct 21;13:6279. doi: 10.1038/s41467-022-33920-7 (PMC9586954; doi:10.1038/s41467-022-33920-7)
Supplement: Supplementary file 3 — Source Data [file 41467_2022_33920_MOESM3_ESM.zip › Source Data/Figure 5B.xlsx]

## Sheet: Sheet1
PBS	2748	2564	2105	2.748	2.564	2.105	2.47233	0.27039
PBS (H)	2415	2304	2336	2.415	2.304	2.336	2.3357	0.204
LacAC4A	2601	3029	2817	2.601	3.029	2.817	2.81567	0.17473
LacAC4A (H)	2546	2977	2756	2.546	2.977	2.756	2.796	0.213
Cip	1923	1874	1965	1.923	1.874	1.965	1.92067	0.03719
Cip (H)	1802	1744	1795	1.802	1.744	1.795	1.78033	0.02585
LacAC4A@Cip	124	179	198	0.124	0.179	0.198	0.167	0.03138
LacA4A@Cip (H)	30	42	50	0.03	0.042	0.05	0.04067	0.00822
