# Supplementary material for: Lactose azocalixarene drug delivery system for the treatment of multidrug-resistant pseudomonas aeruginosa infected diabetic ulcer
Source: Nat Commun. 2022 Oct 21;13:6279. doi: 10.1038/s41467-022-33920-7 (PMC9586954; doi:10.1038/s41467-022-33920-7)
Supplement: Supplementary file 3 — Source Data [file 41467_2022_33920_MOESM3_ESM.zip › Source Data/Figure 5C.xlsx]

## Sheet: Sheet1
PBS	498	563	496	4.98	5.63	4.96	5.19	0.311234
PBS (H)	539	463	505	5.39	4.63	5.05	5.02333	0.310841
LacAC4A	413	441	426	4.13	4.41	4.26	4.26667	0.114407
LacAC4A (H)	421	379	355	4.21	3.79	3.55	3.85	0.272764
Cip	404	428	344	4.04	4.28	3.44	3.92	0.35327
Cip (H)	320	222	201	3.2	2.22	2.01	2.47667	0.518609
LacAC4A@Cip	297	332	370	2.97	3.32	3.7	3.33	0.298105
LacA4A@Cip (H)	81	94	77	0.81	0.94	0.77	0.84	0.0725718
