# Supplementary material for: Lactose azocalixarene drug delivery system for the treatment of multidrug-resistant pseudomonas aeruginosa infected diabetic ulcer
Source: Nat Commun. 2022 Oct 21;13:6279. doi: 10.1038/s41467-022-33920-7 (PMC9586954; doi:10.1038/s41467-022-33920-7)
Supplement: Supplementary file 3 — Source Data [file 41467_2022_33920_MOESM3_ESM.zip › Source Data/Figure 5F.xlsx]

## Sheet: Sheet1
250	86.4698	85.4144	86.4871	86.1238	0.61441		0.4692	0.5058	0.4686
125	82.4586	77.7582	72.6657	77.6275	4.89778		0.6083	0.7713	0.9479
62.5	49.2214	63.9916	62.6334	58.6155	8.16378		1.7609	1.2487	1.2958
31.3	43.157	53.3826	44.0942	46.8779	5.65261		1.9712	1.6166	1.9387
15.7	33.7851	31.1783	44.3624	36.4419	6.98208		2.2962	2.3866	1.9294
7.8	19.3293	34.6012	17.279	23.7365	9.4648		2.7975	2.2679	2.8686
PBS							2.9074	3.9947	3.5012
