# Supplementary material for: Lactose azocalixarene drug delivery system for the treatment of multidrug-resistant pseudomonas aeruginosa infected diabetic ulcer
Source: Nat Commun. 2022 Oct 21;13:6279. doi: 10.1038/s41467-022-33920-7 (PMC9586954; doi:10.1038/s41467-022-33920-7)
Supplement: Supplementary file 3 — Source Data [file 41467_2022_33920_MOESM3_ESM.zip › Source Data/Figure 5G.xlsx]

## Sheet: Sheet1
7.8	59.137	64.8363	64.5742	3.6571	3.3164	3.6479
15.7	72.7065	74.6152	68.4253	3.1363	2.9248	3.4498
31.3	74.6354	76.6517	72.4578	2.3169	2.2215	2.1607
62.5	81.7058	78.3386	84.3739	2.2761	1.7061	2.4728
125	82.5526	78.5201	81.8805	2.2247	1.8396	1.8028
250	82.5392	87.2975	85.8996	1.3643	1.6632	1.6396
PBS				3.8368	3.8472	3.8226
