# Supplementary material for: Lactose azocalixarene drug delivery system for the treatment of multidrug-resistant pseudomonas aeruginosa infected diabetic ulcer
Source: Nat Commun. 2022 Oct 21;13:6279. doi: 10.1038/s41467-022-33920-7 (PMC9586954; doi:10.1038/s41467-022-33920-7)
Supplement: Supplementary file 3 — Source Data [file 41467_2022_33920_MOESM3_ESM.zip › Source Data/Figure 6D.xlsx]

## Sheet: Sheet1
DAY0
PBS	2.01	1.767	2.01	2.269	1.767	2.269	2.834	2.01	2.269	2.13389	0.309153
L	2.01	2.269	1.767	2.269	2.269	1.767	2.01	2.269	1.767	2.04411	0.219848
C	2.01	1.767	2.01	2.543	2.269	2.543	2.01	2.269	1.767	2.132	0.276181
M	1.767	1.539	2.269	2.269	2.01	2.01	1.539	1.413	2.543	1.92878	0.367879
DAY1
PBS	1.767	1.539	1.767	1.539	1.327	1.539	1.327	1.767	1.767	1.59322	0.173642
L	2.01	1.327	1.767	1.539	1.539	1.539	1.767	1.767	1.767	1.66911	0.189256
C	2.01	1.131	1.021	1.327	1.327	1.327	1.539	1.327	1.327	1.37067	0.263802
M	1.539	1.131	1.327	1.327	1.327	1.539	0.785	0.753	2.01	1.30422	0.367176
DAY2
PBS	2.01	2.01	2.269	1.767	1.429	1.327	1.429	1.539	1.767	1.72744	0.303698
L	1.327	1.327	2.269	2.269	1.767	1.767	1.131	1.429	1.429	1.635	0.389783
C	1.131	1.327	1.131	1.131	1.131	0.95	1.131	1.131	1.327	1.15444	0.10783
M	0.848	0.785	0.777	0.777	0.848	0.777	0.636	0.659	0.95	0.784111	0.0903234
DAY3
PBS	1.767	1.327	1.131	1.767	1.131	0.95	1.131	1.327	1.131	1.29578	0.273703
L	1.131	1.131	0.95	1.131	1.131	0.636	1.131	1.131	1.327	1.07767	0.179692
C	0.785	0.605	0.612	0.636	0.777	0.691	0.785	0.714	0.95	0.728333	0.103707
M	0.659	0.628	0.565	0.636	0.919	0.691	0.636	0.51	0.785	0.669889	0.113768
DAY4
PBS	0.95	1.429	1.131	1.131	0.95	0.95	1.131	1.327	1.429	1.15867	0.184818
L	1.131	1.429	0.95	0.785	1.327	0.95	0.785	1.131	0.785	1.03033	0.226246
C	0.636	0.636	0.503	0.636	0.777	0.503	0.785	0.66	0.636	0.641333	0.0929636
M	0.385	0.385	0.565	0.503	0.636	0.636	0.385	0.314	0.385	0.466	0.114658
DAY5
PBS	0.95	0.95	0.785	0.636	0.636	0.636	1.327	0.785	0.754	0.828778	0.210431
L	1.131	0.785	0.95	0.503	0.754	0.785	0.785	1.131	0.636	0.828889	0.197767
C	0.503	0.283	0.385	0.503	0.503	0.785	0.503	0.785	0.385	0.515	0.161245
M	0.385	0.283	0.385	0.503	0.385	0.385	0.283	0.283	0.283	0.352778	0.0716438
DAY6
PBS	0.785	0.503	0.785	0.636	0.95	0.503	0.785	0.785	1.131	0.762556	0.189636
L	0.636	0.636	0.785	0.95	0.636	0.503	0.524	0.44	0.503	0.623667	0.151205
C	0.385	0.196	0.181	0.236	0.385	0.44	0.503	0.286	0.385	0.333	0.106433
M	0.283	0.157	0.215	0.126	0.157	0.157	0.126	0.095	0.126	0.160222	0.0536175
