# Supplementary material for: Lactose azocalixarene drug delivery system for the treatment of multidrug-resistant pseudomonas aeruginosa infected diabetic ulcer
Source: Nat Commun. 2022 Oct 21;13:6279. doi: 10.1038/s41467-022-33920-7 (PMC9586954; doi:10.1038/s41467-022-33920-7)
Supplement: Supplementary file 3 — Source Data [file 41467_2022_33920_MOESM3_ESM.zip › Source Data/Figure 6F.xlsx]

## Sheet: Sheet1
DAY0
P	864	957	931	8.64	9.57	9.31	9.17333	0.391777
L	974	812	963	9.74	8.12	9.63	9.16333	0.739114
C	892	948	981	8.92	9.48	9.81	9.40333	0.367363
M	862	991	907	8.62	9.91	9.07	9.2	0.534603
DAY2				0	0	0	0	0
P	779	863	852	7.79	8.63	8.52	8.31333	0.372767
L	862	897	806	8.62	8.97	8.06	8.55	0.374789
C	630	642	611	6.3	6.42	6.11	6.27667	0.127628
M	350	365	341	3.5	3.65	3.41	3.52	0.0989949
DAY4				0	0	0	0	0
P	875	892	817	8.75	8.92	8.17	8.61333	0.321075
L	845	882	796	8.45	8.82	7.96	8.41	0.352231
C	582	621	513	5.82	6.21	5.13	5.72	0.446542
M	80	54	103	0.8	0.54	1.03	0.79	0.200167
DAY6				0	0	0	0	0
P	652	796	746	6.52	7.96	7.46	7.31333	0.596955
L	649	603	561	6.49	6.03	5.61	6.04333	0.359382
C	328	265	406	3.28	2.65	4.06	3.33	0.576715
M	8	10	18	0.08	0.1	0.18	0.12	0.0432049
