# Supplementary material for: Lactose azocalixarene drug delivery system for the treatment of multidrug-resistant pseudomonas aeruginosa infected diabetic ulcer
Source: Nat Commun. 2022 Oct 21;13:6279. doi: 10.1038/s41467-022-33920-7 (PMC9586954; doi:10.1038/s41467-022-33920-7)
Supplement: Supplementary file 3 — Source Data [file 41467_2022_33920_MOESM3_ESM.zip › Source Data/Figure 6G.xlsx]

## Sheet: Sheet1
DAY	PBS					L					C					M
-5	198.9	219	250	222.633	21.0191	249	226.5	223.5	233	11.3798	224	230	231.5	228.5	3.24037	220.3	235.4	236.5	230.733	7.39114
-4	213.5	239	207.5	220	13.6565	236.5	228	226.5	230.333	4.40328	222	221.5	243	228.833	10.0194	226.5	243	242.5	237.333	7.66304
-3	216.5	221.5	204	214	7.3598	224	227	229	226.667	2.0548	223.5	225	219	222.5	2.54951	227	230	229	228.667	1.24722
-2	232.5	222	179.4	211.3	22.9604	255	235	230.5	240.167	10.6484	224.5	221	243.5	229.667	9.88546	239.5	242.5	242.5	241.5	1.41421
-1	230	248.5	191.3	223.267	23.8322	230	252.5	255.5	246	11.3798	239.5	233.5	238	237	2.54951	242	237	255.5	244.833	7.81381
0	222.5	247.5	209	226.333	15.9496	254	245.5	241.5	247	5.21217	244.5	236.5	249	243.333	5.16935	235	244	262.5	247.167	11.4479
1	233.5	249.5	218	233.667	12.8604	260	252	239	250.333	8.65384	256.5	250	239.5	248.667	7.00397	243.5	239.5	268	250.333	12.5985
2	235	252.5	214.5	234	15.5295	245.5	260	260	255.167	6.83537	263.5	256.5	243.5	254.5	8.28654	262.5	266.5	267	265.333	2.01384
3	243.5	248.5	210	234	17.0929	265.5	265.5	250	260.333	7.30677	266.5	268.5	254.3	263.1	6.27588	275.5	279	276.3	276.933	1.49741
4	255.5	252.5	218.5	242.167	16.7796	280.5	272.5	247	266.667	14.2848	259	278.5	275.5	271	8.57321	280.5	279	275.5	278.333	2.09497
5	247	259.5	226.5	244.333	13.6035	265.5	276.5	265.5	269.167	5.18545	261	273.4	279.5	271.3	7.69719	282.5	276.5	269	276	5.52268
6	244	254.5	222.5	240.333	13.3187	259	260.5	275.5	265	7.44983	266.5	275.5	278	273.333	4.93851	280.5	278.5	282.6	280.533	1.67398
