# Supplementary material for: Lactose azocalixarene drug delivery system for the treatment of multidrug-resistant pseudomonas aeruginosa infected diabetic ulcer
Source: Nat Commun. 2022 Oct 21;13:6279. doi: 10.1038/s41467-022-33920-7 (PMC9586954; doi:10.1038/s41467-022-33920-7)
Supplement: Supplementary file 3 — Source Data [file 41467_2022_33920_MOESM3_ESM.zip › Source Data/Figure 7C.xlsx]

## Sheet: Sheet1
HEALTHY	12.4	13.2	14.1	13.2333	0.85049
Cip@LacAC4A	13.2	8.1	10.3	10.5333	2.55799
Cip	26.5	36	26.4	29.6333	5.51392
LacAC4A	49.6	51.3	53.1	51.3333	1.75024
PBS	53.8	54	52.1	53.3	1.04403
