# Supplementary material for: Lactose azocalixarene drug delivery system for the treatment of multidrug-resistant pseudomonas aeruginosa infected diabetic ulcer
Source: Nat Commun. 2022 Oct 21;13:6279. doi: 10.1038/s41467-022-33920-7 (PMC9586954; doi:10.1038/s41467-022-33920-7)
Supplement: Supplementary file 3 — Source Data [file 41467_2022_33920_MOESM3_ESM.zip › Source Data/Figure 7D.xlsx]

## Sheet: Sheet1
PBS	116.02	117.79	118.18	117.33	0.939894
LacAC4A	124.43	120.52	121.73	122.227	1.63443
Cip	124.05	124.05	136.99	128.363	6.09997
LacAC4A@Cip	208.04	199.05	227.66	211.583	11.9457
Healthy	256.52	246.31	255.18	252.67	4.53035
