# Supplementary material for: Lactose azocalixarene drug delivery system for the treatment of multidrug-resistant pseudomonas aeruginosa infected diabetic ulcer
Source: Nat Commun. 2022 Oct 21;13:6279. doi: 10.1038/s41467-022-33920-7 (PMC9586954; doi:10.1038/s41467-022-33920-7)
Supplement: Supplementary file 3 — Source Data [file 41467_2022_33920_MOESM3_ESM.zip › Source Data/Figure 7F.xlsx]

## Sheet: Sheet1
PBS	211270	207009	236406	218228	15885.8
LacAC4A	220636	205862	257917	228138	26826.2
Cip	158647	164915	185482	169681	14038.1
LacAC4A@Cip	67070	47575	30320	48321.7	18386.4
Healthy	40092	31405	41516	37671	5473.03
