# Supplementary material for: Lactose azocalixarene drug delivery system for the treatment of multidrug-resistant pseudomonas aeruginosa infected diabetic ulcer
Source: Nat Commun. 2022 Oct 21;13:6279. doi: 10.1038/s41467-022-33920-7 (PMC9586954; doi:10.1038/s41467-022-33920-7)
Supplement: Supplementary file 3 — Source Data [file 41467_2022_33920_MOESM3_ESM.zip › Source Data/Figure 7G.xlsx]

## Sheet: Sheet1
pbs	220607	201986	221547	214713	11032.2
LacAC4A	180245	208681	197892	195606	14355.2
Cip	130007	131476	115882	125788	8610.52
LacAC4A@Cip	8754	11243	10675	10224	1304.35
healthy	9229	8905	9597	9243.67	346.233
