# Supplementary material for: Lactose azocalixarene drug delivery system for the treatment of multidrug-resistant pseudomonas aeruginosa infected diabetic ulcer
Source: Nat Commun. 2022 Oct 21;13:6279. doi: 10.1038/s41467-022-33920-7 (PMC9586954; doi:10.1038/s41467-022-33920-7)
Supplement: Supplementary file 3 — Source Data [file 41467_2022_33920_MOESM3_ESM.zip › Source Data/Figure 7H.xlsx]

## Sheet: Sheet1
pbs	4243	8062	7267	6524	2015
LacAC4A	7721	5400	6578	6566.33	1160.54
Cip	12003	11501	11061	11521.7	471.34
LacAC4A@Cip	46323	55878	48186	50129	5065.17
healthy	54554	43833	49507	49298	5363.55
