# Supplementary material for: Lactose azocalixarene drug delivery system for the treatment of multidrug-resistant pseudomonas aeruginosa infected diabetic ulcer
Source: Nat Commun. 2022 Oct 21;13:6279. doi: 10.1038/s41467-022-33920-7 (PMC9586954; doi:10.1038/s41467-022-33920-7)
Supplement: Supplementary file 3 — Source Data [file 41467_2022_33920_MOESM3_ESM.zip › Source Data/Supplementary Figure S10A.xlsx]

## Sheet: Sheet1
GalAC4A-DLS
Hydrate particle size （nm）	Intensity
2.01111	0
2.16234	0
3.04634	0.14815
3.49859	0.44444
4.32012	1.48148
4.96147	2.96296
6.08627	7.55556
6.98981	13.4815
7.51544	17.3333
8.0275	21.9259
8.63115	27.4074
9.21923	33.3333
10.4492	46.5185
12.0005	61.4815
13.3352	73.4815
14.6243	83.1111
16.5755	93.037
18.298	98.2222
19.8041	99.8518
19.9351	100
21.5759	99.1111
23.5062	95.8518
24.9429	92.2963
26.2934	87.8518
27.1744	85.1852
29.9985	75.8518
33.335	64
36.5575	53.3333
41.1627	40.4444
46.6545	28.4444
56.1107	15.4074
71.6081	5.77778
79.0498	3.55556
103.578	0.88889
127.06	0.2963
169.809	0.2963
192.465	0
192.465	0
