# Supplementary material for: Lactose azocalixarene drug delivery system for the treatment of multidrug-resistant pseudomonas aeruginosa infected diabetic ulcer
Source: Nat Commun. 2022 Oct 21;13:6279. doi: 10.1038/s41467-022-33920-7 (PMC9586954; doi:10.1038/s41467-022-33920-7)
Supplement: Supplementary file 3 — Source Data [file 41467_2022_33920_MOESM3_ESM.zip › Source Data/Supplementary Figure S12.xlsx]

## Sheet: Supplementary Figure S10A 
The phase-solubility diagram of Cip with LacAC4A
LacAC4A (mM)	Cip (mM)
4	3.85709
6	5.72699
8	7.72125
10	9.79211

## Sheet: Supplementary Figure S10B
The phase-solubility diagram of Cip with LacAC4A
LacAC4A (mM)	Cip (mM)
20	32.3746
40	87.2549
100	194.531
200	411.885
500	968.755
