# Supplementary material for: Lactose azocalixarene drug delivery system for the treatment of multidrug-resistant pseudomonas aeruginosa infected diabetic ulcer
Source: Nat Commun. 2022 Oct 21;13:6279. doi: 10.1038/s41467-022-33920-7 (PMC9586954; doi:10.1038/s41467-022-33920-7)
Supplement: Supplementary file 3 — Source Data [file 41467_2022_33920_MOESM3_ESM.zip › Source Data/Supplementary Figure S13.xlsx]

## Sheet: Supplementary Figure S11A
Diameter / nm	Intensity
2.53295	0
3.10718	0.296296
3.56846	0
4.0713	0.592593
4.67571	1.03704
5.33457	2.22222
6.16703	4.14815
7.17656	8
8.13402	13.037
8.80352	16.8889
9.40335	21.037
10.1105	25.9259
10.7284	31.5556
11.6114	37.7778
12.3211	44.2963
13.3352	51.7037
14.2438	59.2593
15.2143	66.3704
16.3584	73.7778
17.473	80.7407
18.9111	86.8148
20.0669	91.8519
21.5759	95.8519
23.1984	98.8148
24.4545	99.7037
26.2934	99.5556
28.4576	97.7778
30.5976	94.6667
32.8985	90.3704
35.14	84.4444
37.5342	78.0741
39.8282	71.7037
42.8232	64.2963
46.0435	56.5926
49.5058	49.1852
53.2286	42.0741
56.8553	35.7037
60.7291	29.4815
65.7276	24.2963
70.206	19.4074
75.4853	15.4074
86.1221	9.48148
98.2577	5.33333
113.591	2.96296
131.317	1.33333
150.812	0.444444
183.786	0.148148
226.943	0
274.746	-0.148148
346.037	-0.148148

## Sheet: Supplementary Figure S11C
0day	1day	2day	3day	4day	5day	6day	7day
24.1	25.1	21.1	22.5	28	23.8	21.8	24.9
25.8	25.1	24.9	21.8	23.8	23.2	22.5	28.8
24.1	24.4	22.5	23.8	28.8	26.5	21.4	27.6
