# Supplementary material for: Lactose azocalixarene drug delivery system for the treatment of multidrug-resistant pseudomonas aeruginosa infected diabetic ulcer
Source: Nat Commun. 2022 Oct 21;13:6279. doi: 10.1038/s41467-022-33920-7 (PMC9586954; doi:10.1038/s41467-022-33920-7)
Supplement: Supplementary file 3 — Source Data [file 41467_2022_33920_MOESM3_ESM.zip › Source Data/Supplementary Figure S14.xlsx]

## Sheet: Sheet1
UV-Vis absorption spectra of LacAC4A and GalAC4A
Wavelength (nm)	Abs-GalAC4A	Abs-LacAC4A
800	-0.00540497	-0.00583237
799	-0.00563643	-0.00597456
798	-0.00550308	-0.00596557
797	-0.00525068	-0.00584504
796	-0.0055635	-0.00590991
795	-0.00547369	-0.00585986
794	-0.00545237	-0.00583161
793	-0.00526741	-0.00588391
792	-0.0052517	-0.00585883
791	-0.00550354	-0.00598391
790	-0.00551939	-0.0058312
789	-0.00564655	-0.00602568
788	-0.00548657	-0.00606075
787	-0.00551878	-0.00592855
786	-0.00537112	-0.00609414
785	-0.00543539	-0.00606121
784	-0.00557536	-0.00612645
783	-0.00545124	-0.00584719
782	-0.00548759	-0.00610675
781	-0.0052604	-0.00601689
780	-0.0054199	-0.0058216
779	-0.00546679	-0.00598753
778	-0.00558788	-0.00594408
777	-0.00533256	-0.00599943
776	-0.00567972	-0.00594275
775	-0.00533374	-0.00585981
774	-0.00555456	-0.00607219
773	-0.00552097	-0.00596052
772	-0.00544311	-0.0059763
771	-0.00547737	-0.00604686
770	-0.00544439	-0.00604084
769	-0.00563725	-0.0060996
768	-0.00554459	-0.00599172
767	-0.00563158	-0.00629824
766	-0.00569459	-0.0063234
765	-0.00552864	-0.00608551
764	-0.00542547	-0.0060558
763	-0.00551111	-0.00602118
762	-0.00563342	-0.00609919
761	-0.00546065	-0.00611175
760	-0.00559698	-0.00605401
759	-0.0053206	-0.00592589
758	-0.00561911	-0.00606478
757	-0.00555696	-0.0062686
756	-0.00566858	-0.00597181
755	-0.00553063	-0.00612288
754	-0.00558109	-0.00638452
753	-0.00562049	-0.0060752
752	-0.00554316	-0.00612798
751	-0.00559141	-0.00626926
750	-0.00565672	-0.00624538
749	-0.00575191	-0.0064615
748	-0.00556989	-0.00612084
747	-0.00553738	-0.00611915
746	-0.00552241	-0.00615881
745	-0.00566214	-0.00624017
744	-0.00558763	-0.00629773
743	-0.0057558	-0.00624767
742	-0.00552568	-0.00620092
741	-0.00560475	-0.00633978
740	-0.00582497	-0.0064466
739	-0.00571227	-0.00633865
738	-0.00594035	-0.00647027
737	-0.00578007	-0.00656411
736	-0.00581506	-0.00627809
735	-0.00571595	-0.00644568
734	-0.00567134	-0.00633289
733	-0.00573413	-0.00639289
732	-0.0057441	-0.00638233
731	-0.00569914	-0.00639304
730	-0.00571068	-0.00629054
729	-0.00586691	-0.0061775
728	-0.00581588	-0.00639967
727	-0.00574292	-0.00647022
726	-0.00570307	-0.00629314
725	-0.00567144	-0.0061972
724	-0.00593121	-0.00658889
723	-0.00575896	-0.00639258
722	-0.00571145	-0.00628814
721	-0.00581061	-0.00652214
720	-0.0058689	-0.00660965
719	-0.005798	-0.00639406
718	-0.00594443	-0.00668919
717	-0.00574456	-0.00642416
716	-0.00599979	-0.00661332
715	-0.00590965	-0.00649083
714	-0.00590496	-0.00655269
713	-0.00591772	-0.0065684
712	-0.00602154	-0.00659399
711	-0.00603716	-0.00657079
710	-0.00617117	-0.00664478
709	-0.00606356	-0.00658849
708	-0.00603834	-0.00670754
707	-0.00598304	-0.0066021
706	-0.00602649	-0.00665859
705	-0.00617127	-0.00658023
704	-0.00611558	-0.00664248
703	-0.00634151	-0.00686738
702	-0.00617969	-0.00695125
701	-0.00634707	-0.00693392
700	-0.00611614	-0.00676488
699	-0.00620429	-0.00691777
698	-0.00613488	-0.00682809
697	-0.0062962	-0.00675331
696	-0.00581782	-0.00638182
695	-0.00590715	-0.00654774
694	-0.00581087	-0.00635564
693	-0.00632217	-0.00691446
692	-0.00610828	-0.00681264
691	-0.00629411	-0.00688175
690	-0.00620475	-0.00696995
689	-0.00629069	-0.00685163
688	-0.00641467	-0.00713081
687	-0.00640651	-0.00698604
686	-0.00632202	-0.00707234
685	-0.00632508	-0.00702711
684	-0.00617489	-0.0069675
683	-0.00614662	-0.00684521
682	-0.00635871	-0.00687293
681	-0.00626722	-0.00698798
680	-0.00654693	-0.00724518
679	-0.00644808	-0.00713677
678	-0.00634151	-0.00714935
677	-0.00628365	-0.00695492
676	-0.00625038	-0.00696098
675	-0.00629406	-0.00700495
674	-0.00643166	-0.0071798
673	-0.00612364	-0.00688297
672	-0.00604058	-0.00671121
671	-0.00596675	-0.00657854
670	-0.00570608	-0.00648241
669	-0.00573996	-0.00659476
668	-0.0059956	-0.00663336
667	-0.00623828	-0.00719004
666	-0.00627916	-0.00714242
665	-0.00626502	-0.00713636
664	-0.0064691	-0.00711798
663	-0.00628936	-0.00708268
662	-0.00630431	-0.00705268
661	-0.00650633	-0.0071004
660	-0.0062687	-0.00709073
659	-0.00626074	-0.00705497
658	-0.00629202	-0.00709541
657	-0.00639059	-0.0071908
656	-0.00618423	-0.00711467
655	-0.00613784	-0.00681101
654	-0.00630513	-0.00718357
653	-0.00605151	-0.00689535
652	-0.00618388	-0.00698864
651	-0.00599841	-0.00689082
650	-0.00606152	-0.00688715
649	-0.00593269	-0.00698396
648	-0.00617382	-0.00684128
647	-0.00605549	-0.00694926
646	-0.00599979	-0.0068844
645	-0.00599657	-0.00686804
644	-0.00610532	-0.00694223
643	-0.00610103	-0.00711879
642	-0.00609531	-0.00676601
641	-0.0060485	-0.00706602
640	-0.00612834	-0.00698029
639	-0.00602425	-0.00687375
638	-0.00624614	-0.00715892
637	-0.00602062	-0.00699231
636	-0.00589735	-0.00694758
635	-0.00590348	-0.00671467
634	-0.00598738	-0.00714242
633	-0.00597793	-0.00702588
632	-0.00590787	-0.0069595
631	-0.00598845	-0.00691782
630	-0.00613508	-0.0070538
629	-0.0058927	-0.00693352
628	-0.00579181	-0.00685306
627	-0.00587967	-0.00692368
626	-0.00591946	-0.00705828
625	-0.00585066	-0.00699593
624	-0.00580111	-0.0069646
623	-0.00575743	-0.0067712
622	-0.00583769	-0.00692001
621	-0.00583089	-0.00704274
620	-0.00590506	-0.00702558
619	-0.00590884	-0.00705186
618	-0.00578313	-0.00700306
617	-0.00569203	-0.00682487
616	-0.00572514	-0.00687181
615	-0.00568074	-0.006813
614	-0.00567113	-0.00690254
613	-0.00563914	-0.00686254
612	-0.00557383	-0.00707188
611	-0.00555762	-0.00677595
610	-0.00563061	-0.00699333
609	-0.00544398	-0.00682701
608	-0.0054902	-0.00686575
607	-0.0054447	-0.00665207
606	-0.00551852	-0.00674067
605	-0.00538283	-0.00673501
604	-0.00538334	-0.00689163
603	-0.00530377	-0.00670693
602	-0.00535977	-0.0068025
601	-0.00519272	-0.00670861
600	-0.00514182	-0.00668898
599	-0.00510984	-0.00647863
598	-0.00500755	-0.00645012
597	-0.00500832	-0.006584
596	-0.00477882	-0.0063987
595	-0.00481856	-0.00645589
594	-0.00464695	-0.00636539
593	-0.00470524	-0.00649853
592	-0.0046576	-0.00640156
591	-0.00438529	-0.00624578
590	-0.00449142	-0.00638529
589	-0.00424586	-0.00610813
588	-0.00419156	-0.00603992
587	-0.00405715	-0.00616254
586	-0.00390941	-0.00590965
585	-0.00385178	-0.00605621
584	-0.00347102	-0.00563976
583	-0.00368395	-0.00578012
582	-0.00326948	-0.00554689
581	-0.00329703	-0.00543739
580	-0.00329071	-0.00544061
579	-0.00277443	-0.00520955
578	-0.00264894	-0.0052137
577	-0.0023318	-0.00502055
576	-0.00210558	-0.00492929
575	-0.00214947	-0.00476572
574	-0.00179763	-0.00448496
573	-0.00139828	-0.00432306
572	-0.00105549	-0.00404012
571	-0.000782242	-0.00375135
570	-0.000622112	-0.00377614
569	-0.000494606	-0.00360053
568	7.79e-05	-0.00311937
567	0.000473168	-0.00299846
566	0.000643354	-0.00274171
565	0.00112145	-0.00237269
564	0.00140441	-0.00212021
563	0.00184794	-0.00185202
562	0.00222955	-0.00172003
561	0.00248412	-0.00148012
560	0.00297045	-0.00103565
559	0.00345386	-0.000493468
558	0.00363363	-0.00048385
557	0.0044653	1.09e-05
556	0.00495061	0.000649317
555	0.00518022	0.000818275
554	0.00575719	0.000968956
553	0.00634898	0.00161266
552	0.00684366	0.00211539
551	0.00746932	0.00254767
550	0.00807157	0.00292018
549	0.00862005	0.00339688
548	0.00908402	0.00402384
547	0.00983111	0.00440355
546	0.0105834	0.00499389
545	0.0111707	0.00566837
544	0.0119095	0.00615228
543	0.0125167	0.00669584
542	0.0135991	0.00742924
541	0.0141256	0.00806287
540	0.0147971	0.00874301
539	0.0156516	0.00929702
538	0.0165556	0.0100395
537	0.0174902	0.0108557
536	0.0182572	0.0114448
535	0.0191189	0.0123312
534	0.020309	0.0131634
533	0.0211206	0.0140074
532	0.0221172	0.0149424
531	0.0233045	0.0159345
530	0.0244316	0.0167653
529	0.025436	0.017709
528	0.0265383	0.0186792
527	0.0278313	0.0197813
526	0.0289706	0.0210297
525	0.0301364	0.0220641
524	0.0316342	0.0232228
523	0.0328205	0.0243767
522	0.0341936	0.0257841
521	0.0352358	0.0269128
520	0.0369139	0.0279615
519	0.0381578	0.0290038
518	0.0395792	0.0306421
517	0.0413405	0.0318933
516	0.0429962	0.0338386
515	0.0448282	0.0354507
514	0.0465147	0.036934
513	0.0481795	0.0384165
512	0.0499557	0.0400664
511	0.0518459	0.0419009
510	0.0531916	0.0431965
509	0.0552595	0.0451267
508	0.0572952	0.0468746
507	0.0589753	0.0486308
506	0.0609423	0.0505977
505	0.0629668	0.0524529
504	0.0647845	0.0542836
503	0.0669097	0.0563683
502	0.06892	0.0582268
501	0.0709418	0.0603434
500	0.0731294	0.0623347
499	0.0750062	0.0642645
498	0.0771881	0.0663364
497	0.0795546	0.0688441
496	0.0813678	0.0706853
495	0.083441	0.0730528
494	0.0859098	0.0752137
493	0.0881338	0.0775191
492	0.0901856	0.0796943
491	0.092636	0.0819102
490	0.0948217	0.084385
489	0.0969346	0.0865305
488	0.0991122	0.0889267
487	0.10134	0.0911365
486	0.103674	0.09354
485	0.106088	0.0958223
484	0.108102	0.0983263
483	0.1105	0.100764
482	0.112744	0.103039
481	0.114809	0.105331
480	0.117096	0.107915
479	0.119347	0.110307
478	0.121796	0.113005
477	0.123855	0.115156
476	0.126061	0.117639
475	0.128413	0.119941
474	0.130609	0.122462
473	0.132887	0.125002
472	0.13507	0.127243
471	0.13728	0.129517
470	0.139468	0.13241
469	0.141668	0.134546
468	0.143741	0.1369
467	0.14599	0.139133
466	0.148059	0.141407
465	0.15027	0.144123
464	0.152318	0.146283
463	0.154659	0.148751
462	0.156391	0.150992
461	0.158483	0.153353
460	0.160566	0.155504
459	0.162673	0.158034
458	0.164824	0.160478
457	0.167145	0.162956
456	0.169125	0.165266
455	0.17124	0.167726
454	0.173519	0.170171
453	0.17553	0.17263
452	0.177782	0.175149
451	0.179857	0.177393
450	0.182091	0.179704
449	0.184375	0.182408
448	0.186534	0.184893
447	0.188878	0.187638
446	0.191525	0.190607
445	0.193748	0.192984
444	0.196365	0.195739
443	0.198906	0.198636
442	0.200913	0.201163
441	0.203568	0.204064
440	0.206277	0.206842
439	0.208823	0.2099
438	0.211248	0.212947
437	0.214134	0.215803
436	0.216869	0.21901
435	0.219623	0.22227
434	0.222754	0.225514
433	0.225523	0.228659
432	0.228642	0.232309
431	0.231474	0.23551
430	0.234832	0.239157
429	0.23814	0.242926
428	0.2415	0.246455
427	0.244877	0.25048
426	0.248209	0.254239
425	0.251941	0.258314
424	0.255405	0.262198
423	0.259456	0.266596
422	0.263559	0.271071
421	0.267127	0.275366
420	0.271114	0.279703
419	0.275503	0.284355
418	0.279602	0.289198
417	0.283894	0.293776
416	0.28828	0.298512
415	0.293013	0.303897
414	0.29748	0.309065
413	0.302096	0.313856
412	0.306792	0.319203
411	0.311826	0.324595
410	0.316593	0.330114
409	0.321679	0.335837
408	0.326976	0.341312
407	0.331748	0.346997
406	0.337331	0.353232
405	0.342356	0.35893
404	0.347753	0.364613
403	0.353214	0.371126
402	0.358607	0.377001
401	0.3638	0.383042
400	0.369354	0.38926
399	0.375096	0.395415
398	0.380746	0.40185
397	0.386515	0.408317
396	0.391904	0.414639
395	0.397389	0.420762
394	0.402871	0.427038
393	0.408471	0.433284
392	0.414313	0.43981
391	0.419595	0.445931
390	0.425274	0.452044
389	0.43052	0.458239
388	0.436231	0.464461
387	0.441418	0.470701
386	0.446951	0.476711
385	0.452366	0.483053
384	0.457184	0.48858
383	0.462506	0.494344
382	0.467743	0.500421
381	0.472994	0.506231
380	0.478018	0.512099
379	0.483247	0.51769
378	0.488058	0.522857
377	0.492849	0.528169
376	0.497114	0.533024
375	0.501483	0.538165
374	0.506058	0.543072
373	0.509353	0.546965
372	0.512942	0.551178
371	0.516812	0.554873
370	0.520122	0.558689
369	0.523176	0.562062
368	0.529686	0.569681
367	0.53191	0.572327
366	0.534457	0.574989
365	0.537039	0.57734
364	0.538456	0.579474
363	0.539607	0.581127
362	0.540074	0.581765
361	0.541478	0.582682
360	0.540547	0.582511
359	0.540118	0.582703
358	0.539381	0.581133
357	0.53841	0.578567
356	0.53648	0.57801
355	0.533191	0.574256
354	0.530197	0.570042
353	0.525336	0.565038
352	0.518727	0.55877
351	0.51434	0.551398
350	0.508005	0.544103
349	0.500161	0.536432
348	0.507084	0.54569
347	0.502021	0.539868
346	0.496741	0.534266
345	0.489747	0.526072
344	0.482845	0.518357
343	0.475719	0.510773
342	0.467849	0.501498
341	0.460285	0.492979
340	0.451598	0.483764
339	0.443919	0.475258
338	0.434989	0.465021
337	0.426092	0.454606
336	0.417349	0.445958
335	0.408384	0.435711
334	0.399248	0.425804
333	0.391666	0.416088
332	0.381899	0.405295
331	0.373214	0.396457
330	0.364488	0.386664
329	0.355719	0.377058
328	0.348187	0.367596
327	0.339537	0.358245
326	0.331002	0.349179
325	0.323496	0.341058
324	0.316033	0.331924
323	0.308662	0.323584
322	0.301941	0.31644
321	0.294754	0.308236
320	0.2888	0.302086
319	0.282668	0.294376
318	0.276332	0.287787
317	0.270211	0.281118
316	0.265495	0.275565
315	0.261527	0.269926
314	0.256904	0.264566
313	0.252791	0.26067
312	0.248772	0.256022
311	0.245455	0.251766
310	0.242723	0.248375
309	0.240555	0.245362
308	0.238642	0.242578
307	0.237165	0.240885
306	0.235972	0.239045
305	0.235548	0.238034
304	0.235682	0.237051
303	0.235556	0.236849
302	0.236477	0.23776
301	0.237609	0.237874
300	0.239647	0.239888
299	0.242241	0.241565
298	0.24468	0.244183
297	0.247211	0.246481
296	0.250735	0.249763
295	0.25425	0.252944
294	0.258358	0.257299
293	0.262333	0.261391
292	0.266766	0.265242
291	0.271735	0.270941
290	0.276534	0.274952
289	0.28226	0.280982
288	0.288607	0.286917
287	0.294578	0.292502
286	0.301259	0.299211
285	0.308196	0.305773
284	0.315889	0.312886
283	0.324339	0.321355
282	0.331861	0.329044
281	0.34103	0.338042
280	0.349043	0.346297
279	0.357412	0.354666
278	0.365479	0.363482
277	0.373509	0.371526
276	0.380591	0.378862
275	0.387351	0.386396
274	0.392444	0.392055
273	0.396879	0.397536
272	0.400468	0.401727
271	0.40375	0.404624
270	0.404849	0.406537
269	0.405969	0.408331
268	0.405772	0.40788
267	0.404683	0.406899
266	0.402868	0.40486
265	0.400455	0.402018
264	0.397487	0.398666
263	0.393946	0.394969
262	0.390215	0.390689
261	0.385606	0.385845
260	0.381206	0.381664
259	0.377289	0.37647
258	0.372601	0.37147
257	0.367455	0.366429
256	0.36396	0.362021
255	0.359696	0.357524
254	0.356036	0.353541
253	0.352224	0.34946
252	0.348996	0.345687
251	0.346114	0.342352
250	0.343317	0.339772
249	0.341045	0.336919
248	0.339174	0.334577
247	0.33784	0.332596
246	0.336447	0.331233
245	0.335303	0.330017
244	0.335064	0.329212
243	0.335238	0.328699
242	0.335718	0.329034
241	0.337028	0.330105
240	0.338814	0.331496
239	0.341726	0.33398
238	0.345843	0.337297
237	0.35123	0.342074
236	0.357581	0.348416
235	0.365256	0.35555
234	0.374875	0.364548
233	0.385462	0.374934
232	0.397739	0.386699
231	0.411183	0.399966
230	0.426365	0.414505
229	0.44176	0.42999
228	0.457909	0.445557
227	0.474594	0.462516
226	0.490995	0.479162
225	0.50749	0.496046
224	0.523817	0.512783
223	0.539083	0.528018
222	0.553954	0.543129
221	0.56794	0.558076
220	0.581901	0.572678
219	0.594058	0.585204
218	0.606198	0.598305
217	0.619209	0.611777
216	0.631938	0.625955
215	0.644903	0.639754
214	0.659714	0.655466
213	0.675314	0.671356
212	0.691993	0.690802
211	0.710915	0.708411
210	0.728527	0.72871
209	0.749094	0.749338
208	0.770553	0.773289
207	0.791758	0.795338
206	0.817234	0.820411
205	0.84044	0.845491
204	0.867462	0.869231
203	0.893577	0.899324
202	0.920508	0.92652
201	0.951558	0.958166
200	0.982241	0.986845
10uM GalAC4A2
10uM GalAC4A2
Collection Time: 2022/4/23 19:14:53
Operator Name :
Scan Software Version: 4.20(468)
Parameter List :
Instrument Cary 100
Instrument Version 12.00
Start (nm) 800.00
Stop (nm) 200.00
X Mode Nanometers
Y Mode Abs
UV-Vis Scan Rate (nm/min) 600.000
UV-Vis Data Interval (nm) 1.000
UV-Vis Ave. Time (sec) 0.100
UV-Vis SBW (nm) 2.0
Beam Mode Double
Signal-to-noise Mode Off
UV Source On
Vis Source On
Source Changeover (nm) 350.00
Baseline Correction On
Baseline Type Baseline correction
Baseline File Name
Baseline Std Ref File Name
Cycle Mode Off
Comments
Method Log :
Method Name :
Date/Time stamp: 2022/4/23 18:45:47
Method Modifications:
Autoconvert Changed: 2022/4/23 18:46:13	Old:None
Baseline Correction Changed: 2022/4/23 18:46:13	Old:0
End Method Modifications
<SBW (nm)>	2
<Energy>	180
<Current Wavelength>	200
10uM LacAC4A-2
10uM LacAC4A-2
Collection Time: 2022/4/23 19:19:08
Operator Name :
Scan Software Version: 4.20(468)
Parameter List :
Instrument Cary 100
Instrument Version 12.00
Start (nm) 800.00
Stop (nm) 200.00
X Mode Nanometers
Y Mode Abs
UV-Vis Scan Rate (nm/min) 600.000
UV-Vis Data Interval (nm) 1.000
UV-Vis Ave. Time (sec) 0.100
UV-Vis SBW (nm) 2.0
Beam Mode Double
Signal-to-noise Mode Off
UV Source On
Vis Source On
Source Changeover (nm) 350.00
Baseline Correction On
Baseline Type Baseline correction
Baseline File Name
Baseline Std Ref File Name
Cycle Mode Off
Comments
Method Log :
Method Name :
Date/Time stamp: 2022/4/23 18:45:47
Method Modifications:
Autoconvert Changed: 2022/4/23 18:46:13	Old:None
Baseline Correction Changed: 2022/4/23 18:46:13	Old:0
End Method Modifications
<SBW (nm)>	2
<Energy>	180
<Current Wavelength>	200
