# Supplementary material for: Lactose azocalixarene drug delivery system for the treatment of multidrug-resistant pseudomonas aeruginosa infected diabetic ulcer
Source: Nat Commun. 2022 Oct 21;13:6279. doi: 10.1038/s41467-022-33920-7 (PMC9586954; doi:10.1038/s41467-022-33920-7)
Supplement: Supplementary file 3 — Source Data [file 41467_2022_33920_MOESM3_ESM.zip › Source Data/Supplementary Figure S15.xlsx]

## Sheet: Sheet1
The reduction kinetics fitting of LacAC4A
Time （min）	Absorbance at 420 nm of LacAC4A
0	0.32985
0.00167	0.32962
0.00333	0.3264
0.005	0.32576
0.00667	0.32403
0.00833	0.3202
0.01	0.31196
0.01167	0.3118
0.01333	0.31099
0.015	0.30951
0.01667	0.31036
0.01833	0.30987
0.02	0.30826
0.02167	0.30655
0.02333	0.30593
0.025	0.30483
0.02667	0.30287
0.02833	0.30214
0.03	0.30124
0.03167	0.30057
0.03333	0.29891
0.035	0.29899
0.03667	0.29739
0.03833	0.29652
0.04	0.29638
0.04167	0.29646
0.04333	0.29563
0.045	0.29512
0.04667	0.29466
0.04833	0.29337
0.05	0.29267
0.05167	0.29248
0.05333	0.29141
0.055	0.2905
0.05667	0.28827
0.05833	0.2877
0.06	0.28719
0.06167	0.28674
0.06333	0.2866
0.065	0.28682
0.06667	0.28605
0.06833	0.28519
0.07	0.28384
0.07167	0.28358
0.07333	0.28323
0.075	0.28227
0.07667	0.28161
0.07833	0.28078
0.08	0.28003
0.08167	0.27952
0.08333	0.27959
0.085	0.27877
0.08667	0.27775
0.08833	0.27801
0.09	0.27788
0.09167	0.2766
0.09333	0.27578
0.095	0.27496
0.09667	0.27562
0.09833	0.27601
0.1	0.27678
0.10167	0.27453
0.10333	0.27206
0.105	0.27065
0.10667	0.26973
0.10833	0.26978
0.11	0.26842
0.11167	0.26843
0.11333	0.26765
0.115	0.26665
0.11667	0.26651
0.11833	0.26573
0.12	0.26566
0.12167	0.26505
0.12333	0.26473
0.125	0.2634
0.12667	0.26274
0.12833	0.26237
0.13	0.26219
0.13167	0.26209
0.13333	0.26145
0.135	0.26088
0.13667	0.26091
0.13833	0.26127
0.14	0.26166
0.14167	0.26134
0.14333	0.25998
0.145	0.25946
0.14667	0.26041
0.14833	0.25967
0.15	0.25872
0.15167	0.25836
0.15333	0.26055
0.155	0.26133
0.15667	0.25792
0.15833	0.25537
0.16	0.25389
0.16167	0.25303
0.16333	0.25261
0.165	0.25136
0.16667	0.25068
0.16833	0.2502
0.17	0.24951
0.17167	0.24881
0.17333	0.24842
0.175	0.2479
0.17667	0.24724
0.17833	0.24667
0.18	0.24663
0.18167	0.24498
0.18333	0.24416
0.185	0.24357
0.18667	0.24321
0.18833	0.2426
0.19	0.24205
0.19167	0.24126
0.19333	0.24088
0.195	0.24019
0.19667	0.24016
0.19833	0.24019
0.2	0.24028
0.20167	0.23987
0.20333	0.23993
0.205	0.24085
0.20667	0.23978
0.20833	0.23858
0.21	0.23836
0.21167	0.2392
0.21333	0.23964
0.215	0.23849
0.21667	0.23754
0.21833	0.23646
0.22	0.23623
0.22167	0.23541
0.22333	0.23487
0.225	0.23367
0.22667	0.23269
0.22833	0.23197
0.23	0.23095
0.23167	0.23046
0.23333	0.22915
0.235	0.22859
0.23667	0.22808
0.23833	0.22831
0.24	0.22751
0.24167	0.22719
0.24333	0.22657
0.245	0.22552
0.24667	0.22479
0.24833	0.2244
0.25	0.22383
0.25167	0.22345
0.25333	0.22327
0.255	0.22342
0.25667	0.22306
0.25833	0.2227
0.26	0.22159
0.26167	0.22044
0.26333	0.21963
0.265	0.21918
0.26667	0.21896
0.26833	0.21905
0.27	0.21738
0.27167	0.21661
0.27333	0.21594
0.275	0.21497
0.27667	0.21478
0.27833	0.21394
0.28	0.21385
0.28167	0.21281
0.28333	0.21252
0.285	0.21139
0.28667	0.21158
0.28833	0.21067
0.29	0.21002
0.29167	0.2099
0.29333	0.20966
0.295	0.20966
0.29667	0.20985
0.29833	0.20981
0.3	0.20934
0.30167	0.20894
0.30333	0.20922
0.305	0.20993
0.30667	0.20956
0.30833	0.20772
0.31	0.20653
0.31167	0.20561
0.31333	0.2056
0.315	0.20464
0.31667	0.2035
0.31833	0.20268
0.32	0.20226
0.32167	0.20214
0.32333	0.20193
0.325	0.20181
0.32667	0.20239
0.32833	0.20287
0.33	0.20338
0.33167	0.20222
0.33333	0.20176
0.335	0.20155
0.33667	0.20114
0.33833	0.20242
0.34	0.20155
0.34167	0.20014
0.34333	0.1989
0.345	0.19694
0.34667	0.19505
0.34833	0.19289
0.35	0.19213
0.35167	0.19155
0.35333	0.19164
0.355	0.19084
0.35667	0.18958
0.35833	0.18954
0.36	0.18905
0.36167	0.18939
0.36333	0.1889
0.365	0.18738
0.36667	0.187
0.36833	0.18762
0.37	0.18659
0.37167	0.18577
0.37333	0.18502
0.375	0.18415
0.37667	0.18357
0.37833	0.18289
0.38	0.183
0.38167	0.18236
0.38333	0.18164
0.385	0.18179
0.38667	0.18109
0.38833	0.18
0.39	0.17945
0.39167	0.17916
0.39333	0.17839
0.395	0.17813
0.39667	0.17724
0.39833	0.17705
0.4	0.1767
0.40167	0.17625
0.40333	0.17562
0.405	0.17485
0.40667	0.17464
0.40833	0.17385
0.41	0.17326
0.41167	0.17273
0.41333	0.1721
0.415	0.17169
0.41667	0.17147
0.41833	0.17096
0.42	0.17026
0.42167	0.16998
0.42333	0.16989
0.425	0.169
0.42667	0.16883
0.42833	0.16788
0.43	0.16726
0.43167	0.16644
0.43333	0.1666
0.435	0.16595
0.43667	0.16551
0.43833	0.165
0.44	0.16457
0.44167	0.16395
0.44333	0.16328
0.445	0.16267
0.44667	0.16223
0.44833	0.16169
0.45	0.16153
0.45167	0.16107
0.45333	0.16057
0.455	0.16019
0.45667	0.15927
0.45833	0.15921
0.46	0.15855
0.46167	0.15791
0.46333	0.15772
0.465	0.15682
0.46667	0.1567
0.46833	0.15635
0.47	0.15541
0.47167	0.1549
0.47333	0.15456
0.475	0.15393
0.47667	0.15349
0.47833	0.15332
0.48	0.15284
0.48167	0.15269
0.48333	0.1517
0.485	0.151
0.48667	0.15081
0.48833	0.15038
0.49	0.14974
0.49167	0.14933
0.49333	0.14931
0.495	0.14881
0.49667	0.14831
0.49833	0.14787
0.5	0.14674
0.50167	0.14678
0.50333	0.14639
0.505	0.14586
0.50667	0.14524
0.50833	0.14483
0.51	0.14408
0.51167	0.14382
0.51333	0.14314
0.515	0.14288
0.51667	0.14281
0.51833	0.14187
0.52	0.14156
0.52167	0.14084
0.52333	0.14064
0.525	0.14041
0.52667	0.13981
0.52833	0.13998
0.53	0.1395
0.53167	0.13866
0.53333	0.13789
0.535	0.13775
0.53667	0.13729
0.53833	0.13693
0.54	0.1367
0.54167	0.13599
0.54333	0.13556
0.545	0.13611
0.54667	0.1373
0.54833	0.13663
0.55	0.13598
0.55167	0.13527
0.55333	0.13479
0.555	0.13384
0.55667	0.13354
0.55833	0.13297
0.56	0.13205
0.56167	0.1319
0.56333	0.13115
0.565	0.1306
0.56667	0.1302
0.56833	0.12987
0.57	0.12935
0.57167	0.1285
0.57333	0.12783
0.575	0.12781
0.57667	0.12769
0.57833	0.12799
0.58	0.12808
0.58167	0.12696
0.58333	0.12635
0.585	0.12559
0.58667	0.12499
0.58833	0.12467
0.59	0.12419
0.59167	0.12378
0.59333	0.12438
0.595	0.12433
0.59667	0.12407
0.59833	0.12298
0.6	0.12246
0.60167	0.12183
0.60333	0.12149
0.605	0.12094
0.60667	0.12058
0.60833	0.11988
0.61	0.11971
0.61167	0.11911
0.61333	0.11912
0.615	0.11831
0.61667	0.11825
0.61833	0.11757
0.62	0.1174
0.62167	0.11682
0.62333	0.11677
0.625	0.1164
0.62667	0.11619
0.62833	0.11577
0.63	0.11498
0.63167	0.11471
0.63333	0.1144
0.635	0.11468
0.63667	0.11474
0.63833	0.1141
0.64	0.11404
0.64167	0.11375
0.64333	0.1131
0.645	0.11282
0.64667	0.11331
0.64833	0.11294
0.65	0.11242
0.65167	0.11186
0.65333	0.11116
0.655	0.11043
0.65667	0.11023
0.65833	0.10973
0.66	0.10908
0.66167	0.10872
0.66333	0.10847
0.665	0.10806
0.66667	0.10736
0.66833	0.10706
0.67	0.10722
0.67167	0.10695
0.67333	0.1066
0.675	0.10574
0.67667	0.10493
0.67833	0.1048
0.68	0.10456
0.68167	0.10406
0.68333	0.1041
0.685	0.10379
0.68667	0.10315
0.68833	0.10283
0.69	0.10256
0.69167	0.10272
0.69333	0.10271
0.695	0.10345
0.69667	0.10308
0.69833	0.10353
0.7	0.10456
0.70167	0.10518
0.70333	0.10282
0.705	0.10154
0.70667	0.1006
0.70833	0.09977
0.71	0.09969
0.71167	0.09941
0.71333	0.10091
0.715	0.09906
0.71667	0.09821
0.71833	0.09843
0.72	0.09845
0.72167	0.09817
0.72333	0.09699
0.725	0.09638
0.72667	0.096
0.72833	0.0954
0.73	0.09538
0.73167	0.09513
0.73333	0.09488
0.735	0.09469
0.73667	0.09401
0.73833	0.09361
0.74	0.0934
0.74167	0.09333
0.74333	0.09276
0.745	0.0929
0.74667	0.09242
0.74833	0.09232
0.75	0.09169
0.75167	0.0914
0.75333	0.09114
0.755	0.09121
0.75667	0.09099
0.75833	0.09051
0.76	0.09005
0.76167	0.08968
0.76333	0.08916
0.765	0.08894
0.76667	0.08876
0.76833	0.08874
0.77	0.0883
0.77167	0.08804
0.77333	0.08765
0.775	0.08781
0.77667	0.0872
0.77833	0.08673
0.78	0.08658
0.78167	0.08622
0.78333	0.08539
0.785	0.08568
0.78667	0.08482
0.78833	0.0847
0.79	0.08447
0.79167	0.08462
0.79333	0.08437
0.795	0.08378
0.79667	0.0837
0.79833	0.08345
0.8	0.08268
0.80167	0.08267
0.80333	0.08218
0.805	0.08252
0.80667	0.08215
0.80833	0.08183
0.81	0.08155
0.81167	0.08115
0.81333	0.08083
0.815	0.08105
0.81667	0.08007
0.81833	0.08
0.82	0.07997
0.82167	0.07955
0.82333	0.07949
0.825	0.07938
0.82667	0.07903
0.82833	0.0788
0.83	0.07839
0.83167	0.07808
0.83333	0.0778
0.835	0.07774
0.83667	0.07746
0.83833	0.07722
0.84	0.07705
0.84167	0.07672
0.84333	0.0764
0.845	0.07628
0.84667	0.07602
0.84833	0.07598
0.85	0.07585
0.85167	0.07553
0.85333	0.07525
0.855	0.07496
0.85667	0.07489
0.85833	0.07414
0.86	0.07414
0.86167	0.07386
0.86333	0.07341
0.865	0.07356
0.86667	0.07328
0.86833	0.0729
0.87	0.07279
0.87167	0.07271
0.87333	0.07208
0.875	0.0722
0.87667	0.07177
0.87833	0.07199
0.88	0.07121
0.88167	0.07119
0.88333	0.07095
0.885	0.07053
0.88667	0.07122
0.88833	0.07068
0.89	0.07034
0.89167	0.06974
0.89333	0.06985
0.895	0.06977
0.89667	0.06923
0.89833	0.06894
0.9	0.06873
0.90167	0.06843
0.90333	0.06834
0.905	0.06822
0.90667	0.06839
0.90833	0.06838
0.91	0.06803
0.91167	0.06772
0.91333	0.06808
0.915	0.06833
0.91667	0.06807
0.91833	0.06722
0.92	0.06659
0.92167	0.06615
0.92333	0.06646
0.925	0.06619
0.92667	0.06568
0.92833	0.06535
0.93	0.06505
0.93167	0.06506
0.93333	0.06569
0.935	0.06533
0.93667	0.06468
0.93833	0.06494
0.94	0.06408
0.94167	0.06351
0.94333	0.06368
0.945	0.06334
0.94667	0.06279
0.94833	0.06289
0.95	0.06303
0.95167	0.06275
0.95333	0.06266
0.955	0.06202
0.95667	0.06196
0.95833	0.06163
0.96	0.06138
0.96167	0.06112
0.96333	0.06083
0.965	0.06086
0.96667	0.06073
0.96833	0.06063
0.97	0.06048
0.97167	0.06053
0.97333	0.06014
0.975	0.06053
0.97667	0.05963
0.97833	0.05895
0.98	0.05908
0.98167	0.05889
0.98333	0.05889
0.985	0.0593
0.98667	0.05845
0.98833	0.05809
0.99	0.05792
0.99167	0.05784
0.99333	0.0574
0.995	0.05752
0.99667	0.05722
0.99833	0.05717
1	0.05688
1.00167	0.05661
1.00333	0.0565
1.005	0.05653
1.00667	0.05637
1.00833	0.05577
1.01	0.05623
1.01167	0.05538
1.01333	0.05529
1.015	0.05537
1.01667	0.05498
1.01833	0.05488
1.02	0.05502
1.02167	0.05498
1.02333	0.0548
1.025	0.05445
1.02667	0.05443
1.02833	0.05418
1.03	0.05467
1.03167	0.05384
1.03333	0.05392
1.035	0.05396
1.03667	0.05373
1.03833	0.05382
1.04	0.05337
1.04167	0.05367
1.04333	0.05344
1.045	0.05367
1.04667	0.05374
1.04833	0.05219
1.05	0.05232
1.05167	0.05229
1.05333	0.05245
1.055	0.05218
1.05667	0.05185
1.05833	0.0516
1.06	0.05138
1.06167	0.05131
1.06333	0.05183
1.065	0.05152
1.06667	0.05069
1.06833	0.05074
1.07	0.05077
1.07167	0.05032
1.07333	0.04996
1.075	0.04996
1.07667	0.05045
1.07833	0.05037
1.08	0.04967
1.08167	0.04948
1.08333	0.04927
1.085	0.04946
1.08667	0.04954
1.08833	0.05108
1.09	0.051
1.09167	0.05007
1.09333	0.04943
1.095	0.04899
1.09667	0.04887
1.09833	0.04977
1.1	0.04944
1.10167	0.04975
1.10333	0.04992
1.105	0.0509
1.10667	0.05012
1.10833	0.04948
1.11	0.04893
1.11167	0.04864
1.11333	0.04914
1.115	0.0486
1.11667	0.04784
1.11833	0.04781
1.12	0.04759
1.12167	0.04809
1.12333	0.04784
1.125	0.04775
1.12667	0.04755
1.12833	0.04748
1.13	0.04717
1.13167	0.04648
1.13333	0.04631
1.135	0.04648
1.13667	0.04644
1.13833	0.04596
1.14	0.04585
1.14167	0.04568
1.14333	0.04546
1.145	0.04528
1.14667	0.04513
1.14833	0.04448
1.15	0.0447
1.15167	0.04443
1.15333	0.04448
1.155	0.04512
1.15667	0.04475
1.15833	0.04428
1.16	0.04452
1.16167	0.04434
1.16333	0.04438
1.165	0.04448
1.16667	0.04448
1.16833	0.04454
1.17	0.04514
1.17167	0.04596
1.17333	0.04568
1.175	0.04549
1.17667	0.04506
1.17833	0.04521
1.18	0.04522
1.18167	0.04531
1.18333	0.04503
1.185	0.04557
1.18667	0.04512
1.18833	0.04413
1.19	0.04402
1.19167	0.04349
1.19333	0.04372
1.195	0.04353
1.19667	0.0433
1.19833	0.04288
1.2	0.04267
1.20167	0.04259
1.20333	0.04222
1.205	0.04185
1.20667	0.04242
1.20833	0.04192
1.21	0.04166
1.21167	0.04108
1.21333	0.04135
1.215	0.04163
1.21667	0.0417
1.21833	0.04193
1.22	0.04235
1.22167	0.04272
1.22333	0.04298
1.225	0.04369
1.22667	0.04496
1.22833	0.04479
1.23	0.04336
1.23167	0.04241
1.23333	0.04229
1.235	0.04158
1.23667	0.04156
1.23833	0.04099
1.24	0.04087
1.24167	0.04101
1.24333	0.04164
1.245	0.04089
1.24667	0.04043
1.24833	0.04012
1.25	0.03962
1.25167	0.04006
1.25333	0.04004
1.255	0.03891
1.25667	0.03935
1.25833	0.03921
1.26	0.03927
1.26167	0.03886
1.26333	0.03894
1.265	0.03888
1.26667	0.03907
1.26833	0.03951
1.27	0.03875
1.27167	0.03852
1.27333	0.03841
1.275	0.03801
1.27667	0.03794
1.27833	0.03756
1.28	0.03778
1.28167	0.03756
1.28333	0.03737
1.285	0.03753
1.28667	0.03746
1.28833	0.03837
1.29	0.03908
1.29167	0.03968
1.29333	0.04008
1.295	0.03984
1.29667	0.03991
1.29833	0.03938
1.3	0.03886
1.30167	0.03847
1.30333	0.03808
1.305	0.03834
1.30667	0.0385
1.30833	0.03874
1.31	0.03962
1.31167	0.04154
1.31333	0.04196
1.315	0.04106
1.31667	0.04064
1.31833	0.04033
1.32	0.04076
1.32167	0.0422
1.32333	0.04354
1.325	0.04399
1.32667	0.04296
1.32833	0.04259
1.33	0.04272
1.33167	0.04421
1.33333	0.04544
1.335	0.04396
1.33667	0.04073
1.33833	0.03846
1.34	0.03737
1.34167	0.03734
1.34333	0.03766
1.345	0.03709
1.34667	0.03606
1.34833	0.03587
1.35	0.03598
1.35167	0.03589
1.35333	0.03517
1.355	0.03511
1.35667	0.03448
1.35833	0.03407
1.36	0.03413
1.36167	0.03394
1.36333	0.03397
1.365	0.03398
1.36667	0.03391
1.36833	0.03397
1.37	0.03375
1.37167	0.03389
1.37333	0.03388
1.375	0.03406
1.37667	0.03415
1.37833	0.03416
1.38	0.03446
1.38167	0.03505
1.38333	0.03495
1.385	0.0341
1.38667	0.03361
1.38833	0.03409
1.39	0.03399
1.39167	0.03414
1.39333	0.03443
1.395	0.03464
1.39667	0.03389
1.39833	0.03382
1.4	0.03378
1.40167	0.03331
1.40333	0.03358
1.405	0.03337
1.40667	0.03339
1.40833	0.03347
1.41	0.03313
1.41167	0.03297
1.41333	0.03285
1.415	0.03358
1.41667	0.03385
1.41833	0.03336
1.42	0.03361
1.42167	0.03333
1.42333	0.03312
1.425	0.03326
1.42667	0.03258
1.42833	0.03269
1.43	0.03245
1.43167	0.03255
1.43333	0.03285
1.435	0.03266
1.43667	0.03245
1.43833	0.03237
1.44	0.03224
1.44167	0.03208
1.44333	0.0319
1.445	0.03204
1.44667	0.03165
1.44833	0.03151
1.45	0.03141
1.45167	0.0315
1.45333	0.03171
1.455	0.03183
1.45667	0.0313
1.45833	0.03078
1.46	0.03076
1.46167	0.031
1.46333	0.03089
1.465	0.03052
1.46667	0.0298
1.46833	0.02939
1.47	0.02997
1.47167	0.02906
1.47333	0.02974
1.475	0.02998
1.47667	0.02956
1.47833	0.0305
1.48	0.02924
1.48167	0.02953
1.48333	0.02926
1.485	0.02909
1.48667	0.02915
1.48833	0.0291
1.49	0.03011
1.49167	0.02976
1.49333	0.02948
1.495	0.02977
1.49667	0.02979
1.49833	0.03003
1.5	0.02972
1.50167	0.02991
1.50333	0.03002
1.505	0.03033
1.50667	0.03011
1.50833	0.03033
1.51	0.03005
1.51167	0.02969
1.51333	0.02959
1.515	0.02987
1.51667	0.02937
1.51833	0.0293
1.52	0.02926
1.52167	0.02888
1.52333	0.02939
1.525	0.02955
1.52667	0.03091
1.52833	0.03171
1.53	0.03055
1.53167	0.02926
1.53333	0.02851
1.535	0.02873
1.53667	0.02893
1.53833	0.02878
1.54	0.02808
1.54167	0.02833
1.54333	0.02827
1.545	0.02812
1.54667	0.02795
1.54833	0.02725
1.55	0.02786
1.55167	0.02741
1.55333	0.0278
1.555	0.02744
1.55667	0.02749
1.55833	0.02772
1.56	0.02786
1.56167	0.0285
1.56333	0.02873
1.565	0.03026
1.56667	0.03132
1.56833	0.03152
1.57	0.03163
1.57167	0.03121
1.57333	0.02999
1.575	0.02889
1.57667	0.02869
1.57833	0.02888
1.58	0.02782
1.58167	0.02739
1.58333	0.02672
1.585	0.02749
1.58667	0.0282
1.58833	0.02902
1.59	0.02904
1.59167	0.02859
1.59333	0.02838
1.595	0.02763
1.59667	0.02711
1.59833	0.02724
1.6	0.02746
1.60167	0.02776
1.60333	0.0274
1.605	0.0281
1.60667	0.02885
1.60833	0.02888
1.61	0.02862
1.61167	0.02796
1.61333	0.02679
1.615	0.02692
1.61667	0.02592
1.61833	0.02603
1.62	0.0263
1.62167	0.02649
1.62333	0.02693
1.625	0.02726
1.62667	0.02764
1.62833	0.02837
1.63	0.02794
1.63167	0.02868
1.63333	0.03152
1.635	0.03266
1.63667	0.03112
1.63833	0.0292
1.64	0.02847
1.64167	0.0286
1.64333	0.02924
1.645	0.02888
1.64667	0.02872
1.64833	0.02861
1.65	0.02891
1.65167	0.02965
1.65333	0.03099
1.655	0.03298
1.65667	0.03391
1.65833	0.03185
1.66	0.02953
1.66167	0.02865
1.66333	0.02831
1.665	0.02849
1.66667	0.02838
1.66833	0.02793
1.67	0.0279
1.67167	0.02755
1.67333	0.02733
1.675	0.02652
1.67667	0.02629
1.67833	0.0265
1.68	0.02651
1.68167	0.02633
1.68333	0.02636
1.685	0.02607
1.68667	0.02562
1.68833	0.02538
1.69	0.02538
1.69167	0.02547
1.69333	0.02611
1.695	0.02637
1.69667	0.02674
1.69833	0.02613
1.7	0.02592
1.70167	0.0257
1.70333	0.02548
1.705	0.02507
1.70667	0.02518
1.70833	0.02554
1.71	0.0259
1.71167	0.02521
1.71333	0.02551
1.715	0.02551
1.71667	0.02597
1.71833	0.02593
1.72	0.02556
1.72167	0.02566
1.72333	0.02553
1.725	0.02612
1.72667	0.02737
1.72833	0.02867
1.73	0.02972
1.73167	0.02977
1.73333	0.02863
1.735	0.02753
1.73667	0.02641
1.73833	0.02516
1.74	0.02444
1.74167	0.02402
1.74333	0.02439
1.745	0.02401
1.74667	0.02483
1.74833	0.0245
1.75	0.02379
1.75167	0.02331
1.75333	0.0234
1.755	0.02336
1.75667	0.02309
1.75833	0.02351
1.76	0.02338
1.76167	0.02354
1.76333	0.02311
1.765	0.02327
1.76667	0.02331
1.76833	0.02324
1.77	0.02351
1.77167	0.02355
1.77333	0.02368
1.775	0.02394
1.77667	0.02421
1.77833	0.02402
1.78	0.02459
1.78167	0.02452
1.78333	0.02497
1.785	0.0249
1.78667	0.02503
1.78833	0.02419
1.79	0.02394
1.79167	0.02413
1.79333	0.02481
1.795	0.02433
1.79667	0.02606
1.79833	0.0279
1.8	0.02565
1.80167	0.02455
1.80333	0.0241
1.805	0.02419
1.80667	0.02479
1.80833	0.02561
1.81	0.0258
1.81167	0.0274
1.81333	0.02765
1.815	0.0274
1.81667	0.02649
1.81833	0.02589
1.82	0.02533
1.82167	0.02517
1.82333	0.02516
1.825	0.0243
1.82667	0.02273
1.82833	0.02223
1.83	0.02258
1.83167	0.02264
1.83333	0.02206
1.835	0.02191
1.83667	0.02219
1.83833	0.02246
1.84	0.02186
1.84167	0.02173
1.84333	0.02228
1.845	0.02233
1.84667	0.0218
1.84833	0.02186
1.85	0.02196
1.85167	0.02159
1.85333	0.02164
1.855	0.02157
1.85667	0.02144
1.85833	0.02145
1.86	0.02134
1.86167	0.02112
1.86333	0.02118
1.865	0.02154
1.86667	0.02152
1.86833	0.02098
1.87	0.02131
1.87167	0.02105
1.87333	0.02136
1.875	0.02095
1.87667	0.02101
1.87833	0.02109
1.88	0.02076
1.88167	0.02084
1.88333	0.02103
1.885	0.02096
1.88667	0.02101
1.88833	0.02115
1.89	0.02082
1.89167	0.02112
1.89333	0.02192
1.895	0.02152
1.89667	0.02153
1.89833	0.02139
1.9	0.0209
1.90167	0.02069
1.90333	0.02055
1.905	0.02048
1.90667	0.02017
1.90833	0.01984
1.91	0.01986
1.91167	0.01988
1.91333	0.01974
1.915	0.02002
1.91667	0.0205
1.91833	0.0209
1.92	0.02079
1.92167	0.02056
1.92333	0.02103
1.925	0.02228
1.92667	0.02297
1.92833	0.02355
1.93	0.02282
1.93167	0.02233
1.93333	0.02258
1.935	0.02163
1.93667	0.02152
1.93833	0.02206
1.94	0.02241
1.94167	0.02191
1.94333	0.02159
1.945	0.02171
1.94667	0.02254
1.94833	0.02208
1.95	0.0215
1.95167	0.02093
1.95333	0.02031
1.955	0.02077
1.95667	0.02033
1.95833	0.02018
1.96	0.02021
1.96167	0.02017
1.96333	0.01939
1.965	0.01972
1.96667	0.01948
1.96833	0.01931
1.97	0.01945
1.97167	0.01917
1.97333	0.01922
1.975	0.01948
1.97667	0.01933
1.97833	0.01863
1.98	0.01855
1.98167	0.01866
1.98333	0.01929
1.985	0.01941
1.98667	0.01906
1.98833	0.01895
1.99	0.01864
1.99167	0.0187
1.99333	0.01882
1.995	0.01924
1.99667	0.01962
1.99833	0.01986
2	0.01967
2.00167	0.01973
2.00333	0.01976
2.005	0.02056
2.00667	0.02006
2.00833	0.01987
2.01	0.02054
2.01167	0.02247
2.01333	0.02166
2.015	0.01988
2.01667	0.01948
2.01833	0.01982
2.02	0.01989
2.02167	0.01941
2.02333	0.01902
2.025	0.01952
2.02667	0.01909
2.02833	0.01863
2.03	0.01905
2.03167	0.01853
2.03333	0.01818
2.035	0.0181
2.03667	0.01768
2.03833	0.01759
2.04	0.01769
2.04167	0.01764
2.04333	0.01765
2.045	0.01732
2.04667	0.01751
2.04833	0.01715
2.05	0.01744
2.05167	0.0171
2.05333	0.01727
2.055	0.01766
2.05667	0.0172
2.05833	0.01734
2.06	0.01713
2.06167	0.01707
2.06333	0.01726
2.065	0.01718
2.06667	0.01709
2.06833	0.01798
2.07	0.01792
2.07167	0.01724
2.07333	0.01698
2.075	0.01773
2.07667	0.01748
2.07833	0.01764
2.08	0.01739
2.08167	0.01734
2.08333	0.0174
2.085	0.01772
2.08667	0.01823
2.08833	0.01783
2.09	0.01881
2.09167	0.01964
2.09333	0.01956
2.095	0.01868
2.09667	0.01828
2.09833	0.01841
2.1	0.01846
2.10167	0.01823
2.10333	0.01906
2.105	0.01969
2.10667	0.01884
2.10833	0.01768
2.11	0.01783
2.11167	0.01748
2.11333	0.01703
2.115	0.01658
2.11667	0.01645
2.11833	0.01624
2.12	0.01651
2.12167	0.0164
2.12333	0.01628
2.125	0.0167
2.12667	0.01721
2.12833	0.01746
2.13	0.01647
2.13167	0.01637
2.13333	0.01706
2.135	0.01747
2.13667	0.01703
2.13833	0.0166
2.14	0.01665
2.14167	0.01642
2.14333	0.01649
2.145	0.01627
2.14667	0.01606
2.14833	0.01604
2.15	0.01584
2.15167	0.01607
2.15333	0.01591
2.155	0.0154
2.15667	0.01583
2.15833	0.01534
2.16	0.01588
2.16167	0.01565
2.16333	0.01571
2.165	0.01571
2.16667	0.01563
2.16833	0.01583
2.17	0.01541
2.17167	0.01574
2.17333	0.01561
2.175	0.01587
2.17667	0.01591
2.17833	0.01595
2.18	0.01562
2.18167	0.01604
2.18333	0.01579
2.185	0.01628
2.18667	0.01638
2.18833	0.01592
2.19	0.01614
2.19167	0.01631
2.19333	0.01691
2.195	0.0171
2.19667	0.01765
2.19833	0.01747
2.2	0.01845
2.20167	0.01839
2.20333	0.01724
2.205	0.01705
2.20667	0.01583
2.20833	0.01541
2.21	0.01548
2.21167	0.01581
2.21333	0.01547
2.215	0.01576
2.21667	0.01515
2.21833	0.01521
2.22	0.01504
2.22167	0.01497
2.22333	0.01464
2.225	0.01478
2.22667	0.01529
2.22833	0.01518
2.23	0.01452
2.23167	0.01484
2.23333	0.015
2.235	0.01577
2.23667	0.01599
2.23833	0.01578
2.24	0.01592
2.24167	0.01599
2.24333	0.01657
2.245	0.01692
2.24667	0.01655
2.24833	0.0162
2.25	0.01617
2.25167	0.01539
2.25333	0.01531
2.255	0.01434
2.25667	0.01556
2.25833	0.01604
2.26	0.01694
2.26167	0.01739
2.26333	0.01763
2.265	0.01774
2.26667	0.01838
2.26833	0.01817
2.27	0.01865
2.27167	0.01933
2.27333	0.01996
2.275	0.02011
2.27667	0.01897
2.27833	0.01832
2.28	0.01856
2.28167	0.0175
2.28333	0.01705
2.285	0.01741
2.28667	0.01616
2.28833	0.01554
2.29	0.0159
2.29167	0.01624
2.29333	0.01638
2.295	0.01639
2.29667	0.01587
2.29833	0.01561
2.3	0.01503
2.30167	0.01477
2.30333	0.01474
2.305	0.015
2.30667	0.01492
2.30833	0.01489
2.31	0.01487
2.31167	0.01517
2.31333	0.01457
2.315	0.01485
2.31667	0.01458
2.31833	0.01504
2.32	0.01524
2.32167	0.01493
2.32333	0.01512
2.325	0.01475
2.32667	0.01424
2.32833	0.01425
2.33	0.01386
2.33167	0.01395
2.33333	0.01428
2.335	0.01399
2.33667	0.01418
2.33833	0.01424
2.34	0.01436
2.34167	0.01446
2.34333	0.01448
2.345	0.01399
2.34667	0.01388
2.34833	0.01411
2.35	0.0137
2.35167	0.01405
2.35333	0.01415
2.355	0.01362
2.35667	0.01412
2.35833	0.01415
2.36	0.01395
2.36167	0.01403
2.36333	0.01406
2.365	0.01393
2.36667	0.01374
2.36833	0.01354
2.37	0.01343
2.37167	0.01366
2.37333	0.01395
2.375	0.01357
2.37667	0.01347
2.37833	0.01344
2.38	0.01364
2.38167	0.01344
2.38333	0.01409
2.385	0.01422
2.38667	0.01334
2.38833	0.01361
2.39	0.01359
2.39167	0.01354
2.39333	0.01416
2.395	0.01475
2.39667	0.01498
2.39833	0.0151
2.4	0.0153
2.40167	0.01615
2.40333	0.01693
2.405	0.01732
2.40667	0.01693
2.40833	0.01684
2.41	0.01716
2.41167	0.01746
2.41333	0.01748
2.415	0.01683
2.41667	0.01648
2.41833	0.01606
2.42	0.01514
2.42167	0.0137
2.42333	0.01334
2.425	0.01329
2.42667	0.0133
2.42833	0.01325
2.43	0.01304
2.43167	0.01315
2.43333	0.01316
2.435	0.01281
2.43667	0.0137
2.43833	0.01316
2.44	0.0131
2.44167	0.01299
2.44333	0.01296
2.445	0.01301
2.44667	0.0132
2.44833	0.01277
2.45	0.01258
2.45167	0.01281
2.45333	0.01254
2.455	0.01327
2.45667	0.01257
2.45833	0.01275
2.46	0.01307
2.46167	0.01296
2.46333	0.01267
2.465	0.01316
2.46667	0.0138
2.46833	0.01323
2.47	0.01361
2.47167	0.01366
2.47333	0.01344
2.475	0.014
2.47667	0.01417
2.47833	0.01345
2.48	0.01372
2.48167	0.0138
2.48333	0.01351
2.485	0.01371
2.48667	0.01371
2.48833	0.01427
2.49	0.01475
2.49167	0.01483
2.49333	0.01429
2.495	0.01442
2.49667	0.01462
2.49833	0.01541
2.5	0.01458
2.50167	0.0146
2.50333	0.01465
2.505	0.01505
2.50667	0.01397
2.50833	0.01385
2.51	0.01372
2.51167	0.01391
2.51333	0.01375
2.515	0.0135
2.51667	0.01332
2.51833	0.01318
2.52	0.01295
2.52167	0.0133
2.52333	0.01279
2.525	0.01266
2.52667	0.01244
2.52833	0.01269
2.53	0.01262
2.53167	0.01242
2.53333	0.0123
2.535	0.01249
2.53667	0.01296
2.53833	0.0127
2.54	0.01368
2.54167	0.01343
2.54333	0.01294
2.545	0.01272
2.54667	0.01233
2.54833	0.01186
2.55	0.01267
2.55167	0.01345
2.55333	0.01294
2.555	0.01223
2.55667	0.01244
2.55833	0.01266
2.56	0.01228
2.56167	0.01263
2.56333	0.01233
2.565	0.01219
2.56667	0.01213
2.56833	0.01233
2.57	0.01249
2.57167	0.01202
2.57333	0.01234
2.575	0.01172
2.57667	0.01173
2.57833	0.0117
2.58	0.01154
2.58167	0.01153
2.58333	0.01193
2.585	0.01256
2.58667	0.01203
2.58833	0.01191
2.59	0.01203
2.59167	0.01183
2.59333	0.01179
2.595	0.0119
2.59667	0.01185
2.59833	0.01158
2.6	0.01156
2.60167	0.01175
2.60333	0.01162
2.605	0.01138
2.60667	0.01177
2.60833	0.01162
2.61	0.01146
2.61167	0.01174
2.61333	0.01132
2.615	0.01216
2.61667	0.01218
2.61833	0.01184
2.62	0.01186
2.62167	0.0119
2.62333	0.01175
2.625	0.01181
2.62667	0.01157
2.62833	0.01149
2.63	0.01153
2.63167	0.0117
2.63333	0.01151
2.635	0.01118
2.63667	0.01146
2.63833	0.01158
2.64	0.01153
2.64167	0.01144
2.64333	0.01142
2.645	0.01139
2.64667	0.0119
2.64833	0.01187
2.65	0.01152
2.65167	0.01101
2.65333	0.01159
2.655	0.01178
2.65667	0.01113
2.65833	0.01117
2.66	0.01064
2.66167	0.01116
2.66333	0.01085
2.665	0.01105
2.66667	0.01117
2.66833	0.01139
2.67	0.011
2.67167	0.01105
2.67333	0.01111
2.675	0.01082
2.67667	0.01075
2.67833	0.01067
2.68	0.01098
2.68167	0.011
2.68333	0.01099
2.685	0.01068
2.68667	0.01052
2.68833	0.01158
2.69	0.01045
2.69167	0.01061
2.69333	0.01072
2.695	0.01093
2.69667	0.01077
2.69833	0.01083
2.7	0.01102
2.70167	0.0112
2.70333	0.01158
2.705	0.01119
2.70667	0.01105
2.70833	0.0108
2.71	0.01083
2.71167	0.01112
2.71333	0.01144
2.715	0.01132
2.71667	0.01106
2.71833	0.01126
2.72	0.01116
2.72167	0.01095
2.72333	0.01115
2.725	0.01114
2.72667	0.01068
2.72833	0.0106
2.73	0.01088
2.73167	0.0105
2.73333	0.011
2.735	0.01102
2.73667	0.0104
2.73833	0.01025
2.74	0.01035
2.74167	0.01062
2.74333	0.01091
2.745	0.01068
2.74667	0.01075
2.74833	0.01034
2.75	0.01072
2.75167	0.01099
2.75333	0.01104
2.755	0.01058
2.75667	0.01083
2.75833	0.01047
2.76	0.01048
2.76167	0.01071
2.76333	0.01116
2.765	0.01093
2.76667	0.01065
2.76833	0.01035
2.77	0.01038
2.77167	0.01062
2.77333	0.01051
2.775	0.01046
2.77667	0.01047
2.77833	0.01044
2.78	0.01064
2.78167	0.01014
2.78333	0.01053
2.785	0.01086
2.78667	0.01044
2.78833	0.01064
2.79	0.01051
2.79167	0.01064
2.79333	0.01015
2.795	0.01035
2.79667	0.0101
2.79833	0.01003
2.8	0.0101
2.80167	0.01014
2.80333	0.01087
2.805	0.01072
2.80667	0.01079
2.80833	0.01005
2.81	0.01056
2.81167	0.01137
2.81333	0.01131
2.815	0.01146
2.81667	0.01185
2.81833	0.01132
2.82	0.01106
2.82167	0.01075
2.82333	0.01068
2.825	0.00974
2.82667	0.01022
2.82833	0.00976
2.83	0.00987
2.83167	0.0099
2.83333	0.00988
2.835	0.01027
2.83667	0.01001
2.83833	0.00982
2.84	0.00991
2.84167	0.0097
2.84333	0.01005
2.845	0.01018
2.84667	0.01055
2.84833	0.01041
2.85	0.0099
2.85167	0.01067
2.85333	0.00993
2.855	0.009
2.85667	0.00958
2.85833	0.00964
2.86	0.00979
2.86167	0.00957
2.86333	0.00974
2.865	0.00961
2.86667	0.00945
2.86833	0.00947
2.87	0.00949
2.87167	0.00949
2.87333	0.00967
2.875	0.00985
2.87667	0.00952
2.87833	0.00985
2.88	0.00981
2.88167	0.00921
2.88333	0.00941
2.885	0.0098
2.88667	0.00977
2.88833	0.0093
2.89	0.00953
2.89167	0.00902
2.89333	0.00932
2.895	0.00954
2.89667	0.00946
2.89833	0.00955
2.9	0.00986
2.90167	0.00927
2.90333	0.00945
2.905	0.00932
2.90667	0.00941
2.90833	0.00945
2.91	0.00975
2.91167	0.00962
2.91333	0.00904
2.915	0.00958
2.91667	0.00956
2.91833	0.00938
2.92	0.00935
2.92167	0.00925
2.92333	0.00914
2.925	0.00923
2.92667	0.00942
2.92833	0.00952
2.93	0.00935
2.93167	0.00956
2.93333	0.00899
2.935	0.00921
2.93667	0.00941
2.93833	0.0092
2.94	0.00918
2.94167	0.009
2.94333	0.00947
2.945	0.00907
2.94667	0.0092
2.94833	0.00932
2.95	0.00951
2.95167	0.00905
2.95333	0.00948
2.955	0.00914
2.95667	0.0091
2.95833	0.00925
2.96	0.00928
2.96167	0.00871
2.96333	0.00927
2.965	0.00937
2.96667	0.00921
2.96833	0.009
2.97	0.00882
2.97167	0.00885
2.97333	0.00896
2.975	0.00884
2.97667	0.00883
2.97833	0.00949
2.98	0.00897
2.98167	0.0091
2.98333	0.00909
2.985	0.00916
2.98667	0.0091
2.98833	0.00906
2.99	0.00897
2.99167	0.00908
2.99333	0.00898
2.995	0.00885
2.99667	0.00899
2.99833	0.00942
3	0.0089
3.00167	0.00888
3.00333	0.00876
3.005	0.00887
3.00667	0.00848
3.00833	0.00805
3.01	0.00881
3.01167	0.00903
3.01333	0.00875
3.015	0.00857
3.01667	0.00874
3.01833	0.00861
3.02	0.00866
3.02167	0.00864
3.02333	0.00895
3.025	0.00896
3.02667	0.00866
3.02833	0.00835
3.03	0.00869
3.03167	0.00887
3.03333	0.00849
3.035	0.00861
3.03667	0.0088
3.03833	0.00914
3.04	0.00939
3.04167	0.01
3.04333	0.01019
3.045	0.0114
3.04667	0.01215
3.04833	0.01209
3.05	0.01229
3.05167	0.01222
3.05333	0.01207
3.055	0.01243
3.05667	0.01308
3.05833	0.01398
3.06	0.0133
3.06167	0.0121
3.06333	0.0112
3.065	0.01108
3.06667	0.01053
3.06833	0.01071
3.07	0.01087
3.07167	0.01153
3.07333	0.01019
3.075	0.0098
3.07667	0.00936
3.07833	0.00958
3.08	0.00979
3.08167	0.00964
3.08333	0.00962
3.085	0.01023
3.08667	0.00983
3.08833	0.01039
3.09	0.01032
3.09167	0.01075
3.09333	0.00979
3.095	0.0094
3.09667	0.00957
3.09833	0.00944
3.1	0.00965
3.10167	0.00976
3.10333	0.00952
3.105	0.00905
3.10667	0.0091
3.10833	0.0092
3.11	0.00943
3.11167	0.00926
3.11333	0.00961
3.115	0.00989
3.11667	0.00942
3.11833	0.0096
3.12	0.00976
3.12167	0.0099
3.12333	0.00971
3.125	0.00952
3.12667	0.01017
3.12833	0.01035
3.13	0.01118
3.13167	0.01059
3.13333	0.01101
3.135	0.01125
3.13667	0.01138
3.13833	0.01162
3.14	0.01218
3.14167	0.01293
3.14333	0.01326
3.145	0.01265
3.14667	0.01282
3.14833	0.01315
3.15	0.01227
3.15167	0.01184
3.15333	0.01155
3.155	0.01152
3.15667	0.01155
3.15833	0.01222
3.16	0.01249
3.16167	0.0121
3.16333	0.01295
3.165	0.01162
3.16667	0.01114
3.16833	0.01025
3.17	0.01111
3.17167	0.01011
3.17333	0.00934
3.175	0.0095
3.17667	0.00979
3.17833	0.0096
3.18	0.00948
3.18167	0.0095
3.18333	0.00969
3.185	0.0096
3.18667	0.00913
3.18833	0.00924
3.19	0.00944
3.19167	0.00922
3.19333	0.00848
3.195	0.0085
3.19667	0.00911
3.19833	0.00926
3.2	0.00877
3.20167	0.00904
3.20333	0.00903
3.205	0.00899
3.20667	0.00884
3.20833	0.00871
3.21	0.00916
3.21167	0.0092
3.21333	0.00978
3.215	0.00964
3.21667	0.00923
3.21833	0.00951
3.22	0.00936
3.22167	0.00956
3.22333	0.00935
3.225	0.00947
3.22667	0.00932
3.22833	0.00993
3.23	0.00978
3.23167	0.0098
3.23333	0.00971
3.235	0.00979
3.23667	0.01002
3.23833	0.00981
3.24	0.00967
3.24167	0.00976
3.24333	0.00976
3.245	0.0096
3.24667	0.0097
3.24833	0.00922
3.25	0.00935
3.25167	0.00943
3.25333	0.01003
3.255	0.00982
3.25667	0.00934
3.25833	0.00871
3.26	0.00908
3.26167	0.00932
3.26333	0.00943
3.265	0.00861
3.26667	0.00888
3.26833	0.00878
3.27	0.00907
3.27167	0.00981
3.27333	0.00987
3.275	0.00983
3.27667	0.00986
3.27833	0.00953
3.28	0.00944
3.28167	0.00951
3.28333	0.00873
3.285	0.00915
3.28667	0.00966
3.28833	0.00977
3.29	0.00953
3.29167	0.00987
3.29333	0.00953
3.295	0.00919
3.29667	0.00922
3.29833	0.00963
3.3	0.00945
3.30167	0.00939
3.30333	0.00932
3.305	0.00957
3.30667	0.00921
3.30833	0.0094
3.31	0.00893
3.31167	0.00888
3.31333	0.00891
3.315	0.00872
3.31667	0.00898
3.31833	0.00893
3.32	0.00861
3.32167	0.00914
3.32333	0.00921
3.325	0.00882
3.32667	0.00916
3.32833	0.00858
[truncated: 618 more rows]
