# Supplementary material for: Lactose azocalixarene drug delivery system for the treatment of multidrug-resistant pseudomonas aeruginosa infected diabetic ulcer
Source: Nat Commun. 2022 Oct 21;13:6279. doi: 10.1038/s41467-022-33920-7 (PMC9586954; doi:10.1038/s41467-022-33920-7)
Supplement: Supplementary file 3 — Source Data [file 41467_2022_33920_MOESM3_ESM.zip › Source Data/supplementary Figure S16.xlsx]

## Sheet: Supplementary Figure S13A
???????	0.5uMRhB	2uL	4uL	6uL	8uL	10uL	12uL	14uL	16uL	21uL	26uL	36uL
nm	intensity	intensity	intensity	intensity	intensity	intensity	intensity	intensity	intensity	intensity	intensity	intensity
560	22301	18196	15683	12825	11241	10055	8033	6971	6293	5277	4167	3050
560.1	22418	18286	15761	12890	11299	10103	8072	7005	6323	5300	4186	3063
560.2	22640	18457	15907	13012	11408	10193	8146	7069	6381	5344	4222	3089
560.3	22842	18613	16041	13123	11507	10275	8213	7127	6434	5384	4255	3112
560.4	23046	18770	16174	13235	11606	10357	8281	7186	6488	5426	4289	3137
560.5	23250	18928	16308	13348	11705	10438	8350	7247	6542	5468	4324	3162
560.6	23469	19098	16453	13469	11812	10525	8423	7312	6601	5514	4362	3189
560.7	23680	19262	16591	13585	11913	10609	8495	7375	6659	5558	4399	3216
560.8	23893	19429	16732	13703	12016	10694	8567	7439	6717	5604	4437	3244
560.9	24110	19598	16875	13822	12121	10780	8641	7504	6777	5651	4476	3273
561	24318	19761	17012	13938	12220	10862	8713	7567	6835	5696	4514	3300
561.1	24544	19938	17160	14062	12328	10950	8790	7636	6898	5745	4555	3331
561.2	24752	20101	17297	14177	12427	11031	8861	7699	6957	5790	4593	3359
561.3	24960	20264	17433	14291	12526	11112	8932	7763	7015	5836	4631	3387
561.4	25177	20435	17577	14410	12629	11197	9007	7829	7077	5884	4671	3417
561.5	25403	20612	17726	14534	12736	11285	9085	7898	7141	5934	4713	3448
561.6	25624	20786	17873	14655	12840	11372	9161	7967	7204	5983	4753	3479
561.7	25832	20950	18012	14769	12938	11453	9233	8031	7264	6029	4792	3508
561.8	26040	21114	18150	14883	13036	11534	9305	8095	7324	6076	4830	3538
561.9	26248	21277	18289	14997	13133	11616	9377	8159	7384	6122	4868	3567
562	26469	21451	18437	15119	13236	11702	9453	8228	7448	6172	4908	3598
562.1	26693	21628	18588	15243	13341	11790	9531	8297	7513	6223	4949	3630
562.2	26909	21798	18734	15363	13442	11874	9605	8364	7576	6272	4988	3660
562.3	27116	21961	18873	15478	13538	11954	9677	8428	7637	6319	5026	3690
562.4	27322	22123	19012	15593	13633	12034	9748	8492	7698	6366	5063	3719
562.5	27546	22300	19163	15718	13737	12120	9825	8561	7764	6417	5104	3750
562.6	27753	22464	19303	15833	13833	12199	9897	8625	7825	6464	5142	3779
562.7	27959	22626	19441	15947	13928	12277	9967	8689	7885	6511	5179	3808
562.8	28172	22795	19584	16065	14026	12359	10040	8755	7948	6559	5218	3838
562.9	28394	22972	19734	16188	14128	12444	10117	8824	8013	6609	5258	3869
563	28614	23147	19881	16310	14228	12527	10192	8893	8078	6658	5298	3899
563.1	28819	23310	20018	16422	14321	12604	10262	8957	8138	6704	5335	3927
563.2	29023	23473	20154	16534	14412	12681	10332	9020	8198	6749	5372	3955
563.3	29228	23636	20290	16646	14502	12758	10401	9084	8258	6794	5409	3982
563.4	29454	23817	20440	16770	14602	12844	10479	9154	8323	6844	5450	4013
563.5	29676	23995	20587	16892	14700	12928	10555	9223	8388	6892	5490	4043
563.6	29879	24157	20722	17003	14788	13004	10624	9286	8447	6936	5526	4070
563.7	30082	24320	20855	17113	14876	13080	10693	9349	8506	6979	5562	4096
563.8	30284	24482	20989	17223	14964	13156	10762	9412	8565	7022	5598	4123
563.9	30502	24657	21133	17341	15059	13238	10836	9479	8628	7069	5636	4151
564	30707	24821	21268	17452	15147	13315	10905	9543	8686	7112	5671	4177
564.1	30918	24991	21408	17565	15239	13395	10976	9608	8746	7157	5708	4204
564.2	31129	25161	21547	17679	15331	13475	11047	9673	8806	7202	5743	4231
564.3	31332	25325	21682	17787	15419	13552	11115	9736	8863	7244	5777	4256
564.4	31547	25499	21825	17902	15512	13633	11186	9803	8923	7290	5813	4282
564.5	31744	25660	21958	18008	15598	13708	11251	9865	8978	7331	5846	4306
564.6	31941	25820	22091	18113	15684	13783	11316	9926	9032	7373	5878	4330
564.7	32149	25991	22232	18225	15775	13862	11385	9991	9088	7417	5912	4355
564.8	32361	26167	22377	18340	15869	13943	11455	10058	9146	7462	5947	4380
564.9	32565	26336	22516	18451	15959	14021	11523	10121	9201	7506	5980	4404
565	32758	26497	22648	18556	16044	14094	11587	10181	9253	7546	6011	4426
565.1	32949	26658	22779	18661	16128	14167	11650	10241	9304	7586	6042	4448
565.2	33156	26832	22922	18775	16221	14247	11720	10305	9358	7630	6075	4471
565.3	33347	26993	23053	18880	16307	14320	11784	10364	9408	7670	6105	4493
565.4	33547	27163	23190	18991	16399	14398	11851	10426	9460	7712	6137	4516
565.5	33742	27329	23324	19100	16489	14474	11918	10486	9511	7753	6168	4538
565.6	33933	27492	23455	19207	16577	14549	11983	10545	9559	7793	6198	4559
565.7	34131	27661	23589	19318	16669	14626	12050	10605	9609	7834	6229	4582
565.8	34315	27818	23714	19421	16754	14697	12113	10662	9655	7872	6257	4602
565.9	34497	27975	23836	19524	16839	14769	12176	10717	9700	7910	6285	4622
566	34678	28132	23957	19627	16924	14840	12239	10773	9745	7947	6312	4642
566.1	34879	28305	24092	19742	17018	14919	12310	10834	9794	7989	6343	4665
566.2	35075	28475	24222	19854	17111	14996	12379	10894	9842	8030	6372	4687
566.3	35252	28630	24339	19955	17196	15065	12441	10948	9885	8067	6398	4706
566.4	35427	28785	24454	20056	17280	15133	12503	11002	9928	8104	6424	4726
566.5	35600	28938	24568	20155	17363	15200	12565	11055	9969	8141	6450	4745
566.6	35787	29104	24690	20261	17454	15272	12632	11112	10014	8181	6478	4766
566.7	35960	29259	24804	20360	17538	15339	12694	11165	10056	8218	6504	4786
566.8	36139	29419	24921	20462	17627	15409	12759	11220	10099	8257	6531	4806
566.9	36317	29577	25038	20562	17715	15478	12822	11275	10142	8296	6557	4826
567	36486	29729	25149	20657	17799	15544	12883	11326	10182	8332	6582	4845
567.1	36664	29889	25266	20757	17887	15613	12946	11380	10224	8371	6608	4865
567.2	36827	30036	25373	20849	17968	15676	13004	11430	10262	8406	6632	4883
567.3	36988	30181	25479	20939	18048	15739	13061	11479	10300	8441	6655	4901
567.4	37161	30335	25594	21035	18134	15807	13123	11531	10341	8478	6680	4920
567.5	37336	30491	25709	21133	18221	15875	13185	11583	10383	8516	6705	4939
567.6	37501	30638	25820	21227	18303	15940	13243	11633	10422	8552	6729	4957
567.7	37656	30777	25924	21314	18381	16001	13298	11679	10458	8586	6750	4974
567.8	37810	30913	26027	21402	18459	16061	13353	11725	10495	8619	6772	4990
567.9	37961	31047	26130	21488	18536	16121	13406	11771	10531	8653	6794	5007
568	38121	31188	26239	21579	18618	16183	13463	11819	10569	8689	6816	5025
568.1	38285	31332	26351	21672	18702	16248	13520	11869	10610	8726	6840	5043
568.2	38439	31466	26457	21760	18782	16308	13575	11916	10647	8761	6863	5060
568.3	38583	31592	26556	21841	18857	16365	13625	11959	10682	8794	6884	5076
568.4	38726	31717	26655	21922	18932	16420	13675	12003	10717	8828	6906	5092
568.5	38877	31849	26762	22009	19012	16480	13729	12050	10755	8864	6929	5109
568.6	39014	31969	26859	22086	19084	16533	13777	12092	10790	8896	6950	5125
568.7	39150	32087	26954	22162	19155	16586	13824	12134	10824	8928	6971	5140
568.8	39294	32213	27057	22243	19230	16642	13875	12179	10861	8962	6994	5157
568.9	39441	32342	27161	22325	19306	16699	13926	12225	10899	8997	7017	5174
569	39579	32463	27261	22402	19378	16753	13975	12268	10935	9031	7039	5190
569.1	39708	32576	27353	22473	19444	16802	14020	12309	10968	9062	7059	5205
569.2	39834	32687	27445	22543	19510	16851	14064	12349	11001	9093	7080	5221
569.3	39960	32796	27535	22611	19574	16899	14107	12389	11034	9124	7100	5236
569.4	40092	32910	27631	22681	19642	16950	14152	12431	11068	9156	7122	5252
569.5	40229	33027	27731	22753	19711	17004	14199	12475	11105	9190	7145	5269
569.6	40361	33139	27826	22822	19777	17055	14243	12516	11139	9222	7166	5285
569.7	40481	33239	27914	22884	19837	17102	14282	12554	11171	9252	7186	5300
569.8	40600	33337	28001	22944	19896	17148	14321	12591	11202	9281	7206	5315
569.9	40728	33441	28096	23008	19958	17198	14362	12631	11235	9313	7226	5330
570	40845	33535	28182	23066	20014	17243	14398	12667	11265	9341	7245	5344
570.1	40971	33635	28275	23129	20074	17293	14438	12706	11298	9371	7266	5360
570.2	41092	33731	28365	23190	20131	17341	14475	12743	11330	9400	7285	5374
570.3	41206	33820	28451	23246	20184	17385	14510	12778	11360	9428	7303	5387
570.4	41323	33910	28541	23304	20237	17430	14545	12813	11390	9457	7321	5400
570.5	41431	33993	28623	23357	20286	17472	14577	12846	11418	9483	7337	5412
570.6	41537	34073	28705	23409	20334	17513	14608	12877	11445	9509	7354	5423
570.7	41641	34152	28785	23460	20380	17553	14639	12908	11471	9534	7369	5434
570.8	41749	34233	28869	23513	20429	17595	14671	12939	11499	9561	7386	5445
570.9	41862	34319	28956	23570	20480	17639	14704	12972	11527	9588	7403	5457
571	41973	34402	29041	23625	20529	17682	14737	13003	11555	9615	7421	5469
571.1	42071	34475	29118	23674	20572	17720	14765	13030	11579	9639	7436	5479
571.2	42175	34552	29199	23725	20617	17761	14796	13057	11605	9664	7451	5490
571.3	42270	34620	29271	23772	20657	17798	14823	13081	11628	9686	7465	5499
571.4	42363	34687	29341	23818	20696	17835	14849	13104	11650	9707	7479	5509
571.5	42464	34761	29416	23870	20738	17875	14879	13129	11675	9730	7493	5519
571.6	42568	34835	29492	23922	20780	17917	14909	13154	11700	9753	7508	5530
571.7	42662	34900	29561	23970	20817	17954	14936	13175	11722	9774	7520	5539
571.8	42750	34960	29624	24014	20851	17989	14960	13194	11743	9793	7532	5548
571.9	42837	35018	29684	24057	20883	18024	14984	13212	11763	9811	7543	5557
572	42922	35074	29742	24100	20914	18059	15007	13230	11782	9829	7553	5565
572.1	43010	35132	29802	24144	20947	18095	15031	13248	11801	9847	7563	5574
572.2	43105	35194	29864	24192	20982	18134	15057	13267	11822	9867	7575	5583
572.3	43195	35252	29923	24237	21016	18171	15081	13286	11842	9886	7587	5592
572.4	43273	35300	29972	24275	21044	18203	15101	13300	11858	9901	7596	5599
572.5	43349	35347	30019	24313	21070	18234	15120	13313	11873	9916	7605	5607
572.6	43429	35396	30067	24352	21097	18268	15139	13326	11889	9931	7614	5614
572.7	43501	35440	30109	24388	21122	18298	15156	13337	11903	9945	7622	5621
572.8	43569	35483	30149	24423	21144	18328	15172	13347	11916	9957	7630	5627
572.9	43643	35530	30193	24463	21170	18360	15191	13358	11930	9971	7638	5634
573	43719	35580	30238	24504	21197	18394	15211	13369	11945	9985	7648	5641
573.1	43784	35621	30275	24540	21219	18423	15226	13377	11957	9996	7655	5647
573.2	43842	35658	30308	24574	21237	18449	15240	13383	11968	10005	7661	5652
573.3	43898	35693	30338	24606	21254	18475	15253	13389	11978	10014	7666	5657
573.4	43951	35727	30367	24639	21271	18500	15266	13393	11987	10022	7672	5661
573.5	44006	35760	30397	24673	21287	18525	15279	13397	11996	10030	7677	5666
573.6	44066	35798	30430	24711	21306	18553	15295	13404	12008	10039	7684	5671
573.7	44125	35836	30463	24749	21326	18580	15310	13410	12019	10049	7691	5677
573.8	44171	35861	30486	24779	21340	18602	15320	13413	12027	10055	7695	5682
573.9	44213	35885	30507	24808	21352	18622	15330	13415	12034	10060	7700	5686
574	44257	35909	30528	24838	21364	18642	15340	13417	12041	10065	7704	5690
574.1	44296	35930	30545	24866	21374	18660	15349	13419	12048	10069	7708	5695
574.2	44342	35956	30568	24897	21388	18682	15360	13423	12057	10075	7714	5700
574.3	44386	35981	30589	24928	21401	18702	15371	13427	12066	10080	7719	5705
574.4	44418	35996	30601	24952	21409	18716	15378	13427	12072	10082	7723	5709
574.5	44448	36011	30612	24975	21417	18731	15384	13428	12077	10083	7727	5713
574.6	44474	36024	30620	24995	21424	18743	15390	13429	12082	10084	7730	5716
574.7	44496	36035	30626	25014	21430	18753	15395	13429	12087	10084	7733	5719
574.8	44517	36046	30630	25031	21435	18763	15399	13429	12091	10084	7735	5722
574.9	44545	36064	30640	25053	21445	18776	15407	13431	12097	10085	7740	5727
575	44574	36083	30649	25074	21456	18788	15415	13434	12103	10087	7744	5731
575.1	44588	36092	30649	25086	21461	18794	15418	13432	12106	10085	7747	5734
575.2	44600	36100	30647	25097	21465	18799	15420	13431	12108	10084	7749	5737
575.3	44609	36107	30644	25106	21469	18803	15421	13429	12110	10082	7751	5739
575.4	44616	36114	30639	25114	21473	18806	15422	13426	12112	10080	7753	5743
575.5	44621	36119	30633	25120	21476	18807	15422	13422	12114	10077	7755	5746
575.6	44633	36131	30632	25129	21482	18812	15424	13421	12117	10076	7759	5750
575.7	44647	36145	30633	25139	21489	18817	15427	13421	12122	10076	7763	5755
575.8	44646	36147	30625	25141	21489	18815	15425	13417	12122	10073	7764	5757
575.9	44643	36147	30615	25141	21488	18812	15422	13413	12123	10069	7766	5760
576	44639	36146	30605	25140	21487	18808	15419	13409	12123	10066	7767	5762
576.1	44633	36142	30594	25137	21485	18802	15415	13405	12124	10062	7768	5764
576.2	44637	36146	30590	25139	21487	18800	15414	13404	12127	10060	7772	5767
576.3	44639	36149	30585	25139	21489	18796	15413	13404	12130	10058	7775	5770
576.4	44628	36140	30572	25132	21485	18786	15407	13399	12130	10054	7776	5771
576.5	44616	36130	30559	25123	21480	18774	15401	13395	12130	10050	7778	5772
576.6	44603	36119	30544	25113	21476	18762	15394	13391	12128	10045	7779	5772
576.7	44587	36106	30528	25101	21471	18747	15387	13386	12127	10041	7781	5772
576.8	44568	36091	30510	25087	21465	18731	15380	13381	12125	10036	7783	5771
576.9	44559	36085	30500	25079	21465	18719	15376	13378	12126	10033	7787	5772
577	44549	36079	30489	25070	21465	18707	15371	13376	12127	10031	7791	5772
577.1	44525	36063	30468	25053	21459	18689	15363	13369	12124	10025	7792	5772
577.2	44498	36045	30445	25034	21452	18668	15354	13362	12120	10019	7794	5770
577.3	44470	36027	30422	25015	21446	18649	15345	13354	12116	10013	7796	5769
577.4	44441	36009	30397	24996	21439	18629	15336	13346	12112	10006	7797	5767
577.5	44410	35989	30372	24976	21432	18609	15327	13338	12107	10000	7798	5765
577.6	44388	35977	30351	24960	21429	18592	15321	13332	12105	9995	7801	5764
577.7	44366	35966	30331	24944	21427	18575	15315	13326	12103	9990	7804	5763
577.8	44333	35944	30301	24921	21419	18553	15305	13317	12097	9982	7804	5761
577.9	44298	35921	30271	24898	21409	18531	15295	13307	12090	9975	7804	5758
578	44263	35896	30239	24873	21399	18508	15284	13296	12083	9967	7802	5755
578.1	44223	35868	30204	24846	21387	18482	15271	13284	12075	9957	7800	5751
578.2	44184	35839	30169	24819	21374	18457	15259	13272	12067	9948	7798	5747
578.3	44156	35818	30141	24798	21366	18437	15250	13263	12062	9941	7797	5744
578.4	44129	35798	30114	24777	21358	18417	15242	13255	12057	9935	7796	5741
578.5	44084	35762	30074	24747	21342	18389	15228	13241	12047	9924	7791	5735
578.6	44041	35727	30035	24718	21325	18363	15214	13228	12038	9914	7787	5730
578.7	43997	35690	29995	24688	21307	18336	15201	13214	12027	9903	7781	5723
578.8	43952	35650	29954	24659	21289	18309	15186	13200	12017	9891	7775	5716
578.9	43917	35619	29919	24635	21275	18287	15176	13188	12009	9882	7771	5710
579	43880	35584	29882	24611	21260	18263	15165	13176	12000	9872	7765	5703
579.1	43831	35539	29837	24581	21239	18235	15151	13160	11988	9859	7758	5694
579.2	43782	35493	29790	24550	21217	18207	15135	13144	11975	9846	7750	5685
579.3	43727	35441	29737	24517	21191	18177	15118	13126	11961	9831	7742	5675
579.4	43676	35391	29688	24486	21167	18149	15102	13109	11947	9817	7733	5665
579.5	43624	35340	29637	24455	21142	18121	15086	13092	11933	9803	7725	5656
579.6	43585	35299	29595	24431	21123	18099	15073	13078	11922	9791	7718	5647
579.7	43543	35254	29550	24406	21101	18076	15059	13064	11909	9778	7711	5638
579.8	43484	35195	29493	24372	21072	18047	15039	13044	11893	9761	7701	5627
579.9	43428	35138	29438	24339	21042	18021	15020	13026	11877	9745	7691	5616
580	43372	35079	29382	24307	21012	17994	15001	13007	11860	9728	7681	5605
580.1	43314	35017	29325	24273	20980	17968	14981	12988	11844	9710	7671	5594
580.2	43251	34951	29264	24238	20945	17940	14959	12967	11825	9691	7659	5582
580.3	43204	34895	29214	24210	20917	17919	14941	12952	11810	9675	7650	5573
580.4	43157	34840	29165	24184	20889	17900	14924	12937	11795	9660	7641	5563
580.5	43096	34772	29105	24149	20853	17874	14902	12917	11776	9641	7629	5551
580.6	43033	34703	29045	24113	20817	17849	14879	12898	11756	9621	7616	5539
580.7	42963	34626	28979	24073	20775	17821	14854	12876	11734	9599	7602	5527
580.8	42897	34553	28916	24035	20736	17796	14829	12856	11712	9578	7588	5515
580.9	42847	34495	28866	24007	20705	17777	14810	12841	11695	9561	7577	5505
581	42792	34432	28812	23976	20671	17757	14788	12824	11675	9542	7564	5494
581.1	42720	34357	28748	23936	20630	17731	14760	12803	11651	9520	7549	5482
581.2	42645	34278	28681	23894	20586	17704	14730	12781	11625	9496	7534	5469
581.3	42572	34204	28619	23855	20544	17679	14702	12760	11600	9474	7519	5457
581.4	42499	34129	28556	23815	20502	17654	14672	12739	11574	9451	7504	5445
581.5	42425	34054	28493	23775	20459	17628	14642	12718	11549	9427	7489	5433
581.6	42362	33987	28438	23742	20421	17608	14616	12700	11526	9406	7476	5422
581.7	42297	33919	28382	23708	20381	17588	14588	12681	11502	9384	7463	5412
581.8	42221	33842	28319	23667	20336	17563	14556	12659	11475	9359	7447	5400
581.9	42145	33765	28257	23627	20291	17537	14523	12636	11448	9334	7432	5388
582	42068	33687	28195	23585	20245	17512	14490	12613	11421	9309	7417	5376
582.1	41984	33603	28128	23540	20195	17484	14453	12588	11392	9282	7400	5363
582.2	41904	33523	28066	23497	20147	17458	14417	12564	11364	9256	7383	5351
582.3	41840	33456	28015	23462	20107	17437	14386	12545	11341	9234	7370	5342
582.4	41776	33389	27965	23426	20066	17417	14355	12525	11318	9212	7357	5333
582.5	41694	33308	27904	23380	20017	17389	14318	12500	11290	9186	7340	5321
582.6	41605	33223	27839	23330	19965	17360	14277	12473	11260	9159	7323	5309
582.7	41522	33143	27781	23283	19917	17331	14239	12447	11232	9134	7307	5298
582.8	41437	33063	27722	23235	19870	17303	14200	12421	11204	9109	7291	5287
582.9	41369	32998	27675	23197	19831	17281	14167	12400	11181	9089	7278	5278
583	41290	32925	27623	23152	19788	17255	14131	12376	11155	9066	7264	5268
583.1	41196	32841	27560	23100	19739	17223	14090	12348	11125	9040	7248	5257
583.2	41106	32762	27501	23050	19693	17193	14051	12320	11096	9015	7232	5247
583.3	41014	32683	27441	22999	19646	17162	14011	12293	11067	8991	7217	5237
583.4	40922	32605	27381	22948	19601	17130	13972	12264	11039	8966	7201	5227
583.5	40821	32521	27316	22893	19552	17096	13929	12234	11008	8939	7185	5216
583.6	40741	32457	27266	22850	19514	17071	13894	12209	10983	8917	7172	5208
583.7	40658	32391	27213	22805	19474	17043	13859	12184	10957	8895	7158	5200
583.8	40561	32316	27150	22753	19428	17010	13818	12154	10928	8870	7142	5190
583.9	40463	32241	27087	22700	19381	16975	13777	12123	10898	8845	7126	5180
584	40356	32160	27019	22642	19330	16937	13733	12090	10866	8817	7109	5170
584.1	40257	32086	26956	22589	19283	16901	13692	12058	10837	8793	7093	5160
584.2	40158	32013	26893	22535	19236	16864	13652	12025	10807	8769	7076	5151
584.3	40075	31953	26840	22491	19196	16833	13616	11997	10782	8748	7063	5143
584.4	39987	31890	26785	22444	19154	16800	13580	11967	10756	8727	7048	5135
584.5	39880	31812	26717	22386	19102	16758	13537	11930	10725	8703	7031	5125
584.6	39779	31740	26653	22332	19054	16717	13496	11896	10696	8680	7015	5115
584.7	39677	31667	26588	22278	19005	16676	13455	11860	10668	8657	6998	5105
584.8	39574	31595	26523	22224	18956	16633	13415	11825	10639	8635	6981	5095
584.9	39463	31519	26454	22166	18904	16588	13371	11787	10609	8612	6964	5084
585	39370	31456	26397	22117	18860	16548	13335	11755	10584	8592	6950	5076
585.1	39279	31397	26341	22070	18819	16510	13299	11723	10560	8574	6936	5067
585.2	39171	31324	26274	22014	18770	16464	13258	11688	10532	8553	6920	5057
585.3	39061	31252	26207	21957	18722	16417	13217	11652	10505	8532	6904	5047
585.4	38940	31173	26133	21895	18669	16364	13172	11613	10475	8509	6887	5035
585.5	38827	31100	26065	21838	18620	16315	13131	11577	10447	8487	6872	5024
585.6	38732	31041	26008	21791	18581	16273	13097	11547	10425	8470	6860	5016
585.7	38632	30978	25947	21741	18539	16229	13061	11515	10401	8452	6847	5007
585.8	38514	30902	25874	21681	18490	16178	13020	11478	10373	8430	6832	4996
585.9	38390	30823	25798	21619	18439	16124	12978	11439	10344	8407	6815	4984
586	38274	30748	25726	21561	18391	16073	12939	11402	10317	8385	6800	4973
586.1	38158	30673	25653	21503	18343	16023	12900	11366	10290	8364	6784	4961
586.2	38040	30598	25579	21445	18295	15972	12863	11329	10263	8342	6768	4949
586.3	37916	30518	25501	21383	18243	15919	12823	11291	10234	8319	6750	4936
586.4	37805	30449	25431	21329	18197	15871	12788	11256	10209	8299	6734	4925
586.5	37703	30387	25368	21280	18155	15827	12757	11224	10186	8281	6719	4915
586.6	37584	30310	25292	21221	18105	15774	12721	11186	10158	8259	6700	4901
586.7	37464	30232	25217	21161	18053	15721	12684	11149	10131	8238	6681	4888
586.8	37333	30147	25135	21095	17997	15663	12645	11108	10100	8216	6659	4873
586.9	37210	30067	25057	21033	17943	15607	12608	11070	10071	8194	6638	4859
587	37104	29999	24991	20980	17898	15557	12577	11038	10047	8177	6620	4847
587.1	36997	29930	24925	20927	17852	15507	12546	11005	10022	8160	6601	4834
587.2	36872	29847	24848	20864	17798	15449	12509	10968	9993	8140	6579	4819
587.3	36740	29758	24765	20797	17741	15387	12470	10928	9962	8118	6555	4804
587.4	36617	29675	24688	20734	17688	15329	12434	10892	9933	8098	6533	4789
587.5	36494	29591	24611	20671	17635	15271	12397	10857	9904	8079	6511	4773
587.6	36388	29519	24545	20617	17589	15221	12367	10827	9880	8063	6491	4760
587.7	36272	29439	24472	20557	17539	15165	12333	10795	9853	8044	6469	4746
587.8	36142	29347	24391	20490	17483	15104	12294	10759	9822	8023	6445	4729
587.9	36019	29259	24313	20426	17429	15046	12257	10726	9793	8003	6422	4713
588	35897	29171	24236	20361	17375	14988	12220	10692	9764	7983	6398	4697
588.1	35775	29081	24159	20295	17320	14931	12183	10659	9735	7963	6374	4681
588.2	35645	28983	24076	20224	17261	14869	12143	10623	9703	7941	6349	4663
588.3	35521	28889	23997	20155	17203	14810	12105	10590	9673	7920	6324	4646
588.4	35411	28806	23929	20094	17153	14757	12072	10560	9646	7903	6302	4632
588.5	35307	28726	23863	20036	17105	14707	12041	10532	9621	7886	6281	4617
588.6	35185	28631	23786	19967	17048	14650	12003	10498	9590	7865	6256	4601
588.7	35053	28528	23703	19892	16986	14589	11963	10462	9557	7843	6230	4583
588.8	34932	28433	23626	19823	16929	14534	11926	10428	9527	7822	6206	4566
588.9	34811	28337	23549	19754	16872	14479	11889	10395	9496	7801	6182	4549
589	34683	28235	23467	19680	16812	14422	11850	10359	9464	7778	6156	4532
589.1	34566	28143	23394	19613	16757	14370	11815	10328	9435	7758	6132	4516
589.2	34460	28057	23326	19551	16707	14322	11783	10299	9408	7738	6111	4500
589.3	34338	27959	23248	19480	16649	14269	11746	10266	9377	7715	6086	4483
589.4	34217	27860	23169	19409	16591	14215	11708	10233	9346	7691	6061	4466
589.5	34086	27753	23085	19331	16528	14157	11667	10197	9312	7665	6035	4447
589.6	33964	27651	23005	19258	16469	14103	11628	10164	9280	7639	6010	4429
589.7	33858	27561	22935	19192	16417	14054	11593	10135	9252	7616	5988	4413
589.8	33752	27471	22866	19127	16365	14006	11559	10106	9224	7593	5966	4397
589.9	33631	27369	22786	19053	16305	13952	11519	10073	9192	7566	5941	4380
590	33504	27260	22701	18974	16242	13895	11477	10038	9158	7537	5916	4360
590.1	33387	27159	22623	18901	16184	13843	11437	10005	9126	7510	5892	4343
590.2	33272	27058	22545	18828	16126	13791	11398	9972	9095	7483	5869	4325
590.3	33156	26958	22467	18754	16069	13741	11358	9939	9063	7455	5846	4308
590.4	33047	26861	22394	18684	16014	13693	11321	9908	9033	7429	5824	4291
590.5	32940	26766	22322	18614	15959	13646	11283	9876	9003	7402	5802	4274
590.6	32825	26664	22245	18540	15901	13597	11243	9843	8971	7374	5779	4256
590.7	32710	26562	22168	18466	15843	13548	11203	9809	8940	7346	5756	4238
590.8	32596	26460	22092	18391	15784	13500	11162	9775	8908	7319	5733	4220
590.9	32473	26351	22011	18310	15722	13448	11118	9738	8874	7289	5709	4201
591	32356	26246	21933	18232	15662	13398	11076	9704	8841	7260	5685	4183
591.1	32251	26152	21866	18162	15609	13354	11038	9673	8813	7234	5665	4166
591.2	32151	26062	21800	18094	15557	13312	11001	9643	8786	7210	5645	4151
591.3	32035	25959	21725	18017	15499	13264	10959	9609	8755	7182	5622	4133
591.4	31909	25848	21644	17934	15437	13212	10912	9572	8722	7151	5598	4114
591.5	31793	25747	21569	17858	15380	13165	10870	9539	8692	7123	5577	4096
591.6	31677	25646	21493	17782	15324	13119	10828	9506	8662	7094	5556	4079
591.7	31573	25554	21425	17713	15274	13078	10790	9476	8635	7068	5537	4063
591.8	31464	25459	21354	17642	15222	13036	10751	9445	8608	7040	5518	4047
591.9	31342	25352	21272	17562	15163	12988	10706	9410	8576	7010	5496	4028
592	31227	25252	21194	17488	15107	12943	10665	9378	8546	6980	5476	4010
592.1	31113	25151	21117	17415	15051	12899	10624	9345	8516	6951	5456	3993
592.2	31000	25051	21039	17342	14996	12855	10583	9312	8486	6922	5436	3975
592.3	30880	24945	20956	17265	14937	12808	10539	9278	8453	6891	5414	3957
592.4	30775	24851	20882	17198	14885	12768	10501	9247	8425	6863	5395	3940
592.5	30675	24761	20811	17133	14834	12729	10465	9218	8397	6837	5377	3924
592.6	30565	24663	20732	17062	14778	12685	10425	9185	8366	6808	5357	3907
592.7	30455	24565	20653	16992	14723	12641	10384	9152	8334	6780	5337	3890
592.8	30334	24461	20566	16917	14662	12593	10341	9117	8300	6750	5315	3871
592.9	30222	24364	20485	16847	14606	12548	10300	9084	8268	6723	5295	3854
593	30111	24269	20404	16779	14551	12504	10260	9051	8237	6696	5275	3838
593.1	30007	24182	20329	16716	14501	12463	10223	9021	8208	6672	5257	3822
593.2	29904	24095	20254	16654	14450	12423	10187	8991	8179	6648	5239	3807
593.3	29783	23995	20166	16582	14391	12375	10144	8956	8146	6621	5219	3789
593.4	29669	23902	20085	16514	14336	12331	10104	8924	8115	6596	5200	3773
593.5	29555	23808	20003	16447	14281	12285	10064	8892	8084	6571	5181	3757
593.6	29440	23715	19922	16379	14227	12240	10024	8860	8053	6547	5162	3741
593.7	29318	23616	19837	16309	14169	12191	9981	8827	8021	6522	5142	3725
593.8	29206	23526	19759	16244	14116	12147	9942	8798	7992	6499	5124	3710
593.9	29102	23443	19688	16184	14068	12106	9906	8771	7966	6479	5107	3696
594	28987	23350	19609	16118	14014	12060	9866	8740	7936	6456	5088	3681
594.1	28872	23258	19530	16051	13961	12014	9826	8710	7906	6433	5069	3667
594.2	28748	23158	19446	15979	13903	11964	9782	8678	7873	6409	5048	3651
594.3	28632	23064	19366	15912	13849	11918	9742	8647	7842	6386	5029	3637
594.4	28528	22980	19295	15853	13801	11876	9706	8620	7814	6366	5012	3624
594.5	28424	22896	19224	15794	13754	11834	9670	8593	7786	6346	4994	3611
594.6	28309	22801	19144	15729	13701	11788	9631	8563	7754	6324	4975	3597
594.7	28187	22701	19060	15661	13644	11739	9589	8530	7720	6300	4954	3581
594.8	28074	22609	18981	15599	13592	11693	9551	8500	7688	6278	4935	3568
594.9	27962	22516	18903	15537	13539	11647	9513	8469	7656	6257	4916	3554
595	27850	22424	18825	15476	13486	11601	9476	8439	7624	6235	4897	3540
595.1	27742	22334	18749	15418	13434	11556	9440	8409	7593	6214	4878	3527
595.2	27635	22246	18674	15361	13383	11511	9405	8379	7562	6194	4859	3514
595.3	27523	22155	18596	15302	13330	11464	9368	8347	7530	6172	4840	3501
595.4	27412	22064	18518	15243	13276	11416	9331	8316	7499	6151	4820	3489
595.5	27301	21974	18440	15184	13223	11369	9294	8284	7467	6129	4801	3476
595.6	27182	21878	18356	15120	13165	11317	9255	8250	7434	6106	4780	3464
595.7	27069	21787	18277	15060	13109	11268	9217	8217	7402	6084	4761	3452
595.8	26967	21706	18205	15006	13059	11223	9184	8188	7374	6064	4744	3441
595.9	26868	21627	18135	14954	13011	11180	9151	8160	7347	6045	4727	3432
596	26757	21538	18058	14895	12957	11131	9114	8128	7316	6023	4709	3421
596.1	26637	21442	17975	14832	12899	11079	9075	8095	7282	5999	4690	3409
596.2	26528	21355	17899	14773	12846	11031	9040	8065	7252	5977	4672	3399
596.3	26420	21267	17825	14715	12793	10984	9004	8035	7222	5956	4655	3389
596.4	26321	21187	17758	14662	12744	10940	8973	8009	7194	5936	4639	3380
596.5	26219	21104	17689	14607	12693	10895	8939	7982	7165	5915	4623	3371
596.6	26105	21012	17613	14546	12637	10845	8902	7951	7133	5891	4605	3361
596.7	25999	20926	17542	14488	12585	10798	8867	7922	7103	5869	4587	3351
596.8	25892	20840	17472	14430	12533	10751	8831	7894	7073	5846	4570	3342
596.9	25786	20754	17402	14372	12481	10704	8796	7865	7044	5823	4553	3333
597	25674	20665	17329	14311	12426	10655	8758	7834	7012	5797	4535	3324
597.1	25574	20586	17264	14255	12378	10610	8724	7806	6985	5774	4519	3316
597.2	25479	20511	17202	14203	12331	10568	8691	7779	6959	5752	4503	3309
597.3	25374	20430	17135	14145	12280	10521	8655	7749	6931	5726	4487	3300
597.4	25270	20349	17067	14087	12229	10475	8619	7719	6903	5701	4470	3291
597.5	25157	20262	16994	14024	12173	10425	8579	7686	6873	5672	4453	3282
597.6	25052	20183	16927	13966	12122	10379	8543	7656	6845	5645	4437	3273
597.7	24949	20105	16861	13908	12070	10334	8507	7625	6818	5618	4421	3264
597.8	24854	20034	16800	13855	12022	10292	8473	7596	6793	5591	4407	3257
597.9	24760	19964	16741	13802	11974	10250	8440	7568	6769	5565	4393	3249
598	24651	19884	16672	13741	11919	10202	8401	7534	6741	5534	4377	3240
598.1	24550	19810	16609	13684	11867	10157	8365	7503	6715	5506	4362	3231
598.2	24449	19736	16546	13628	11816	10113	8329	7472	6689	5477	4347	3222
598.3	24349	19663	16484	13572	11765	10069	8293	7441	6664	5448	4332	3214
598.4	24254	19593	16426	13517	11716	10027	8258	7411	6639	5419	4318	3206
598.5	24159	19523	16367	13463	11667	9985	8223	7380	6615	5390	4303	3198
598.6	24061	19450	16307	13407	11617	9942	8187	7349	6590	5360	4288	3189
598.7	23962	19377	16246	13350	11566	9899	8151	7318	6564	5330	4273	3180
598.8	23855	19298	16180	13288	11513	9853	8112	7284	6536	5298	4256	3171
598.9	23756	19226	16121	13232	11464	9812	8076	7254	6511	5269	4241	3162
599	23657	19153	16061	13175	11416	9772	8040	7223	6486	5239	4226	3152
599.1	23566	19087	16008	13123	11371	9735	8008	7196	6463	5212	4212	3144
599.2	23471	19019	15952	13069	11326	9698	7974	7167	6439	5184	4198	3135
599.3	23364	18942	15890	13008	11275	9657	7937	7135	6413	5153	4182	3125
599.4	23262	18871	15831	12951	11228	9618	7902	7104	6389	5125	4167	3115
599.5	23160	18800	15772	12893	11181	9580	7866	7073	6365	5096	4151	3105
599.6	23058	18730	15714	12836	11134	9543	7831	7043	6342	5069	4136	3094
599.7	22949	18656	15653	12775	11084	9503	7793	7010	6317	5040	4120	3083
599.8	22852	18591	15598	12719	11041	9467	7759	6981	6295	5014	4105	3073
599.9	22758	18529	15546	12666	10999	9433	7726	6952	6274	4989	4090	3063
600	22657	18460	15488	12608	10953	9395	7689	6922	6251	4963	4074	3052
600.1	22557	18392	15430	12551	10907	9357	7653	6892	6228	4937	4058	3041
600.2	22449	18317	15368	12489	10857	9315	7614	6859	6202	4910	4041	3029
600.3	22349	18248	15310	12431	10811	9277	7578	6829	6178	4885	4025	3017
600.4	22261	18186	15260	12380	10770	9243	7545	6803	6156	4863	4010	3006
600.5	22171	18122	15208	12329	10728	9208	7512	6776	6134	4842	3995	2995
600.6	22073	18049	15149	12272	10682	9170	7475	6747	6108	4818	3978	2983
600.7	21970	17973	15089	12214	10633	9130	7438	6716	6081	4794	3960	2969
600.8	21875	17902	15032	12161	10587	9092	7404	6688	6056	4772	3943	2957
600.9	21781	17830	14976	12108	10542	9055	7369	6659	6031	4751	3926	2944
601	21687	17759	14919	12056	10497	9018	7335	6631	6005	4730	3909	2931
601.1	21597	17691	14866	12006	10454	8983	7303	6603	5981	4711	3892	2918
601.2	21506	17622	14811	11956	10411	8947	7270	6576	5956	4692	3875	2904
601.3	21413	17551	14754	11906	10367	8910	7236	6547	5931	4672	3857	2891
601.4	21319	17480	14697	11855	10323	8873	7203	6519	5905	4653	3839	2877
601.5	21226	17408	14640	11805	10279	8837	7169	6490	5880	4635	3821	2862
601.6	21125	17332	14578	11751	10233	8798	7134	6459	5853	4616	3801	2847
601.7	21030	17260	14519	11700	10189	8761	7100	6431	5828	4598	3783	2832
601.8	20944	17195	14466	11656	10151	8728	7070	6405	5805	4583	3767	2818
601.9	20858	17130	14413	11611	10112	8696	7041	6379	5783	4569	3750	2805
602	20763	17057	14354	11562	10069	8660	7008	6351	5757	4553	3733	2789
602.1	20663	16979	14292	11510	10024	8623	6974	6321	5730	4537	3714	2773
602.2	20570	16906	14234	11463	9982	8588	6943	6293	5706	4523	3697	2758
602.3	20478	16833	14177	11415	9940	8553	6912	6266	5681	4509	3680	2742
602.4	20396	16767	14126	11373	9903	8521	6884	6241	5658	4498	3664	2728
602.5	20307	16696	14071	11328	9862	8487	6855	6215	5633	4485	3648	2712
602.6	20213	16618	14011	11280	9819	8450	6823	6186	5606	4472	3630	2696
602.7	20124	16544	13955	11234	9777	8414	6793	6160	5580	4459	3613	2680
602.8	20037	16469	13899	11189	9736	8378	6763	6133	5554	4447	3596	2665
602.9	19950	16394	13844	11144	9695	8342	6733	6107	5528	4434	3580	2649
603	19859	16314	13785	11097	9651	8304	6702	6080	5500	4421	3562	2632
603.1	19780	16244	13735	11057	9613	8271	6675	6057	5476	4410	3546	2618
603.2	19703	16175	13684	11017	9575	8239	6649	6034	5452	4399	3530	2603
603.3	19620	16101	13629	10975	9535	8204	6621	6009	5426	4386	3513	2588
603.4	19537	16027	13575	10933	9494	8169	6593	5984	5400	4374	3496	2572
603.5	19448	15948	13516	10888	9450	8132	6564	5958	5372	4360	3478	2556
603.6	19368	15875	13462	10848	9409	8099	6538	5933	5347	4348	3461	2541
603.7	19288	15804	13409	10808	9369	8065	6512	5909	5322	4335	3445	2527
603.8	19216	15740	13360	10773	9332	8035	6489	5887	5300	4325	3429	2514
603.9	19142	15674	13310	10738	9294	8004	6466	5864	5277	4314	3413	2500
604	19060	15601	13254	10698	9251	7970	6440	5838	5252	4301	3395	2486
604.1	18984	15534	13202	10660	9211	7938	6416	5813	5229	4289	3378	2472
604.2	18910	15467	13150	10623	9171	7906	6393	5789	5206	4277	3361	2459
604.3	18836	15401	13099	10587	9131	7874	6369	5766	5183	4264	3345	2446
604.4	18759	15331	13044	10548	9089	7841	6345	5741	5159	4251	3327	2433
604.5	18693	15269	12997	10515	9052	7812	6324	5719	5138	4239	3312	2421
604.6	18630	15209	12951	10484	9016	7785	6304	5699	5118	4228	3297	2409
604.7	18561	15144	12902	10449	8977	7755	6282	5677	5096	4215	3281	2397
604.8	18493	15079	12852	10414	8939	7727	6260	5656	5074	4202	3266	2385
604.9	18420	15009	12799	10377	8897	7696	6238	5633	5050	4187	3250	2373
605	18353	14945	12750	10343	8860	7668	6217	5612	5029	4173	3235	2361
605.1	18296	14889	12708	10315	8826	7644	6199	5594	5010	4161	3223	2351
605.2	18237	14832	12664	10285	8792	7620	6182	5575	4991	4149	3210	2341
605.3	18172	14770	12615	10251	8755	7592	6162	5554	4970	4134	3196	2330
605.4	18104	14707	12565	10216	8717	7564	6141	5532	4949	4119	3182	2319
605.5	18042	14649	12518	10183	8682	7537	6122	5512	4929	4105	3170	2309
605.6	17981	14594	12473	10151	8647	7511	6103	5492	4910	4091	3158	2299
605.7	17921	14540	12427	10118	8614	7486	6084	5472	4891	4076	3146	2289
605.8	17860	14485	12379	10084	8578	7458	6064	5451	4871	4061	3133	2279
605.9	17805	14436	12335	10053	8547	7434	6047	5432	4853	4047	3123	2270
606	17757	14392	12296	10026	8519	7413	6031	5416	4837	4035	3113	2262
606.1	17702	14343	12251	9993	8487	7388	6013	5397	4818	4021	3102	2253
606.2	17648	14295	12207	9961	8456	7364	5995	5378	4800	4006	3092	2244
606.3	17592	14244	12159	9926	8423	7338	5975	5358	4781	3991	3081	2235
606.4	17540	14197	12115	9894	8393	7313	5958	5340	4763	3976	3070	2227
606.5	17496	14158	12076	9866	8366	7293	5943	5325	4747	3964	3062	2220
606.6	17454	14120	12039	9838	8340	7272	5928	5310	4732	3951	3053	2213
606.7	17405	14076	11996	9806	8311	7249	5912	5293	4714	3937	3043	2205
606.8	17353	14031	11952	9771	8280	7224	5894	5275	4696	3921	3032	2197
606.9	17306	13991	11911	9739	8252	7201	5879	5259	4679	3907	3023	2190
607	17260	13951	11871	9708	8225	7179	5863	5244	4662	3892	3013	2183
607.1	17223	13919	11837	9680	8202	7160	5850	5231	4648	3880	3005	2177
607.2	17183	13884	11801	9651	8177	7140	5836	5217	4632	3866	2996	2171
607.3	17137	13846	11760	9617	8150	7118	5820	5203	4616	3851	2986	2164
607.4	17094	13809	11721	9586	8125	7098	5805	5189	4600	3837	2976	2158
607.5	17051	13774	11683	9554	8101	7078	5790	5175	4584	3823	2967	2151
607.6	17009	13739	11645	9523	8077	7058	5775	5162	4569	3809	2958	2145
607.7	16964	13703	11604	9490	8053	7038	5760	5148	4553	3794	2948	2138
607.8	16922	13670	11565	9458	8030	7019	5744	5135	4537	3780	2939	2131
607.9	16887	13642	11532	9431	8010	7002	5732	5124	4524	3768	2931	2126
608	16854	13618	11500	9405	7992	6987	5720	5114	4511	3757	2924	2120
608.1	16813	13587	11463	9374	7971	6969	5705	5101	4496	3743	2916	2114
608.2	16768	13555	11424	9341	7948	6948	5689	5088	4480	3729	2907	2106
608.3	16728	13526	11388	9311	7928	6930	5674	5075	4466	3715	2899	2099
608.4	16688	13498	11353	9282	7908	6911	5660	5063	4452	3702	2891	2092
608.5	16654	13476	11323	9257	7891	6895	5647	5052	4439	3690	2884	2086
608.6	16620	13453	11292	9231	7874	6878	5634	5042	4426	3677	2877	2079
608.7	16577	13424	11256	9201	7853	6858	5619	5028	4411	3663	2869	2070
608.8	16538	13398	11224	9172	7834	6839	5604	5016	4398	3649	2862	2063
608.9	16498	13371	11191	9144	7815	6820	5589	5004	4384	3635	2855	2055
609	16456	13343	11156	9115	7795	6799	5573	4992	4370	3620	2847	2047
609.1	16416	13316	11123	9087	7776	6780	5559	4980	4357	3606	2840	2039
609.2	16384	13296	11095	9064	7761	6764	5547	4970	4346	3593	2834	2032
609.3	16352	13277	11068	9041	7746	6749	5535	4961	4335	3581	2828	2026
609.4	16312	13252	11036	9014	7727	6729	5521	4949	4323	3566	2821	2019
609.5	16270	13226	11003	8986	7707	6709	5506	4936	4311	3551	2813	2011
609.6	16232	13202	10972	8960	7689	6691	5492	4924	4299	3537	2806	2004
609.7	16193	13178	10942	8935	7671	6672	5478	4912	4289	3523	2799	1997
609.8	16154	13155	10911	8910	7652	6654	5464	4900	4278	3509	2791	1989
609.9	16120	13134	10883	8888	7636	6637	5451	4889	4268	3496	2785	1982
610	16086	13115	10855	8866	7620	6621	5439	4878	4259	3482	2778	1975
610.1	16047	13090	10825	8842	7601	6603	5424	4866	4249	3468	2771	1967
610.2	16009	13065	10795	8819	7582	6586	5409	4853	4239	3454	2764	1959
610.3	15970	13039	10764	8795	7563	6569	5394	4840	4229	3439	2756	1951
610.4	15928	13010	10732	8771	7543	6551	5378	4826	4218	3424	2749	1943
610.5	15888	12983	10701	8748	7523	6533	5363	4812	4208	3409	2742	1934
610.6	15854	12959	10675	8729	7506	6519	5349	4800	4200	3396	2736	1927
610.7	15821	12937	10650	8712	7490	6506	5337	4789	4192	3383	2731	1920
610.8	15781	12908	10621	8691	7469	6489	5322	4774	4183	3369	2725	1912
610.9	15736	12876	10590	8669	7447	6471	5307	4759	4172	3354	2718	1904
611	15695	12846	10562	8650	7425	6455	5293	4744	4163	3340	2712	1896
611.1	15654	12815	10534	8631	7404	6438	5280	4729	4154	3326	2706	1888
611.2	15618	12789	10510	8616	7385	6425	5270	4716	4147	3314	2702	1882
611.3	15581	12761	10486	8600	7365	6410	5259	4702	4139	3301	2698	1875
611.4	15537	12726	10457	8581	7342	6393	5246	4686	4130	3287	2692	1867
611.5	15495	12692	10429	8564	7319	6377	5233	4670	4122	3273	2687	1860
611.6	15453	12658	10401	8546	7296	6361	5221	4655	4113	3260	2681	1853
611.7	15411	12623	10373	8528	7273	6345	5210	4639	4105	3248	2676	1847
611.8	15368	12585	10342	8509	7249	6328	5197	4622	4097	3234	2670	1840
611.9	15332	12553	10317	8494	7229	6314	5187	4608	4091	3222	2665	1835
612	15297	12522	10294	8479	7209	6301	5178	4594	4086	3211	2660	1830
612.1	15257	12485	10266	8461	7187	6285	5167	4579	4079	3199	2654	1825
612.2	15217	12448	10238	8442	7165	6269	5155	4563	4072	3187	2648	1820
612.3	15174	12408	10208	8422	7141	6251	5143	4546	4066	3175	2640	1815
612.4	15135	12370	10181	8403	7119	6235	5132	4530	4060	3163	2633	1811
612.5	15097	12332	10155	8384	7098	6219	5121	4515	4054	3152	2626	1806
612.6	15065	12299	10133	8369	7079	6205	5113	4501	4050	3142	2620	1803
612.7	15034	12266	10113	8354	7061	6191	5105	4487	4046	3132	2614	1800
612.8	14994	12225	10086	8334	7039	6174	5094	4471	4040	3121	2605	1796
612.9	14958	12186	10062	8316	7018	6157	5084	4455	4035	3110	2598	1792
613	14923	12147	10038	8298	6998	6141	5074	4440	4030	3100	2590	1789
613.1	14888	12108	10014	8280	6977	6125	5064	4425	4025	3091	2582	1786
613.2	14852	12067	9989	8261	6956	6108	5054	4409	4020	3081	2573	1783
613.3	14823	12031	9968	8245	6938	6094	5046	4395	4016	3073	2566	1782
613.4	14797	11999	9949	8232	6922	6080	5039	4382	4013	3067	2559	1781
613.5	14764	11961	9926	8214	6903	6064	5030	4367	4009	3059	2550	1779
613.6	14732	11922	9902	8196	6884	6048	5020	4352	4004	3051	2541	1778
613.7	14698	11882	9878	8178	6863	6030	5010	4337	3999	3044	2532	1777
613.8	14667	11844	9854	8161	6845	6013	5001	4322	3994	3038	2523	1776
613.9	14642	11811	9836	8147	6830	5999	4993	4310	3991	3033	2515	1776
614	14618	11779	9818	8134	6815	5984	4986	4298	3988	3029	2507	1776
614.1	14587	11740	9796	8117	6797	5967	4976	4284	3984	3024	2498	1775
614.2	14555	11700	9773	8099	6778	5949	4965	4270	3979	3018	2488	1775
614.3	14526	11662	9751	8082	6762	5933	4955	4257	3974	3013	2478	1774
614.4	14497	11625	9730	8065	6747	5916	4945	4244	3970	3008	2469	1773
614.5	14469	11589	9710	8048	6732	5900	4935	4232	3965	3003	2459	1772
614.6	14445	11555	9693	8033	6720	5885	4926	4222	3962	3000	2451	1771
614.7	14422	11523	9677	8018	6709	5872	4917	4213	3959	2997	2442	1771
614.8	14394	11488	9658	8000	6696	5857	4906	4203	3955	2993	2433	1770
614.9	14367	11454	9640	7982	6684	5841	4896	4193	3950	2989	2423	1769
615	14340	11421	9622	7964	6674	5827	4886	4183	3946	2985	2414	1769
615.1	14311	11387	9603	7945	6663	5811	4875	4174	3942	2981	2404	1768
615.2	14284	11356	9586	7927	6653	5796	4865	4165	3938	2978	2395	1767
615.3	14264	11330	9573	7911	6646	5784	4858	4158	3935	2976	2386	1767
615.4	14246	11306	9560	7897	6640	5773	4850	4153	3933	2975	2378	1767
615.5	14220	11276	9543	7879	6631	5759	4841	4145	3928	2972	2369	1766
615.6	14194	11245	9524	7860	6621	5744	4830	4137	3924	2969	2360	1765
615.7	14169	11217	9506	7841	6613	5731	4820	4130	3919	2967	2351	1764
615.8	14145	11190	9487	7823	6604	5717	4810	4124	3914	2964	2343	1763
615.9	14127	11168	9473	7808	6598	5707	4802	4119	3911	2963	2335	1763
616	14107	11145	9457	7792	6592	5696	4793	4115	3907	2961	2328	1762
616.1	14081	11117	9436	7772	6583	5682	4781	4109	3900	2958	2319	1761
616.2	14056	11092	9415	7753	6575	5670	4769	4103	3894	2956	2312	1760
616.3	14031	11067	9395	7734	6566	5659	4757	4098	3887	2953	2304	1759
616.4	14006	11043	9376	7716	6557	5647	4745	4094	3880	2950	2297	1757
616.5	13980	11017	9355	7696	6548	5636	4733	4089	3872	2946	2290	1756
616.6	13959	10998	9339	7681	6542	5627	4722	4087	3866	2944	2284	1755
616.7	13940	10979	9323	7667	6536	5619	4712	4085	3860	2943	2279	1754
616.8	13915	10956	9304	7651	6528	5609	4700	4082	3852	2940	2273	1752
616.9	13889	10933	9285	7634	6519	5599	4688	4078	3843	2937	2268	1750
617	13862	10909	9265	7617	6510	5589	4675	4074	3834	2933	2262	1748
617.1	13836	10886	9246	7600	6501	5580	4663	4071	3825	2930	2258	1745
617.2	13810	10864	9227	7584	6493	5572	4651	4067	3816	2927	2253	1743
617.3	13790	10846	9212	7570	6487	5565	4641	4065	3808	2925	2250	1741
617.4	13770	10830	9197	7557	6483	5560	4631	4063	3801	2924	2248	1739
617.5	13742	10808	9177	7540	6475	5551	4618	4058	3791	2920	2244	1736
617.6	13717	10787	9157	7523	6467	5543	4605	4054	3782	2917	2241	1733
617.7	13691	10767	9138	7505	6460	5535	4593	4049	3772	2915	2239	1730
617.8	13665	10748	9118	7488	6453	5528	4580	4044	3763	2912	2237	1727
617.9	13644	10732	9102	7473	6448	5522	4569	4041	3755	2910	2236	1725
618	13622	10717	9084	7458	6443	5517	4556	4038	3747	2909	2235	1723
618.1	13596	10698	9063	7440	6435	5509	4543	4033	3739	2906	2233	1719
618.2	13571	10679	9042	7422	6428	5501	4529	4028	3729	2903	2232	1716
618.3	13546	10660	9021	7404	6420	5493	4515	4023	3720	2900	2230	1713
618.4	13519	10639	8998	7384	6411	5485	4500	4017	3710	2897	2229	1709
618.5	13495	10619	8976	7366	6402	5477	4485	4012	3701	2894	2228	1705
618.6	13476	10605	8958	7351	6395	5471	4472	4008	3693	2893	2228	1703
618.7	13458	10589	8940	7335	6388	5466	4459	4005	3684	2891	2228	1700
618.8	13433	10569	8917	7315	6378	5457	4443	3999	3674	2889	2227	1696
618.9	13409	10550	8895	7297	6368	5450	4427	3993	3663	2886	2226	1693
619	13386	10531	8874	7279	6358	5442	4412	3987	3653	2884	2224	1690
619.1	13364	10512	8853	7262	6347	5435	4397	3981	3642	2882	2223	1687
619.2	13340	10492	8831	7244	6335	5428	4382	3974	3630	2880	2221	1684
619.3	13323	10477	8814	7230	6326	5423	4369	3969	3620	2880	2220	1682
619.4	13308	10463	8797	7217	6317	5419	4356	3964	3611	2880	2219	1680
619.5	13287	10445	8776	7201	6306	5412	4342	3956	3600	2879	2218	1678
619.6	13267	10427	8755	7186	6294	5405	4328	3949	3588	2878	2215	1675
619.7	13245	10406	8733	7171	6280	5398	4314	3940	3576	2877	2213	1673
619.8	13226	10388	8712	7157	6267	5391	4300	3931	3565	2876	2210	1671
619.9	13213	10375	8695	7147	6258	5386	4289	3925	3556	2876	2209	1670
620	13199	10360	8678	7136	6247	5381	4277	3917	3546	2875	2207	1668
620.1	13179	10342	8656	7122	6234	5373	4264	3907	3535	2874	2204	1666
620.2	13159	10322	8634	7108	6220	5365	4250	3897	3524	2872	2201	1664
620.3	13140	10304	8614	7094	6208	5357	4237	3887	3514	2869	2198	1662
620.4	13121	10286	8594	7081	6196	5348	4224	3877	3504	2866	2195	1660
620.5	13102	10269	8575	7067	6183	5340	4212	3867	3494	2863	2191	1658
620.6	13089	10255	8559	7056	6174	5333	4200	3858	3486	2861	2188	1657
620.7	13075	10240	8544	7044	6164	5327	4189	3849	3478	2858	2184	1655
620.8	13057	10223	8526	7031	6152	5318	4177	3839	3469	2854	2180	1653
620.9	13040	10205	8508	7017	6141	5308	4165	3828	3461	2850	2175	1651
621	13023	10188	8492	7003	6129	5299	4153	3818	3452	2846	2170	1649
621.1	13005	10169	8474	6989	6117	5288	4141	3806	3443	2842	2164	1647
621.2	12989	10152	8457	6975	6105	5278	4129	3795	3435	2837	2158	1645
621.3	12980	10140	8445	6966	6097	5270	4120	3786	3428	2834	2153	1643
621.4	12970	10128	8432	6956	6088	5262	4111	3776	3421	2831	2148	1642
621.5	12955	10111	8416	6943	6077	5251	4100	3764	3412	2826	2142	1640
621.6	12938	10093	8400	6930	6065	5239	4088	3751	3403	2821	2135	1637
621.7	12922	10077	8384	6918	6053	5228	4078	3739	3395	2816	2128	1635
621.8	12907	10061	8369	6906	6042	5217	4068	3727	3387	2811	2121	1633
621.9	12898	10050	8359	6898	6034	5209	4060	3717	3380	2807	2115	1632
622	12886	10037	8347	6890	6025	5200	4052	3705	3373	2803	2108	1630
622.1	12869	10020	8332	6879	6013	5188	4041	3692	3365	2796	2101	1628
622.2	12853	10004	8318	6869	6002	5178	4032	3679	3357	2790	2094	1626
622.3	12837	9987	8304	6859	5990	5167	4023	3667	3349	2784	2087	1623
622.4	12820	9970	8291	6850	5978	5156	4015	3655	3341	2777	2080	1620
622.5	12802	9952	8276	6841	5965	5145	4006	3642	3333	2770	2073	1618
622.6	12791	9941	8267	6836	5956	5137	4000	3631	3326	2764	2067	1616
622.7	12779	9928	8258	6831	5947	5128	3993	3621	3320	2758	2061	1613
622.8	12761	9911	8246	6823	5935	5117	3986	3609	3312	2751	2055	1610
622.9	12743	9895	8234	6815	5923	5105	3979	3598	3305	2743	2048	1607
623	12723	9877	8222	6807	5910	5093	3972	3586	3297	2735	2041	1603
623.1	12704	9860	8212	6799	5898	5082	3965	3575	3289	2727	2035	1599
623.2	12684	9843	8202	6791	5887	5071	3959	3564	3282	2720	2029	1596
623.3	12670	9831	8196	6786	5879	5062	3955	3556	3276	2713	2024	1593
623.4	12655	9818	8191	6781	5871	5054	3952	3547	3271	2706	2019	1589
623.5	12632	9799	8182	6772	5860	5043	3946	3536	3263	2698	2013	1585
623.6	12611	9781	8174	6763	5850	5032	3940	3526	3256	2690	2007	1581
623.7	12589	9763	8166	6754	5840	5022	3935	3516	3249	2682	2002	1576
623.8	12566	9745	8158	6746	5830	5013	3930	3507	3242	2675	1997	1572
623.9	12541	9725	8150	6736	5820	5003	3924	3497	3235	2666	1991	1567
624	12521	9710	8145	6730	5813	4995	3921	3488	3229	2659	1988	1563
624.1	12501	9697	8140	6724	5806	4988	3917	3481	3224	2652	1984	1559
624.2	12475	9678	8132	6715	5797	4979	3912	3472	3217	2644	1980	1554
624.3	12448	9660	8125	6705	5788	4970	3907	3463	3210	2635	1976	1550
624.4	12418	9640	8116	6694	5778	4961	3901	3454	3202	2626	1972	1544
624.5	12389	9622	8108	6684	5768	4952	3896	3445	3196	2617	1969	1539
624.6	12367	9609	8104	6677	5762	4946	3893	3439	3191	2610	1967	1535
624.7	12343	9594	8100	6668	5754	4940	3890	3433	3185	2602	1964	1530
624.8	12312	9575	8092	6657	5744	4931	3885	3426	3179	2593	1961	1525
624.9	12280	9556	8083	6644	5733	4922	3880	3418	3172	2584	1957	1520
625	12249	9537	8076	6632	5722	4914	3875	3412	3165	2575	1954	1515
625.1	12219	9518	8068	6621	5712	4906	3871	3405	3159	2567	1950	1510
625.2	12188	9499	8060	6609	5701	4899	3866	3399	3153	2559	1946	1505
625.3	12156	9479	8051	6597	5689	4891	3861	3393	3146	2550	1943	1500
625.4	12129	9463	8045	6587	5679	4885	3857	3388	3141	2544	1940	1496
625.5	12104	9450	8041	6579	5670	4879	3855	3384	3137	2538	1937	1492
625.6	12073	9431	8032	6567	5659	4872	3850	3379	3130	2531	1934	1487
625.7	12041	9413	8022	6555	5647	4864	3844	3373	3124	2525	1931	1483
625.8	12007	9394	8012	6542	5635	4856	3838	3367	3117	2518	1927	1478
625.9	11975	9375	8002	6530	5624	4848	3833	3361	3111	2513	1924	1474
626	11948	9361	7996	6521	5615	4843	3828	3357	3106	2509	1923	1470
626.1	11922	9347	7990	6511	5606	4838	3824	3352	3101	2505	1921	1467
626.2	11888	9328	7980	6498	5595	4831	3817	3346	3094	2500	1919	1462
626.3	11852	9308	7968	6484	5583	4823	3810	3339	3087	2495	1917	1457
626.4	11819	9289	7957	6470	5571	4816	3803	3333	3081	2491	1915	1453
626.5	11786	9269	7946	6456	5559	4810	3795	3327	3074	2487	1913	1449
626.6	11759	9255	7939	6445	5550	4806	3790	3322	3068	2485	1913	1446
626.7	11729	9238	7929	6433	5539	4801	3784	3317	3062	2482	1912	1442
626.8	11694	9217	7916	6417	5526	4793	3776	3310	3055	2479	1911	1437
626.9	11660	9198	7903	6402	5513	4786	3769	3304	3047	2476	1910	1433
627	11627	9179	7890	6386	5499	4779	3761	3298	3040	2473	1909	1430
627.1	11594	9160	7877	6370	5486	4772	3754	3292	3032	2470	1907	1426
627.2	11560	9140	7863	6353	5471	4764	3746	3285	3025	2468	1905	1422
627.3	11527	9120	7849	6336	5456	4757	3739	3279	3017	2466	1903	1418
627.4	11499	9106	7839	6322	5444	4751	3734	3274	3011	2465	1902	1415
627.5	11474	9092	7830	6309	5433	4747	3729	3270	3006	2465	1901	1413
627.6	11443	9074	7816	6292	5418	4739	3722	3263	2999	2464	1898	1410
627.7	11410	9053	7801	6273	5402	4731	3715	3256	2991	2462	1895	1406
627.8	11380	9035	7787	6257	5387	4724	3709	3250	2985	2461	1892	1403
627.9	11350	9017	7773	6241	5372	4716	3702	3243	2978	2460	1889	1400
628	11325	9003	7762	6228	5359	4711	3698	3238	2973	2460	1887	1398
628.1	11301	8989	7750	6215	5346	4706	3693	3233	2968	2460	1884	1396
628.2	11270	8970	7733	6198	5330	4698	3686	3225	2961	2459	1881	1393
628.3	11241	8953	7717	6183	5315	4690	3679	3219	2954	2458	1878	1390
628.4	11213	8936	7701	6167	5299	4682	3672	3212	2948	2456	1875	1387
628.5	11182	8917	7683	6151	5283	4674	3665	3204	2941	2455	1872	1384
628.6	11154	8901	7666	6135	5268	4665	3658	3197	2934	2453	1869	1382
628.7	11131	8889	7653	6122	5255	4659	3653	3192	2929	2452	1868	1380
628.8	11109	8877	7641	6109	5243	4652	3649	3187	2923	2451	1866	1378
628.9	11081	8860	7624	6093	5228	4642	3642	3180	2916	2448	1863	1375
629	11051	8843	7606	6075	5212	4632	3635	3172	2909	2446	1860	1372
629.1	11023	8827	7590	6058	5197	4622	3629	3165	2902	2442	1857	1370
629.2	10995	8811	7573	6042	5182	4611	3623	3158	2896	2439	1855	1368
629.3	10967	8795	7557	6025	5167	4600	3617	3151	2889	2436	1852	1366
629.4	10942	8782	7543	6010	5154	4591	3613	3145	2883	2433	1849	1365
629.5	10917	8771	7529	5996	5141	4582	3609	3140	2877	2430	1847	1364
629.6	10888	8755	7513	5979	5126	4571	3603	3133	2870	2426	1844	1363
629.7	10859	8740	7496	5962	5111	4559	3598	3125	2864	2421	1840	1362
629.8	10829	8725	7479	5946	5096	4548	3592	3118	2857	2417	1837	1361
629.9	10796	8709	7461	5928	5080	4537	3586	3110	2849	2412	1833	1360
630	10765	8694	7444	5911	5064	4526	3580	3103	2842	2407	1830	1359
630.1	10738	8683	7430	5897	5051	4517	3576	3097	2836	2403	1827	1359
630.2	10713	8674	7418	5884	5039	4509	3572	3091	2831	2399	1824	1359
630.3	10682	8660	7402	5868	5024	4499	3567	3083	2824	2393	1821	1358
630.4	10647	8644	7384	5851	5009	4487	3561	3075	2817	2386	1817	1357
630.5	10616	8630	7369	5835	4994	4477	3555	3067	2810	2380	1813	1356
630.6	10585	8617	7353	5820	4980	4466	3549	3059	2804	2373	1809	1354
630.7	10558	8607	7341	5808	4967	4458	3545	3052	2799	2367	1806	1354
630.8	10531	8597	7328	5796	4955	4449	3541	3046	2795	2360	1803	1353
630.9	10498	8583	7311	5781	4939	4437	3535	3038	2788	2352	1799	1351
631	10467	8569	7296	5766	4924	4426	3529	3030	2783	2343	1795	1350
631.1	10438	8556	7281	5752	4909	4415	3522	3023	2777	2335	1791	1348
631.2	10408	8542	7265	5737	4894	4404	3516	3016	2771	2326	1787	1346
631.3	10377	8528	7249	5722	4879	4392	3508	3008	2765	2316	1783	1344
631.4	10353	8519	7237	5710	4866	4382	3503	3002	2761	2307	1780	1343
631.5	10329	8511	7225	5699	4854	4372	3497	2997	2756	2298	1777	1341
631.6	10301	8497	7210	5685	4839	4360	3490	2990	2751	2288	1773	1339
631.7	10273	8484	7195	5672	4824	4348	3483	2983	2745	2277	1769	1337
631.8	10243	8470	7179	5657	4809	4334	3475	2976	2739	2265	1765	1334
631.9	10215	8457	7164	5644	4796	4322	3467	2969	2732	2254	1761	1331
632	10187	8444	7149	5631	4783	4309	3458	2963	2726	2242	1757	1328
632.1	10163	8434	7137	5621	4772	4299	3452	2957	2721	2231	1754	1326
632.2	10140	8425	7125	5612	4762	4289	3445	2952	2716	2220	1751	1324
632.3	10110	8410	7109	5599	4750	4276	3435	2944	2709	2207	1748	1320
632.4	10081	8397	7093	5588	4739	4264	3426	2937	2703	2195	1744	1317
632.5	10053	8382	7077	5576	4728	4253	3416	2930	2696	2182	1741	1313
632.6	10024	8367	7062	5565	4718	4241	3406	2922	2689	2170	1738	1310
632.7	9993	8351	7045	5553	4708	4230	3395	2914	2681	2157	1735	1306
632.8	9967	8338	7031	5544	4700	4220	3385	2908	2675	2145	1732	1303
632.9	9944	8327	7019	5536	4694	4212	3377	2902	2669	2134	1730	1300
633	9915	8311	7003	5524	4685	4201	3367	2893	2661	2121	1727	1297
633.1	9886	8294	6987	5512	4677	4190	3356	2885	2654	2109	1724	1293
633.2	9855	8276	6970	5499	4668	4178	3344	2876	2646	2095	1721	1289
633.3	9826	8258	6953	5487	4659	4167	3333	2867	2639	2082	1717	1285
633.4	9803	8244	6941	5477	4653	4158	3325	2859	2634	2070	1715	1281
633.5	9780	8231	6928	5468	4647	4149	3315	2852	2629	2058	1713	1278
633.6	9753	8212	6912	5455	4639	4138	3304	2842	2622	2045	1710	1273
633.7	9723	8193	6894	5441	4630	4125	3292	2831	2616	2031	1706	1268
633.8	9697	8174	6877	5429	4621	4114	3281	2821	2610	2018	1703	1264
633.9	9671	8156	6860	5416	4612	4103	3269	2811	2605	2006	1699	1259
634	9646	8137	6843	5404	4604	4091	3257	2801	2600	1994	1696	1254
634.1	9624	8121	6828	5394	4597	4081	3245	2792	2595	1982	1693	1250
634.2	9604	8105	6814	5384	4590	4072	3233	2783	2592	1970	1690	1245
634.3	9580	8084	6797	5371	4582	4061	3220	2772	2587	1959	1686	1240
634.4	9557	8064	6780	5359	4573	4049	3207	2762	2582	1948	1682	1235
634.5	9534	8042	6763	5347	4565	4038	3193	2752	2577	1937	1678	1230
634.6	9509	8019	6744	5335	4556	4026	3179	2740	2572	1925	1674	1224
634.7	9487	7996	6727	5323	4548	4015	3165	2730	2566	1915	1670	1219
634.8	9469	7976	6712	5313	4542	4005	3153	2720	2562	1905	1667	1214
634.9	9453	7957	6699	5305	4537	3997	3142	2711	2559	1897	1664	1210
635	9432	7932	6681	5294	4529	3986	3128	2701	2553	1887	1660	1204
635.1	9410	7904	6662	5281	4519	3974	3114	2689	2547	1877	1656	1198
635.2	9390	7878	6644	5270	4511	3963	3101	2678	2542	1869	1652	1193
635.3	9369	7851	6625	5258	4502	3952	3089	2668	2536	1860	1648	1188
635.4	9354	7827	6610	5249	4494	3943	3078	2658	2532	1853	1644	1184
635.5	9338	7802	6594	5240	4486	3933	3067	2649	2527	1846	1640	1180
635.6	9317	7771	6573	5227	4474	3921	3055	2637	2521	1838	1635	1175
635.7	9297	7741	6554	5215	4463	3910	3043	2627	2515	1830	1630	1171
635.8	9277	7711	6534	5203	4451	3899	3032	2616	2510	1823	1625	1167
635.9	9257	7681	6514	5191	4438	3887	3022	2605	2505	1815	1621	1163
636	9236	7648	6492	5178	4424	3875	3011	2594	2499	1807	1615	1159
636.1	9220	7621	6474	5168	4412	3865	3003	2584	2496	1801	1611	1155
636.2	9205	7594	6457	5158	4400	3856	2995	2574	2492	1795	1607	1152
636.3	9185	7563	6436	5146	4386	3845	2985	2563	2488	1788	1601	1149
636.4	9165	7533	6416	5133	4371	3834	2976	2552	2484	1782	1596	1145
636.5	9144	7499	6393	5120	4354	3822	2966	2540	2479	1775	1590	1141
636.6	9124	7468	6372	5108	4339	3811	2957	2529	2475	1769	1584	1137
636.7	9104	7437	6352	5095	4323	3800	2948	2518	2471	1764	1579	1133
636.8	9089	7409	6334	5085	4309	3791	2940	2509	2468	1761	1574	1130
636.9	9076	7381	6317	5075	4294	3782	2932	2500	2466	1757	1569	1127
637	9056	7347	6295	5061	4276	3771	2923	2489	2461	1753	1563	1124
637.1	9038	7316	6275	5048	4260	3761	2914	2479	2457	1749	1557	1120
637.2	9020	7285	6255	5035	4242	3750	2905	2470	2452	1746	1551	1117
637.3	9002	7254	6235	5022	4225	3740	2896	2461	2447	1742	1544	1114
637.4	8988	7226	6218	5011	4209	3731	2889	2452	2443	1739	1539	1112
637.5	8974	7198	6200	4999	4192	3721	2882	2444	2439	1735	1533	1109
637.6	8956	7168	6180	4985	4174	3711	2874	2435	2433	1731	1527	1106
637.7	8938	7138	6160	4972	4155	3700	2867	2427	2427	1728	1520	1103
637.8	8920	7109	6140	4958	4137	3689	2859	2419	2420	1724	1514	1101
637.9	8901	7077	6119	4944	4116	3677	2852	2410	2413	1719	1507	1098
638	8882	7048	6098	4930	4097	3667	2845	2403	2405	1715	1500	1095
638.1	8868	7023	6082	4919	4080	3658	2840	2397	2399	1712	1494	1093
638.2	8853	6997	6064	4907	4062	3649	2835	2391	2393	1709	1488	1092
638.3	8832	6967	6043	4893	4041	3638	2829	2384	2385	1706	1481	1089
638.4	8812	6939	6023	4879	4021	3628	2823	2378	2377	1702	1474	1087
638.5	8791	6910	6003	4865	4001	3618	2817	2373	2369	1699	1467	1085
638.6	8769	6882	5983	4851	3982	3608	2812	2367	2361	1696	1460	1083
638.7	8746	6852	5962	4835	3961	3597	2806	2362	2352	1693	1453	1082
638.8	8726	6827	5945	4822	3944	3589	2803	2358	2344	1691	1447	1081
638.9	8707	6802	5929	4809	3927	3581	2799	2355	2336	1689	1442	1079
639	8683	6775	5909	4794	3909	3572	2794	2350	2327	1687	1435	1078
639.1	8658	6747	5890	4778	3891	3562	2789	2346	2318	1685	1429	1076
639.2	8629	6717	5868	4760	3872	3551	2783	2342	2307	1683	1423	1074
639.3	8603	6690	5849	4743	3854	3541	2777	2338	2297	1682	1417	1072
639.4	8582	6667	5834	4729	3840	3533	2773	2336	2289	1681	1412	1071
639.5	8559	6643	5818	4713	3825	3524	2769	2333	2280	1680	1407	1070
639.6	8531	6616	5798	4695	3809	3514	2763	2330	2270	1679	1401	1068
639.7	8502	6588	5779	4676	3791	3502	2756	2327	2259	1678	1395	1066
639.8	8475	6562	5760	4658	3776	3492	2750	2324	2249	1676	1390	1064
639.9	8448	6537	5741	4640	3760	3481	2744	2322	2239	1674	1386	1061
640	8421	6512	5723	4622	3745	3470	2738	2319	2230	1672	1381	1059
640.1	8397	6490	5708	4605	3732	3460	2733	2318	2221	1670	1377	1057
640.2	8373	6468	5692	4588	3720	3451	2727	2317	2213	1668	1372	1055
640.3	8346	6444	5675	4570	3707	3440	2721	2315	2204	1665	1368	1052
640.4	8318	6420	5658	4552	3694	3429	2715	2313	2195	1663	1363	1050
640.5	8290	6397	5642	4534	3682	3417	2708	2311	2186	1660	1359	1047
640.6	8259	6371	5625	4514	3670	3405	2701	2310	2176	1658	1354	1043
640.7	8230	6347	5610	4496	3659	3394	2694	2308	2167	1655	1350	1040
640.8	8205	6327	5598	4480	3651	3385	2688	2308	2159	1654	1346	1037
640.9	8179	6307	5587	4463	3644	3375	2683	2308	2151	1653	1342	1035
641	8147	6282	5573	4444	3635	3363	2675	2308	2142	1651	1338	1032
641.1	8113	6256	5558	4424	3626	3351	2667	2307	2133	1649	1333	1028
641.2	8081	6232	5544	4404	3618	3339	2659	2306	2124	1647	1329	1026
641.3	8047	6208	5530	4384	3610	3327	2651	2305	2115	1644	1325	1023
641.4	8019	6188	5519	4367	3605	3317	2644	2306	2108	1643	1322	1021
641.5	7987	6165	5506	4348	3600	3305	2637	2307	2100	1641	1319	1019
641.6	7950	6140	5490	4326	3592	3291	2627	2306	2091	1638	1315	1016
641.7	7915	6116	5475	4305	3586	3278	2618	2305	2082	1635	1312	1013
641.8	7879	6092	5459	4284	3578	3265	2609	2304	2073	1632	1309	1011
641.9	7843	6068	5444	4263	3571	3251	2599	2303	2065	1629	1306	1008
642	7804	6043	5427	4240	3563	3237	2588	2301	2057	1625	1303	1005
642.1	7773	6023	5416	4222	3557	3226	2580	2301	2050	1622	1301	1003
642.2	7741	6002	5403	4203	3551	3214	2570	2300	2043	1620	1299	1000
642.3	7705	5979	5389	4182	3543	3201	2559	2298	2035	1616	1296	997
642.4	7670	5955	5374	4162	3535	3188	2548	2296	2028	1613	1294	994
642.5	7632	5930	5359	4140	3525	3174	2536	2294	2021	1609	1291	991
642.6	7598	5908	5345	4121	3516	3161	2525	2291	2014	1605	1289	988
642.7	7565	5886	5331	4102	3506	3149	2513	2288	2008	1602	1286	985
642.8	7537	5867	5320	4086	3499	3138	2503	2286	2003	1599	1284	983
642.9	7507	5848	5309	4070	3491	3126	2492	2284	1998	1596	1282	980
643	7473	5825	5293	4052	3481	3112	2480	2280	1991	1593	1279	977
643.1	7442	5804	5279	4035	3471	3099	2468	2276	1985	1590	1275	974
643.2	7411	5784	5264	4019	3462	3085	2456	2272	1979	1586	1272	970
643.3	7380	5763	5249	4004	3452	3071	2444	2268	1972	1583	1268	967
643.4	7348	5741	5233	3988	3441	3057	2431	2263	1965	1580	1264	963
643.5	7321	5724	5220	3975	3433	3044	2419	2259	1959	1577	1261	960
643.6	7296	5707	5207	3962	3425	3032	2408	2255	1954	1574	1258	957
643.7	7266	5687	5191	3948	3415	3017	2396	2250	1946	1571	1254	954
643.8	7237	5667	5175	3935	3405	3003	2384	2244	1939	1567	1251	951
643.9	7207	5645	5157	3920	3394	2987	2370	2237	1931	1563	1247	947
644	7179	5626	5140	3907	3383	2973	2358	2231	1924	1558	1243	944
644.1	7157	5610	5126	3897	3374	2960	2348	2226	1917	1554	1241	941
644.2	7133	5594	5111	3887	3365	2947	2337	2220	1910	1550	1238	938
644.3	7107	5575	5093	3875	3353	2933	2325	2212	1902	1545	1235	935
644.4	7079	5555	5073	3862	3340	2918	2313	2204	1894	1539	1233	931
644.5	7054	5537	5055	3851	3328	2904	2302	2195	1885	1534	1230	928
644.6	7030	5518	5036	3840	3315	2890	2290	2187	1877	1529	1228	924
644.7	7006	5500	5017	3828	3302	2876	2280	2178	1868	1524	1225	921
644.8	6981	5481	4998	3817	3288	2861	2268	2169	1858	1518	1223	917
644.9	6960	5464	4981	3807	3275	2849	2258	2160	1850	1514	1220	913
645	6941	5450	4965	3799	3264	2837	2250	2153	1841	1510	1219	910
645.1	6918	5433	4946	3788	3250	2824	2240	2143	1832	1505	1216	907
645.2	6895	5416	4927	3777	3237	2811	2230	2134	1822	1500	1213	903
645.3	6870	5397	4906	3766	3222	2797	2220	2123	1811	1495	1210	899
645.4	6847	5381	4886	3755	3208	2784	2210	2113	1801	1490	1207	896
645.5	6829	5368	4869	3747	3197	2773	2202	2104	1792	1486	1205	893
645.6	6811	5356	4851	3739	3185	2761	2195	2095	1783	1482	1202	890
645.7	6788	5341	4830	3729	3172	2749	2186	2084	1772	1477	1199	886
645.8	6764	5325	4807	3719	3158	2735	2177	2072	1761	1471	1196	883
645.9	6743	5311	4785	3709	3145	2723	2168	2060	1750	1465	1193	879
646	6722	5297	4763	3700	3133	2710	2160	2049	1740	1460	1190	876
646.1	6706	5286	4745	3692	3123	2700	2153	2038	1730	1455	1187	873
646.2	6688	5273	4725	3684	3112	2690	2146	2026	1720	1450	1185	870
646.3	6667	5259	4703	3674	3099	2678	2138	2013	1708	1443	1181	866
646.4	6647	5245	4682	3664	3086	2667	2131	2001	1698	1437	1178	863
646.5	6627	5231	4662	3654	3074	2657	2123	1989	1687	1431	1175	860
646.6	6607	5216	4643	3644	3062	2647	2116	1976	1676	1425	1171	856
646.7	6585	5201	4622	3633	3049	2637	2109	1963	1665	1418	1168	853
646.8	6565	5187	4602	3623	3037	2627	2102	1950	1654	1411	1165	850
646.9	6548	5175	4584	3614	3027	2619	2097	1939	1645	1405	1162	847
647	6532	5164	4568	3606	3017	2612	2093	1928	1636	1399	1160	845
647.1	6511	5150	4548	3595	3005	2602	2087	1917	1625	1392	1158	842
647.2	6488	5135	4526	3583	2993	2592	2081	1904	1614	1384	1155	838
647.3	6467	5121	4506	3572	2982	2582	2076	1893	1605	1377	1152	835
647.4	6445	5107	4485	3560	2971	2573	2070	1882	1595	1370	1150	832
647.5	6427	5096	4467	3550	2962	2565	2066	1872	1586	1364	1148	829
647.6	6409	5084	4448	3539	2954	2556	2062	1863	1577	1358	1146	826
647.7	6386	5068	4426	3526	2944	2546	2056	1852	1567	1351	1144	823
647.8	6364	5054	4405	3512	2934	2537	2051	1842	1558	1344	1142	820
647.9	6342	5039	4384	3499	2925	2528	2045	1832	1550	1337	1140	816
648	6319	5024	4362	3484	2916	2518	2039	1821	1541	1329	1137	813
648.1	6297	5010	4342	3470	2907	2510	2033	1811	1534	1322	1135	809
648.2	6279	4999	4324	3458	2900	2503	2029	1802	1527	1316	1134	806
648.3	6261	4988	4307	3446	2894	2496	2024	1794	1522	1309	1132	803
648.4	6240	4974	4287	3431	2885	2488	2018	1784	1516	1302	1130	799
648.5	6218	4960	4266	3416	2876	2479	2012	1773	1510	1294	1128	795
648.6	6198	4948	4247	3403	2867	2470	2006	1763	1505	1287	1126	791
648.7	6178	4935	4229	3389	2858	2461	2000	1753	1501	1280	1124	787
648.8	6158	4922	4211	3375	2849	2453	1993	1743	1497	1273	1121	783
648.9	6140	4911	4194	3363	2840	2445	1988	1734	1495	1267	1119	779
649	6122	4901	4178	3350	2832	2437	1982	1725	1493	1261	1117	775
649.1	6102	4887	4161	3337	2822	2428	1975	1715	1490	1254	1115	770
649.2	6082	4874	4144	3324	2813	2419	1968	1706	1488	1247	1112	766
649.3	6061	4861	4127	3310	2803	2410	1961	1697	1487	1241	1108	762
649.4	6038	4847	4109	3296	2792	2400	1953	1687	1486	1234	1105	758
649.5	6016	4834	4092	3283	2782	2391	1945	1678	1485	1227	1101	753
649.6	5997	4824	4078	3271	2773	2382	1938	1670	1485	1221	1099	750
649.7	5978	4814	4064	3260	2765	2374	1932	1663	1485	1215	1096	747
649.8	5956	4802	4047	3247	2756	2364	1923	1654	1484	1209	1093	743
649.9	5932	4788	4029	3232	2745	2353	1914	1645	1483	1202	1089	739
650	5910	4776	4013	3219	2735	2343	1906	1637	1482	1195	1086	735
650.1	5889	4763	3996	3205	2725	2333	1897	1629	1482	1189	1083	732
650.2	5871	4753	3982	3193	2716	2324	1889	1622	1482	1184	1081	729
650.3	5852	4742	3968	3181	2707	2315	1881	1615	1482	1179	1079	726
650.4	5830	4728	3951	3166	2696	2304	1871	1607	1481	1173	1075	722
650.5	5810	4715	3935	3151	2685	2294	1862	1599	1480	1168	1072	719
650.6	5790	4701	3920	3137	2674	2284	1853	1592	1479	1162	1069	716
650.7	5771	4687	3906	3123	2663	2274	1843	1584	1479	1157	1066	713
650.8	5750	4673	3890	3108	2651	2263	1833	1577	1478	1152	1062	709
650.9	5733	4661	3878	3095	2640	2254	1825	1570	1478	1148	1058	707
651	5717	4650	3866	3083	2629	2244	1816	1564	1478	1144	1054	705
651.1	5697	4636	3852	3070	2617	2233	1807	1557	1478	1139	1050	702
651.2	5678	4622	3837	3057	2604	2222	1798	1550	1478	1135	1045	699
651.3	5657	4607	3822	3043	2590	2209	1788	1542	1477	1131	1040	696
651.4	5637	4593	3807	3030	2577	2198	1780	1535	1476	1127	1035	694
651.5	5618	4579	3792	3018	2564	2186	1771	1528	1475	1123	1030	692
651.6	5601	4566	3779	3007	2552	2176	1763	1522	1474	1120	1025	690
651.7	5585	4554	3766	2997	2540	2165	1756	1516	1473	1117	1020	689
651.8	5564	4537	3750	2984	2526	2153	1747	1508	1471	1114	1013	688
651.9	5545	4522	3735	2972	2513	2142	1738	1502	1469	1111	1008	686
652	5525	4505	3720	2960	2500	2130	1730	1495	1466	1108	1002	685
652.1	5506	4489	3705	2949	2487	2120	1722	1488	1463	1105	995	684
652.2	5486	4471	3690	2936	2474	2108	1713	1481	1459	1102	989	684
652.3	5468	4456	3678	2925	2463	2098	1705	1475	1455	1100	982	683
652.4	5453	4442	3666	2915	2452	2089	1698	1469	1452	1098	977	683
652.5	5434	4425	3653	2904	2440	2078	1689	1462	1447	1095	970	683
652.6	5415	4407	3639	2892	2429	2068	1680	1455	1442	1092	963	682
652.7	5396	4389	3626	2880	2416	2057	1671	1447	1437	1090	956	681
652.8	5377	4371	3613	2868	2404	2046	1663	1440	1431	1087	949	680
652.9	5362	4355	3602	2859	2394	2037	1655	1433	1426	1085	943	680
653	5347	4340	3592	2849	2383	2028	1648	1426	1420	1083	937	679
653.1	5329	4322	3579	2838	2371	2018	1639	1419	1413	1081	930	678
653.2	5310	4302	3566	2826	2358	2007	1630	1410	1405	1079	922	676
653.3	5292	4284	3554	2815	2346	1998	1622	1402	1398	1077	914	675
653.4	5275	4265	3541	2804	2333	1988	1613	1394	1390	1075	907	673
653.5	5257	4247	3529	2793	2321	1979	1605	1386	1382	1072	899	672
653.6	5240	4230	3518	2783	2310	1970	1597	1378	1374	1071	892	670
653.7	5224	4214	3507	2773	2298	1962	1590	1371	1366	1069	884	668
653.8	5206	4196	3495	2762	2286	1953	1582	1362	1358	1067	876	666
653.9	5187	4178	3482	2752	2274	1945	1575	1354	1350	1064	869	664
654	5169	4161	3470	2741	2263	1936	1567	1346	1341	1062	861	662
654.1	5149	4142	3456	2729	2251	1927	1560	1337	1332	1059	853	660
654.2	5130	4124	3443	2718	2239	1919	1552	1328	1324	1056	845	658
654.3	5114	4108	3432	2709	2229	1911	1546	1321	1316	1054	839	656
654.4	5099	4092	3422	2700	2220	1905	1540	1313	1308	1052	832	654
654.5	5081	4074	3409	2689	2209	1897	1534	1305	1300	1049	825	652
654.6	5062	4054	3396	2678	2197	1890	1526	1296	1291	1046	817	650
654.7	5044	4036	3384	2668	2186	1883	1519	1288	1283	1043	810	648
654.8	5027	4018	3372	2659	2176	1877	1512	1280	1275	1040	803	645
654.9	5011	4002	3362	2650	2166	1871	1506	1273	1268	1037	797	643
655	4996	3985	3351	2642	2157	1866	1499	1266	1261	1034	790	640
655.1	4977	3965	3339	2632	2146	1860	1491	1258	1253	1030	783	637
655.2	4960	3947	3327	2623	2136	1854	1484	1251	1246	1026	777	633
655.3	4942	3929	3315	2615	2125	1849	1476	1243	1238	1022	770	630
655.4	4924	3912	3303	2606	2115	1843	1468	1236	1232	1018	764	626
655.5	4905	3893	3290	2598	2105	1838	1460	1228	1224	1013	757	622
655.6	4888	3876	3279	2591	2095	1833	1452	1221	1218	1008	751	618
655.7	4872	3861	3268	2584	2087	1829	1444	1215	1212	1004	746	614
655.8	4854	3843	3255	2575	2077	1824	1436	1208	1206	1000	741	609
655.9	4835	3825	3242	2567	2067	1819	1428	1201	1200	995	736	605
656	4815	3806	3228	2557	2056	1814	1419	1194	1194	990	730	600
656.1	4797	3788	3215	2548	2046	1809	1411	1187	1188	985	726	595
656.2	4778	3771	3201	2538	2036	1804	1404	1181	1182	980	721	590
656.3	4762	3755	3190	2530	2028	1799	1396	1175	1177	976	717	586
656.4	4746	3739	3178	2520	2019	1794	1389	1169	1173	972	714	581
656.5	4726	3721	3165	2509	2010	1788	1380	1163	1168	967	710	576
656.6	4708	3704	3152	2498	2001	1782	1373	1157	1163	962	706	571
656.7	4691	3688	3139	2486	1992	1776	1365	1151	1159	958	702	566
656.8	4673	3671	3127	2475	1983	1770	1357	1146	1154	953	699	562
656.9	4657	3655	3114	2464	1975	1764	1350	1140	1151	949	696	557
657	4640	3639	3102	2453	1967	1758	1343	1135	1148	944	693	552
657.1	4622	3623	3089	2441	1959	1752	1335	1129	1144	939	691	548
657.2	4604	3606	3076	2428	1951	1746	1327	1124	1141	935	688	543
657.3	4585	3589	3063	2416	1942	1739	1320	1119	1138	930	686	539
657.4	4565	3570	3048	2403	1933	1733	1312	1113	1135	925	683	534
657.5	4546	3552	3034	2390	1924	1727	1304	1108	1131	920	681	530
657.6	4528	3537	3021	2378	1916	1722	1297	1104	1129	915	679	526
657.7	4510	3520	3008	2365	1908	1717	1289	1100	1126	910	678	522
657.8	4489	3501	2993	2351	1899	1710	1281	1095	1123	904	675	518
657.9	4469	3484	2978	2337	1891	1704	1274	1090	1120	899	673	514
658	4449	3467	2964	2324	1884	1698	1266	1086	1116	893	671	510
658.1	4429	3449	2950	2310	1876	1692	1259	1083	1113	887	670	506
658.2	4407	3431	2935	2295	1868	1685	1251	1079	1109	881	668	502
658.3	4389	3414	2921	2282	1862	1679	1245	1075	1105	875	666	499
658.4	4371	3399	2908	2269	1856	1673	1238	1072	1102	870	664	495
658.5	4351	3382	2894	2255	1849	1665	1232	1068	1097	864	662	492
658.6	4332	3366	2880	2241	1842	1658	1225	1065	1093	858	659	489
658.7	4311	3349	2865	2225	1835	1649	1218	1061	1088	852	656	486
658.8	4291	3333	2851	2211	1829	1642	1212	1058	1083	847	653	483
658.9	4275	3319	2839	2197	1823	1635	1207	1055	1079	842	650	481
659	4258	3306	2826	2184	1817	1627	1201	1052	1074	837	647	479
659.1	4239	3291	2812	2169	1811	1619	1195	1048	1069	832	642	477
659.2	4220	3276	2797	2154	1804	1611	1189	1045	1063	827	638	475
659.3	4202	3262	2783	2140	1798	1603	1183	1041	1058	822	633	473
659.4	4184	3249	2769	2126	1792	1595	1178	1038	1052	817	628	471
659.5	4166	3235	2756	2112	1786	1587	1172	1034	1046	812	623	469
659.6	4149	3224	2743	2099	1781	1580	1168	1031	1040	808	618	468
659.7	4132	3212	2731	2087	1776	1573	1163	1028	1034	803	613	467
659.8	4113	3200	2717	2074	1770	1566	1159	1025	1028	799	608	466
659.9	4095	3188	2704	2063	1765	1559	1155	1021	1022	794	603	465
660	4077	3176	2691	2051	1760	1552	1150	1018	1015	790	597	464
660.1	4056	3164	2677	2039	1755	1545	1146	1014	1009	785	592	463
660.2	4037	3152	2664	2028	1750	1539	1143	1010	1002	781	586	462
660.3	4020	3143	2653	2018	1746	1533	1140	1007	996	777	581	462
660.4	4003	3134	2641	2009	1742	1528	1138	1004	990	773	576	461
660.5	3985	3124	2629	1999	1737	1521	1135	1000	983	769	570	461
660.6	3965	3114	2616	1989	1731	1515	1132	996	975	764	563	460
660.7	3947	3105	2603	1980	1727	1509	1129	993	968	760	557	459
660.8	3929	3096	2592	1971	1722	1503	1126	989	961	755	551	459
660.9	3914	3090	2582	1963	1718	1498	1124	985	954	751	545	458
661	3898	3083	2571	1955	1713	1492	1122	981	947	746	538	457
661.1	3880	3075	2559	1947	1707	1486	1120	977	939	741	531	456
661.2	3863	3067	2548	1940	1702	1481	1118	973	932	736	524	455
661.3	3847	3060	2537	1933	1696	1476	1115	969	924	731	517	454
661.4	3831	3053	2527	1926	1689	1471	1113	965	917	726	510	453
661.5	3814	3045	2516	1919	1682	1465	1111	960	909	721	503	452
661.6	3800	3039	2507	1913	1676	1462	1110	956	902	717	495	450
661.7	3786	3033	2499	1908	1669	1458	1108	952	896	713	488	449
661.8	3771	3026	2489	1902	1661	1453	1106	947	889	708	480	446
661.9	3755	3018	2480	1896	1653	1449	1103	943	882	704	473	444
662	3739	3010	2470	1890	1644	1445	1101	938	875	700	465	442
662.1	3724	3003	2461	1884	1636	1441	1099	933	868	695	458	439
662.2	3709	2995	2453	1879	1627	1437	1096	929	862	691	451	436
662.3	3695	2989	2446	1875	1619	1434	1094	924	857	688	445	434
662.4	3680	2982	2438	1870	1611	1431	1092	920	851	684	439	432
662.5	3663	2974	2430	1865	1602	1427	1090	915	845	680	433	429
662.6	3647	2966	2422	1861	1593	1423	1087	910	840	676	428	427
662.7	3631	2958	2414	1856	1584	1420	1085	905	835	672	423	424
662.8	3614	2949	2406	1851	1575	1417	1083	899	831	668	419	422
662.9	3596	2941	2398	1845	1565	1413	1080	894	826	665	414	420
663	3580	2933	2391	1841	1556	1411	1078	888	822	661	411	418
663.1	3564	2926	2384	1836	1547	1409	1076	883	819	658	407	416
663.2	3547	2917	2375	1831	1538	1407	1073	878	815	654	404	414
663.3	3530	2908	2367	1825	1528	1405	1070	872	811	650	402	412
663.4	3511	2899	2358	1818	1518	1403	1067	866	808	646	399	410
663.5	3494	2889	2350	1812	1508	1402	1064	860	805	642	397	407
663.6	3479	2881	2343	1806	1500	1401	1061	855	802	638	396	405
663.7	3463	2873	2335	1801	1491	1400	1059	850	799	633	395	402
663.8	3446	2863	2327	1794	1482	1398	1055	845	796	629	394	399
663.9	3428	2852	2319	1786	1472	1397	1052	839	793	624	394	396
664	3412	2842	2312	1779	1463	1395	1049	834	791	619	395	393
664.1	3395	2831	2305	1772	1454	1393	1045	828	789	614	396	389
664.2	3378	2821	2299	1765	1445	1391	1042	824	787	610	397	386
664.3	3361	2810	2293	1757	1436	1389	1038	818	785	605	399	381
664.4	3345	2799	2287	1750	1427	1386	1035	814	784	601	401	377
664.5	3331	2790	2283	1744	1419	1384	1031	809	783	597	403	373
664.6	3315	2779	2277	1736	1411	1381	1027	804	783	593	405	369
664.7	3299	2768	2272	1728	1402	1378	1023	800	782	588	408	364
664.8	3283	2757	2267	1720	1393	1374	1018	795	782	584	411	360
664.9	3267	2746	2261	1712	1385	1370	1013	790	782	580	413	355
665	3253	2736	2257	1705	1379	1367	1009	786	783	577	417	350
665.1	3240	2726	2253	1698	1372	1363	1005	782	783	574	420	346
665.2	3225	2715	2247	1690	1365	1359	999	777	784	571	424	342
665.3	3208	2703	2241	1681	1358	1354	994	773	785	568	428	337
665.4	3193	2693	2236	1673	1351	1350	988	769	786	565	432	333
665.5	3178	2682	2230	1666	1346	1345	982	765	787	563	437	329
665.6	3164	2672	2226	1659	1340	1341	977	762	788	561	442	324
665.7	3149	2661	2222	1651	1335	1337	971	759	790	560	447	320
665.8	3133	2650	2216	1643	1330	1331	965	755	791	558	452	316
665.9	3117	2639	2211	1635	1325	1326	959	752	793	557	457	311
666	3102	2629	2206	1627	1321	1321	952	749	794	556	462	307
666.1	3087	2618	2201	1619	1317	1315	946	747	796	555	466	303
666.2	3071	2607	2195	1611	1314	1308	939	744	797	555	471	298
666.3	3056	2597	2191	1603	1311	1302	932	742	799	554	476	293
666.4	3043	2588	2187	1596	1308	1295	926	740	800	553	480	289
666.5	3030	2579	2184	1590	1306	1289	919	738	802	552	485	285
666.6	3017	2569	2179	1582	1304	1282	913	737	803	552	489	281
666.7	3002	2559	2174	1575	1301	1274	905	735	803	551	493	276
666.8	2989	2549	2170	1569	1300	1267	899	734	804	550	496	272
666.9	2977	2540	2166	1563	1298	1259	893	733	804	550	500	268
667	2966	2531	2163	1558	1297	1252	887	732	805	549	503	265
667.1	2955	2523	2160	1553	1296	1244	881	732	805	549	506	261
667.2	2944	2513	2155	1548	1294	1236	875	732	805	549	509	257
667.3	2934	2503	2151	1543	1293	1228	870	731	805	548	511	253
667.4	2925	2494	2147	1539	1292	1220	865	732	805	548	512	250
667.5	2916	2484	2143	1536	1291	1211	860	732	804	548	514	246
667.6	2909	2475	2138	1533	1289	1203	855	732	804	549	515	243
667.7	2903	2467	2135	1531	1288	1195	851	732	803	549	516	240
667.8	2898	2458	2131	1529	1287	1188	848	732	803	550	516	237
667.9	2891	2448	2127	1527	1286	1180	844	733	802	550	516	234
668	2885	2437	2123	1525	1284	1172	840	733	802	550	516	231
668.1	2879	2427	2119	1524	1282	1164	837	733	801	550	515	229
668.2	2873	2416	2116	1523	1280	1156	834	734	800	551	514	226
668.3	2868	2406	2113	1522	1278	1148	831	734	799	551	513	224
668.4	2862	2395	2110	1521	1276	1141	828	734	798	551	511	222
668.5	2857	2385	2107	1520	1274	1133	825	735	797	551	509	220
668.6	2851	2373	2104	1519	1272	1126	822	735	795	551	507	218
668.7	2845	2362	2101	1518	1270	1118	819	735	793	551	504	217
668.8	2840	2351	2098	1516	1268	1111	816	735	791	551	501	215
668.9	2833	2338	2095	1514	1265	1103	812	735	788	550	498	214
669	2828	2326	2091	1511	1263	1095	809	734	785	550	494	213
669.1	2824	2315	2088	1509	1260	1089	806	733	782	549	491	212
669.2	2820	2305	2084	1507	1258	1083	803	733	780	548	488	212
669.3	2815	2293	2080	1504	1255	1076	800	731	776	548	485	211
669.4	2810	2280	2075	1500	1252	1070	796	730	772	547	481	211
669.5	2805	2268	2071	1496	1248	1064	793	728	769	546	477	211
669.6	2801	2257	2066	1493	1244	1058	791	726	765	545	474	211
669.7	2799	2246	2062	1490	1240	1052	788	724	761	544	470	211
669.8	2797	2235	2058	1487	1236	1047	786	722	758	544	467	212
669.9	2793	2223	2053	1483	1230	1041	784	718	753	543	463	213
670	2791	2211	2049	1480	1225	1035	782	715	749	542	459	213
670.1	2789	2200	2045	1477	1219	1029	780	711	745	541	456	214
670.2	2787	2188	2040	1474	1212	1023	778	707	740	540	452	215
670.3	2785	2176	2036	1471	1205	1017	776	702	736	539	448	217
670.4	2785	2164	2032	1468	1198	1011	774	698	731	538	444	219
670.5	2784	2153	2028	1466	1191	1005	772	693	727	537	440	220
670.6	2783	2141	2023	1463	1184	1000	770	688	723	536	435	222
670.7	2781	2129	2018	1460	1176	994	767	683	718	535	431	224
670.8	2778	2116	2013	1457	1168	988	764	677	714	533	426	227
670.9	2775	2104	2007	1453	1160	982	761	672	709	532	422	229
671	2772	2092	2002	1449	1153	977	758	667	705	531	418	232
671.1	2769	2082	1997	1446	1146	972	755	662	701	530	413	234
671.2	2766	2071	1992	1442	1139	967	752	657	696	529	409	237
671.3	2761	2059	1986	1438	1131	962	748	651	691	527	405	239
671.4	2756	2049	1980	1433	1125	957	745	646	687	526	402	241
671.5	2750	2039	1973	1428	1118	952	742	641	682	524	399	243
671.6	2744	2030	1967	1423	1112	947	738	635	677	522	396	246
671.7	2738	2021	1960	1417	1105	942	735	629	672	520	393	248
671.8	2733	2012	1953	1411	1099	938	731	624	667	517	390	250
671.9	2728	2005	1946	1406	1093	934	728	618	662	515	388	251
672	2721	1998	1939	1400	1087	929	725	612	658	512	386	253
672.1	2715	1991	1931	1394	1081	925	722	606	653	510	384	254
672.2	2708	1984	1922	1388	1075	920	718	599	649	507	382	256
672.3	2701	1977	1914	1382	1068	915	714	593	644	504	379	257
672.4	2696	1973	1906	1377	1063	911	711	587	640	502	377	259
672.5	2690	1968	1898	1372	1058	907	708	581	637	499	375	261
672.6	2683	1963	1889	1366	1052	903	704	575	633	497	373	262
672.7	2676	1958	1880	1361	1047	898	700	569	629	494	371	263
672.8	2670	1954	1871	1356	1042	894	696	563	625	492	368	265
672.9	2664	1950	1863	1352	1037	890	692	559	621	489	366	266
673	2658	1946	1854	1348	1034	887	688	554	617	487	364	268
673.1	2652	1943	1845	1344	1030	883	685	550	613	485	363	269
673.2	2647	1941	1837	1341	1027	881	681	546	609	483	361	270
673.3	2641	1939	1829	1337	1025	878	677	543	605	482	360	272
673.4	2636	1936	1820	1333	1023	875	673	539	602	480	358	273
673.5	2630	1934	1811	1330	1021	873	669	537	598	478	357	273
673.6	2624	1932	1802	1326	1019	872	665	534	594	477	356	274
673.7	2617	1931	1793	1322	1018	871	662	532	591	475	355	275
673.8	2612	1930	1785	1319	1017	870	659	530	588	474	354	275
673.9	2607	1930	1777	1315	1016	870	657	528	585	472	354	275
674	2600	1929	1769	1311	1015	870	654	526	581	471	353	275
674.1	2593	1929	1760	1307	1014	869	652	525	578	469	352	275
674.2	2587	1928	1752	1303	1013	869	650	524	574	466	351	275
674.3	2581	1928	1744	1299	1012	869	649	523	570	464	350	275
674.4	2575	1928	1737	1295	1011	870	647	523	567	462	349	274
674.5	2569	1928	1730	1290	1011	870	646	522	563	459	348	274
674.6	2562	1927	1722	1285	1010	871	645	522	559	456	346	274
674.7	2555	1927	1715	1280	1009	871	643	522	555	453	345	274
674.8	2549	1926	1709	1275	1008	871	641	523	552	450	343	273
674.9	2542	1926	1702	1269	1007	872	640	524	549	447	341	273
675	2535	1925	1694	1264	1006	872	637	525	545	444	339	273
675.1	2529	1925	1687	1258	1006	873	636	527	542	442	337	273
675.2	2523	1925	1680	1253	1006	874	634	529	540	440	335	272
675.3	2517	1924	1672	1248	1005	875	631	531	537	438	333	272
675.4	2510	1923	1665	1243	1005	877	629	534	534	436	331	271
675.5	2504	1921	1657	1237	1004	878	626	536	531	434	329	270
675.6	2499	1920	1649	1232	1004	879	624	539	528	433	328	270
675.7	2494	1918	1642	1227	1003	881	621	542	525	431	326	269
675.8	2490	1917	1634	1223	1003	883	619	545	522	430	325	268
675.9	2487	1915	1627	1219	1002	885	617	549	520	428	324	266
676	2482	1913	1620	1215	1001	887	615	552	517	427	324	265
676.1	2479	1911	1613	1211	1000	889	613	555	514	425	323	264
676.2	2475	1908	1606	1207	998	891	610	557	512	424	323	263
676.3	2471	1906	1600	1203	996	893	608	560	510	422	323	262
676.4	2467	1903	1594	1199	994	895	607	563	509	421	323	261
676.5	2463	1901	1588	1195	991	897	605	565	507	419	322	260
676.6	2458	1897	1582	1190	988	898	603	568	506	417	322	259
676.7	2453	1894	1576	1185	984	899	601	570	505	416	322	258
676.8	2448	1889	1570	1180	980	900	600	572	504	414	321	256
676.9	2441	1885	1564	1174	975	901	597	574	503	412	321	256
677	2435	1880	1559	1168	971	901	595	576	502	410	320	255
677.1	2430	1876	1554	1162	967	902	593	578	501	408	320	254
677.2	2424	1872	1550	1156	962	901	591	580	500	407	320	253
677.3	2417	1866	1545	1149	957	901	588	583	499	405	319	252
677.4	2409	1861	1540	1142	951	900	585	585	499	403	319	250
677.5	2402	1855	1536	1135	946	898	582	587	498	401	319	249
677.6	2394	1849	1532	1128	941	896	578	589	497	400	318	248
677.7	2386	1842	1528	1120	935	894	574	591	497	398	318	246
677.8	2379	1837	1524	1113	930	892	570	593	496	397	318	244
677.9	2372	1831	1520	1107	924	890	567	594	496	396	317	242
678	2364	1825	1516	1101	919	887	563	595	496	395	317	240
678.1	2357	1818	1512	1095	913	884	559	596	496	394	316	238
678.2	2349	1811	1507	1089	906	881	555	597	496	393	315	235
678.3	2342	1804	1503	1084	900	877	552	597	496	392	314	232
678.4	2336	1798	1500	1079	894	873	548	597	496	391	313	230
678.5	2331	1791	1496	1075	888	870	545	597	496	390	312	227
678.6	2325	1784	1493	1071	881	865	541	596	496	389	311	224
678.7	2318	1776	1490	1067	874	860	536	595	497	388	309	222
678.8	2312	1768	1487	1063	868	855	532	595	497	387	308	219
678.9	2306	1761	1484	1060	862	850	528	593	497	387	306	217
679	2299	1753	1481	1057	855	845	523	592	498	386	304	215
679.1	2293	1746	1479	1054	849	839	518	591	499	386	302	212
679.2	2285	1739	1477	1051	843	833	514	589	499	386	299	211
679.3	2278	1731	1475	1048	837	827	509	588	500	385	297	209
679.4	2270	1724	1472	1045	831	822	504	586	500	385	294	207
679.5	2262	1717	1469	1042	826	816	499	585	500	385	291	205
679.6	2254	1709	1465	1039	820	810	494	583	499	385	288	203
679.7	2246	1702	1462	1035	814	805	490	581	498	385	284	201
679.8	2238	1696	1459	1033	810	800	486	580	497	385	281	199
679.9	2231	1690	1457	1030	805	796	482	579	495	385	278	197
680	2224	1684	1454	1028	801	791	478	577	493	384	274	195
680.1	2216	1677	1452	1025	796	787	475	576	491	383	270	192
680.2	2209	1671	1450	1022	793	783	472	576	488	382	267	190
680.3	2202	1665	1447	1020	789	780	469	575	485	381	263	188
680.4	2196	1660	1446	1019	786	777	467	575	483	379	259	185
680.5	2190	1655	1445	1017	783	773	465	574	479	377	255	183
680.6	2183	1649	1443	1016	779	770	463	574	476	375	250	180
680.7	2177	1644	1441	1015	776	766	461	573	473	373	245	178
680.8	2170	1639	1439	1014	773	763	459	573	470	371	241	176
680.9	2164	1634	1436	1013	769	760	458	572	468	370	236	173
681	2159	1629	1433	1013	766	757	456	571	465	368	230	171
681.1	2154	1624	1430	1014	763	755	455	570	462	366	225	169
681.2	2150	1620	1427	1014	760	752	453	569	460	365	219	168
681.3	2145	1616	1423	1015	758	750	452	568	457	364	213	166
681.4	2141	1612	1419	1015	755	747	450	567	454	363	208	165
681.5	2135	1607	1414	1016	752	744	448	567	451	362	201	164
681.6	2131	1604	1410	1017	750	742	446	566	449	361	196	164
681.7	2126	1600	1405	1019	748	740	445	566	446	361	190	163
681.8	2122	1597	1401	1020	747	739	443	566	443	361	185	163
681.9	2117	1595	1396	1021	745	738	442	566	440	362	179	163
682	2112	1592	1390	1023	744	737	440	567	436	362	173	164
682.1	2106	1589	1385	1024	743	737	439	567	433	362	167	164
682.2	2101	1586	1381	1025	742	736	438	568	429	363	162	164
682.3	2095	1584	1376	1026	742	737	437	569	425	363	156	165
682.4	2088	1582	1371	1027	742	737	436	570	421	363	150	166
682.5	2082	1580	1367	1028	742	739	436	571	417	363	145	166
682.6	2076	1579	1363	1029	742	740	435	571	413	363	140	167
682.7	2070	1577	1358	1029	742	742	435	572	408	363	135	167
682.8	2063	1576	1354	1029	742	743	435	573	404	363	130	168
682.9	2056	1574	1350	1029	741	744	434	573	400	362	125	169
683	2049	1572	1347	1028	741	746	433	573	397	361	121	169
683.1	2042	1571	1344	1028	740	747	433	574	393	360	117	170
683.2	2036	1570	1341	1027	740	748	432	574	390	359	112	170
683.3	2028	1569	1337	1026	738	750	431	574	388	357	108	171
683.4	2021	1567	1333	1024	737	750	429	574	385	356	104	171
683.5	2014	1566	1329	1023	736	751	428	573	382	354	100	172
683.6	2007	1564	1325	1021	734	751	426	573	380	353	96	173
683.7	2001	1563	1321	1019	733	752	423	573	378	351	92	173
683.8	1994	1561	1316	1017	732	752	421	572	376	350	88	174
683.9	1989	1559	1311	1016	731	752	418	572	374	349	84	175
684	1985	1558	1307	1015	731	753	416	572	373	347	81	176
684.1	1980	1555	1302	1014	730	753	413	572	371	346	78	176
684.2	1976	1552	1297	1012	730	754	410	572	369	344	75	177
684.3	1972	1549	1292	1010	730	754	406	572	368	343	73	178
684.4	1968	1546	1287	1009	730	755	402	572	366	341	71	178
684.5	1965	1544	1284	1008	731	757	399	572	365	340	69	178
684.6	1963	1541	1280	1006	732	758	396	572	364	338	68	179
684.7	1959	1537	1276	1004	732	760	392	572	363	336	66	179
684.8	1955	1533	1272	1002	733	762	388	572	362	334	65	178
684.9	1951	1530	1269	999	733	765	385	571	362	332	64	178
685	1947	1526	1265	996	734	767	382	570	361	329	63	178
685.1	1944	1523	1262	993	734	770	379	569	360	327	63	178
685.2	1940	1520	1259	990	735	773	375	567	360	325	62	178
685.3	1935	1516	1255	986	735	775	372	565	360	323	62	178
685.4	1931	1513	1252	981	735	777	369	562	360	320	62	177
685.5	1926	1509	1248	977	734	778	366	559	360	318	61	177
685.6	1922	1505	1244	971	734	780	363	556	360	315	61	177
685.7	1918	1501	1240	966	734	782	360	552	360	313	61	177
685.8	1914	1497	1236	960	733	783	357	548	361	311	61	177
685.9	1911	1494	1233	954	732	784	354	544	361	309	62	177
686	1909	1490	1230	949	732	785	352	541	362	307	62	177
686.1	1906	1486	1227	942	731	785	349	537	362	305	63	177
686.2	1903	1481	1223	935	729	786	346	533	363	303	63	177
686.3	1901	1476	1220	929	728	786	344	530	364	301	63	177
686.4	1900	1471	1218	923	727	787	342	526	364	299	64	176
686.5	1900	1466	1215	917	726	788	340	522	365	298	64	176
686.6	1899	1460	1213	911	725	788	338	519	365	296	65	176
686.7	1899	1453	1211	905	725	789	335	515	365	294	66	175
686.8	1898	1446	1209	899	724	789	333	511	365	293	67	175
686.9	1899	1439	1207	894	724	789	331	507	365	291	68	174
687	1899	1430	1204	889	723	789	330	503	365	289	70	173
687.1	1899	1422	1201	884	723	789	328	499	365	288	71	172
687.2	1901	1414	1199	879	723	789	326	495	365	286	72	171
687.3	1902	1407	1196	875	722	789	325	491	366	284	74	170
687.4	1902	1398	1192	869	722	788	323	487	366	282	76	169
687.5	1902	1390	1188	864	721	788	322	482	367	281	77	168
687.6	1902	1382	1184	858	720	787	321	478	367	280	79	167
687.7	1901	1374	1179	853	719	786	319	474	368	279	80	167
687.8	1900	1366	1174	848	717	784	318	470	369	278	82	167
687.9	1900	1359	1169	843	716	782	318	466	369	277	83	167
688	1898	1351	1163	837	714	781	317	462	370	276	84	167
688.1	1896	1344	1157	832	713	778	317	458	370	275	85	168
688.2	1894	1337	1151	827	711	776	316	454	371	274	86	169
688.3	1891	1330	1145	822	709	773	316	450	371	274	88	170
688.4	1888	1322	1138	816	707	769	316	446	371	273	89	170
688.5	1884	1315	1132	811	705	766	316	442	372	272	90	171
688.6	1881	1308	1126	806	704	762	316	439	372	272	91	172
688.7	1878	1302	1120	802	702	759	316	435	373	272	92	173
688.8	1875	1295	1114	797	700	755	316	432	373	271	93	173
688.9	1870	1287	1108	791	697	752	317	428	373	271	94	174
689	1867	1281	1102	786	695	748	317	424	373	271	94	174
689.1	1863	1274	1097	782	693	745	317	421	373	271	96	175
689.2	1859	1268	1092	777	690	741	317	418	374	271	97	175
689.3	1855	1261	1087	773	688	738	318	414	374	270	98	176
689.4	1850	1254	1082	768	685	733	318	411	374	270	100	176
689.5	1846	1246	1077	764	682	729	319	407	375	270	101	177
689.6	1841	1239	1071	761	679	724	319	403	375	269	103	177
689.7	1837	1232	1066	758	677	719	320	399	375	268	105	178
689.8	1832	1225	1059	755	674	714	321	395	375	267	107	179
689.9	1827	1219	1054	752	671	708	322	392	376	267	109	180
690	1822	1213	1048	750	669	703	323	388	377	266	110	180
690.1	1816	1207	1042	747	666	697	324	384	377	266	112	181
690.2	1811	1201	1036	745	663	691	325	381	378	266	114	183
690.3	1804	1195	1030	743	660	684	326	377	379	265	116	184
690.4	1797	1190	1023	742	657	678	327	373	379	265	117	185
690.5	1789	1185	1018	740	654	673	328	370	379	265	118	187
690.6	1782	1181	1012	738	651	668	329	367	379	266	119	188
690.7	1774	1177	1007	737	648	664	330	364	379	266	120	190
690.8	1764	1173	1001	736	645	659	331	361	378	266	121	192
690.9	1755	1169	996	735	642	655	331	358	376	265	121	194
691	1745	1165	992	734	639	651	331	355	375	265	122	195
691.1	1735	1161	987	734	636	648	332	351	373	264	122	196
691.2	1725	1158	983	733	633	645	332	348	371	262	122	198
691.3	1715	1155	980	733	630	642	333	344	369	261	122	199
691.4	1706	1153	977	733	626	640	333	340	367	259	122	199
691.5	1697	1150	974	732	623	638	334	336	365	257	122	200
691.6	1688	1148	972	732	618	635	334	332	362	254	122	200
691.7	1679	1146	970	732	613	632	334	327	360	252	122	200
691.8	1671	1144	968	732	608	630	335	323	358	249	122	200
691.9	1664	1143	967	733	603	627	335	318	356	246	123	200
692	1657	1141	966	733	598	625	336	313	354	243	124	200
692.1	1651	1139	965	733	592	622	336	309	352	240	124	201
692.2	1644	1137	964	733	586	619	337	303	349	236	125	201
692.3	1639	1136	964	734	580	615	336	298	347	233	126	201
692.4	1633	1134	963	735	574	612	336	294	345	229	127	201
692.5	1629	1131	962	736	568	608	336	289	342	226	128	201
692.6	1625	1129	962	737	562	605	335	284	339	222	129	201
692.7	1621	1128	962	739	556	602	335	279	336	219	130	201
692.8	1618	1126	961	741	550	599	334	275	333	216	131	201
692.9	1615	1124	960	742	544	596	332	270	329	213	132	201
693	1611	1122	959	745	539	594	331	266	326	211	132	201
693.1	1608	1120	958	747	533	593	329	262	321	208	133	201
693.2	1605	1119	957	750	527	591	327	259	317	205	134	200
693.3	1602	1117	957	752	522	591	326	255	313	203	135	200
693.4	1599	1116	956	755	517	591	324	252	308	201	136	200
693.5	1596	1115	955	758	511	591	322	249	304	198	137	199
693.6	1592	1114	953	761	505	592	320	246	298	195	138	198
693.7	1589	1112	951	764	499	592	319	243	293	191	139	197
693.8	1585	1111	949	766	493	592	318	240	288	188	140	196
693.9	1582	1111	947	769	487	592	316	237	283	184	141	195
694	1579	1111	944	772	481	592	316	233	278	179	142	193
694.1	1576	1110	941	774	475	591	315	229	273	174	143	191
694.2	1573	1110	938	776	468	589	314	225	269	170	144	189
694.3	1571	1110	934	778	462	587	313	221	264	165	144	187
694.4	1568	1110	930	779	456	585	312	217	260	160	145	185
694.5	1566	1110	926	780	449	582	311	212	256	154	145	183
694.6	1565	1111	922	782	442	579	310	208	252	150	145	180
694.7	1564	1111	918	783	436	576	309	204	248	145	145	178
694.8	1562	1111	914	784	430	572	308	200	244	141	144	176
694.9	1560	1111	909	784	423	569	306	196	241	136	144	174
695	1559	1109	904	784	416	565	304	192	237	131	143	172
695.1	1558	1108	900	784	411	561	301	188	233	127	142	169
695.2	1557	1106	895	784	405	558	298	185	230	123	141	167
695.3	1557	1104	890	784	400	554	295	182	226	119	139	164
695.4	1557	1102	885	784	395	551	292	179	223	115	138	162
695.5	1557	1099	879	784	390	546	288	177	219	111	137	159
695.6	1556	1096	874	784	386	542	285	174	216	107	136	156
695.7	1556	1093	869	783	382	538	281	172	213	103	135	153
695.8	1555	1090	863	783	378	533	278	170	210	100	134	150
695.9	1555	1087	857	782	375	528	274	168	207	96	134	147
696	1554	1085	851	782	372	523	270	166	205	93	133	143
696.1	1553	1082	844	781	369	518	267	164	203	90	133	140
696.2	1550	1079	838	780	366	513	264	163	201	86	133	137
696.3	1547	1076	831	778	363	507	261	161	199	83	133	134
696.4	1544	1073	823	776	360	501	257	159	197	80	133	130
696.5	1540	1070	815	774	357	495	254	158	196	76	132	128
696.6	1537	1068	808	771	355	490	252	156	194	73	132	125
696.7	1533	1067	800	768	353	484	249	155	193	70	131	122
696.8	1528	1065	792	765	351	478	246	154	191	67	130	120
696.9	1523	1063	784	761	349	472	243	152	189	64	128	117
697	1519	1062	776	757	347	466	241	151	188	61	127	114
697.1	1514	1060	769	754	345	460	238	150	187	59	125	112
697.2	1510	1059	762	750	343	454	235	149	185	57	123	110
697.3	1507	1059	755	746	341	448	232	148	184	56	120	107
697.4	1504	1058	749	741	340	442	229	147	183	55	118	105
697.5	1501	1057	743	737	338	436	226	146	182	54	115	102
697.6	1497	1055	737	732	336	431	223	146	180	54	113	100
697.7	1494	1054	732	728	334	425	220	145	179	54	111	97
697.8	1491	1052	727	723	333	420	217	145	178	55	108	95
697.9	1489	1050	723	719	331	414	213	144	177	55	106	92
698	1488	1049	719	714	330	409	210	144	175	56	104	90
698.1	1485	1047	715	709	329	403	207	143	173	57	102	87
698.2	1483	1045	711	705	327	397	204	143	172	58	100	85
698.3	1480	1043	708	700	326	392	201	142	170	59	99	82
698.4	1477	1041	705	695	326	386	199	141	168	61	98	79
698.5	1473	1039	702	690	325	379	196	140	167	63	96	77
698.6	1470	1038	699	685	324	373	194	140	165	65	95	74
698.7	1467	1037	697	681	324	368	192	139	163	68	94	72
698.8	1463	1035	694	676	323	363	190	139	162	71	93	70
698.9	1458	1034	691	671	322	358	188	139	160	74	92	68
699	1453	1032	689	665	321	353	186	139	158	78	90	66
699.1	1447	1031	686	660	320	349	184	140	156	82	89	64
699.2	1441	1029	684	655	319	345	182	141	153	86	88	63
699.3	1436	1029	682	649	318	342	180	142	151	90	86	62
699.4	1430	1028	680	644	317	339	179	143	149	94	85	61
699.5	1424	1027	678	639	315	336	177	145	146	98	84	60
699.6	1417	1026	677	633	313	333	175	146	142	102	83	59
699.7	1411	1025	676	627	312	331	174	148	139	106	82	58
699.8	1405	1025	675	621	310	329	172	149	136	110	81	57
699.9	1400	1025	675	616	308	326	172	151	133	113	80	55
700	1394	1024	675	611	306	324	171	152	129	117	79	54
700.1	1388	1023	675	605	304	321	170	153	126	120	79	53
700.2	1383	1022	676	600	302	319	170	154	122	123	78	51
700.3	1377	1021	677	595	300	316	170	155	119	126	78	50
700.4	1372	1020	679	590	298	314	171	156	116	129	78	48
700.5	1367	1018	681	585	296	311	171	156	113	132	77	47
700.6	1363	1016	683	580	295	309	172	156	110	135	77	46
700.7	1358	1015	686	575	293	306	172	156	108	138	76	45
700.8	1354	1012	688	570	292	304	173	156	105	140	76	45
700.9	1349	1010	690	565	291	302	173	156	102	142	76	44
701	1345	1007	693	560	290	299	174	156	100	144	75	44
701.1	1341	1003	695	555	289	297	174	156	98	147	75	43
701.2	1337	1000	697	550	288	294	175	156	95	149	74	43
701.3	1335	997	700	546	288	292	175	156	93	151	74	43
701.4	1332	995	703	542	287	291	175	157	91	153	74	43
701.5	1329	991	705	538	287	289	175	158	90	154	74	43
701.6	1325	987	707	534	286	287	175	159	88	156	73	43
701.7	1322	983	709	529	286	286	175	161	87	157	73	44
701.8	1319	979	712	525	286	285	175	162	86	157	73	44
701.9	1316	976	714	521	286	285	175	164	85	158	73	45
702	1312	972	716	517	286	285	175	167	84	158	73	46
702.1	1308	968	719	513	286	285	175	168	83	157	73	47
702.2	1304	964	721	509	287	285	174	170	82	156	74	47
702.3	1298	959	723	505	287	286	174	172	82	155	74	48
702.4	1294	955	725	500	287	286	173	173	81	153	75	49
702.5	1289	950	726	496	288	287	172	174	81	151	75	50
702.6	1285	946	729	492	289	288	172	175	81	149	75	51
702.7	1281	941	731	489	289	289	171	175	81	146	76	52
702.8	1276	936	733	484	290	290	170	175	82	144	76	53
702.9	1272	931	735	480	290	291	169	174	83	141	76	53
703	1268	926	737	477	291	292	168	173	84	139	76	53
703.1	1265	921	738	473	291	292	166	172	85	136	75	53
703.2	1263	917	741	470	291	293	165	170	87	133	74	54
703.3	1261	912	743	466	292	293	163	169	89	131	74	54
703.4	1259	907	745	462	292	294	161	167	91	128	72	54
703.5	1257	902	746	458	292	294	158	165	93	125	71	54
703.6	1256	897	748	455	293	294	155	163	95	122	70	54
703.7	1254	892	749	451	293	294	153	160	97	118	68	54
703.8	1253	887	750	448	294	294	150	158	100	115	67	54
703.9	1252	882	752	445	294	295	146	155	102	112	65	54
704	1251	878	754	442	295	295	143	153	105	109	64	54
704.1	1250	873	755	440	296	295	140	150	107	106	63	53
704.2	1248	869	756	437	297	295	136	148	110	103	62	53
704.3	1246	865	758	434	298	296	132	145	112	100	61	53
704.4	1243	860	760	431	299	297	128	142	114	97	59	52
704.5	1240	856	761	428	300	298	125	139	116	94	58	52
704.6	1237	852	763	426	301	299	121	136	118	92	57	51
704.7	1234	849	766	424	303	301	118	133	120	89	57	50
704.8	1230	845	767	421	305	302	114	130	122	86	56	49
704.9	1225	842	769	418	306	304	110	126	123	84	55	49
705	1220	838	770	415	307	306	106	123	125	81	55	48
705.1	1215	835	771	413	308	307	102	119	126	78	54	47
705.2	1210	833	771	411	309	309	98	116	128	76	54	46
705.3	1205	830	772	409	310	311	94	113	129	73	53	46
705.4	1200	828	772	406	311	312	91	109	130	71	52	44
705.5	1194	825	771	404	311	313	86	105	131	68	51	43
705.6	1189	824	771	402	311	314	82	102	132	66	50	42
705.7	1184	822	770	400	310	314	78	99	133	64	49	41
705.8	1179	821	769	398	309	314	74	96	133	62	47	40
705.9	1175	820	768	397	309	314	70	93	134	61	46	39
706	1171	820	767	396	308	314	66	90	134	59	44	37
706.1	1165	820	765	394	306	313	61	86	134	58	42	36
706.2	1160	819	763	393	305	312	57	83	134	56	39	34
706.3	1155	819	761	392	303	311	53	79	134	55	37	33
706.4	1150	818	759	391	301	310	48	76	133	54	35	31
706.5	1144	818	756	390	299	308	44	72	133	53	33	30
706.6	1138	818	754	389	297	307	39	68	132	52	31	28
706.7	1132	818	752	388	294	305	35	65	131	51	29	27
706.8	1125	818	749	388	292	304	30	62	129	50	27	25
706.9	1118	817	746	387	289	302	26	59	128	49	26	23
707	1110	816	743	386	285	301	23	56	126	48	24	21
707.1	1102	815	740	385	281	299	19	53	124	48	22	19
707.2	1094	815	737	384	278	298	16	51	122	48	20	17
707.3	1086	815	734	383	274	297	14	49	120	47	19	15
707.4	1078	814	730	381	271	295	11	48	117	47	18	13
707.5	1069	814	726	380	267	294	9	47	115	47	16	12
707.6	1060	813	722	377	262	292	8	46	112	46	15	10
707.7	1051	812	717	375	258	290	7	46	109	45	14	9
707.8	1042	811	712	373	254	288	7	46	107	45	12	7
707.9	1033	810	707	371	250	286	7	46	104	44	11	6
708	1025	810	703	368	246	284	7	47	102	43	10	5
708.1	1016	809	697	365	242	282	7	48	100	41	9	4
708.2	1006	808	692	362	236	279	7	49	98	40	8	3
708.3	997	806	687	359	232	277	8	51	96	39	7	2
708.4	989	804	682	356	226	274	8	52	94	38	7	2
708.5	981	803	678	352	221	272	9	54	93	37	6	1
708.6	973	801	674	349	216	269	9	56	92	36	5	1
708.7	966	799	670	345	211	267	10	59	91	35	4	1
708.8	958	795	666	341	205	264	10	61	90	34	3	0
708.9	951	792	663	338	200	261	10	64	89	32	3	0
709	944	789	660	335	194	258	10	66	88	32	2	0
709.1	939	785	657	332	189	256	10	69	88	31	2	0
709.2	933	782	654	329	183	253	10	72	87	30	1	0
709.3	927	777	651	326	178	250	10	74	87	28	1	0
709.4	922	773	648	324	173	248	10	77	87	27	0	0
709.5	917	769	646	321	167	245	10	80	87	26	0	0
709.6	912	765	643	319	162	242	10	83	88	24	0	0
709.7	908	761	640	316	158	240	10	86	88	23	0	0
709.8	903	757	638	314	152	238	10	89	89	22	0	0
709.9	898	753	636	311	148	236	10	93	90	20	0	0
710	894	750	634	309	143	234	10	96	91	19	0	0
710.1	890	747	632	306	139	233	10	99	92	18	0	0
710.2	885	744	630	303	135	232	10	102	93	16	0	0
710.3	880	740	628	299	131	230	10	105	94	15	0	0
710.4	876	737	627	296	127	229	10	108	95	13	0	0
710.5	872	735	626	292	124	229	10	111	97	12	0	0
710.6	868	732	624	288	121	228	10	113	98	10	0	0
710.7	864	729	623	284	118	228	10	116	100	9	0	0
710.8	860	725	623	279	115	227	10	118	101	8	0	0
710.9	856	721	622	274	112	227	10	120	103	7	0	0
711	853	717	622	269	110	226	10	122	105	5	0	0
711.1	851	714	622	265	108	226	10	124	107	5	0	0
711.2	849	710	623	260	106	226	10	126	109	4	0	0
711.3	847	706	624	256	104	226	10	128	111	4	0	0
711.4	845	701	625	252	103	226	10	129	112	3	0	0
711.5	845	697	626	248	102	226	10	130	113	3	0	0
711.6	845	692	627	244	101	226	10	130	114	3	0	0
711.7	845	687	629	240	101	226	10	130	115	3	0	0
711.8	846	683	630	237	101	226	10	130	116	3	0	1
711.9	847	679	631	234	102	226	10	130	116	3	0	1
712	849	674	632	231	104	226	10	129	116	3	0	1
712.1	850	670	632	227	105	226	10	127	115	2	0	2
712.2	851	666	633	224	107	226	9	126	115	2	0	2
712.3	852	662	633	221	109	226	9	124	115	2	0	2
712.4	854	659	633	218	111	225	9	122	114	2	0	3
712.5	854	656	633	214	114	225	8	120	114	2	0	3
712.6	855	652	633	210	117	225	8	118	113	1	0	4
712.7	854	649	633	206	120	225	7	115	112	1	0	4
712.8	854	645	632	202	122	226	6	113	111	1	0	5
712.9	853	642	632	197	125	226	6	110	110	1	0	5
713	851	638	631	192	129	226	5	107	109	1	0	6
713.1	850	634	631	187	132	227	4	105	107	1	0	6
713.2	848	631	630	183	136	227	3	102	106	1	0	7
713.3	846	626	629	178	139	227	2	99	104	1	0	7
713.4	844	622	627	173	144	226	2	96	102	1	0	8
713.5	841	618	625	169	148	225	1	93	99	1	0	8
713.6	839	613	622	164	152	224	1	90	97	1	0	9
713.7	837	609	619	159	157	223	1	87	94	1	0	9
713.8	836	605	616	155	161	221	0	83	91	1	0	10
713.9	836	601	613	151	166	219	0	80	89	0	0	10
714	835	596	610	146	170	217	0	77	86	0	0	10
714.1	835	591	606	142	174	215	0	74	83	0	0	11
714.2	835	586	602	138	177	212	0	71	80	0	0	11
714.3	836	581	598	134	180	210	0	68	77	0	0	12
714.4	837	577	594	129	183	207	1	64	75	0	0	12
714.5	839	572	590	125	186	204	1	61	72	0	0	13
714.6	840	566	585	120	188	201	2	58	69	0	1	13
714.7	842	561	580	116	190	198	3	56	66	0	1	14
714.8	843	556	575	112	191	194	3	53	64	0	1	14
714.9	844	550	569	107	192	190	4	51	61	0	1	15
715	845	545	563	103	192	186	5	49	58	0	1	15
715.1	847	541	558	99	192	182	6	47	56	0	2	15
715.2	848	535	552	95	192	178	7	45	53	0	2	15
715.3	848	529	545	92	191	174	8	44	51	0	2	15
715.4	848	524	539	88	190	170	9	44	49	0	2	16
715.5	847	519	532	86	189	166	10	43	47	0	2	16
715.6	846	513	526	83	187	163	12	43	45	0	2	16
715.7	844	507	519	80	186	159	13	44	43	0	2	16
715.8	843	501	513	78	185	156	13	45	42	0	2	16
715.9	841	496	507	76	184	154	14	47	40	0	2	16
716	839	490	501	74	183	151	15	48	39	0	2	16
716.1	837	485	494	73	181	149	16	50	38	0	2	16
716.2	834	479	487	72	180	146	17	52	37	0	2	16
716.3	832	474	481	70	179	144	18	55	36	0	2	16
716.4	831	469	474	70	178	141	19	57	35	0	2	16
716.5	830	465	468	69	176	139	20	60	35	0	2	15
716.6	828	460	462	69	175	136	21	63	34	0	2	15
716.7	827	455	456	70	173	134	22	66	34	0	2	15
716.8	827	450	449	70	170	131	23	69	34	0	2	14
716.9	826	446	444	71	167	129	24	73	35	0	2	14
717	826	441	439	72	164	127	25	76	35	0	2	14
717.1	826	437	435	74	161	126	25	80	36	0	2	14
717.2	826	433	431	76	158	124	26	84	37	0	2	13
717.3	826	429	427	78	155	123	27	88	38	0	2	13
717.4	826	425	423	81	151	122	28	92	40	0	2	12
717.5	826	421	420	84	148	121	29	96	41	0	2	12
717.6	825	418	418	87	144	121	29	100	42	0	2	11
717.7	825	415	415	91	141	120	30	103	44	0	2	11
717.8	825	413	412	96	138	120	31	107	45	0	2	10
717.9	825	412	410	101	134	120	32	111	47	0	2	10
718	824	410	408	106	131	121	32	114	48	0	2	9
718.1	823	410	406	112	128	122	33	118	49	0	2	9
718.2	822	409	404	117	125	123	33	121	51	0	2	8
718.3	821	409	403	123	122	125	34	123	52	0	2	7
718.4	819	409	402	129	119	127	34	127	53	0	2	7
718.5	817	410	401	136	116	130	34	129	54	0	2	6
718.6	814	410	401	142	113	132	34	131	56	0	2	6
718.7	811	411	400	148	110	136	34	133	57	0	2	6
718.8	807	412	399	153	107	139	35	135	58	0	2	5
718.9	803	414	399	159	104	142	35	136	59	0	2	5
719	798	415	398	165	101	146	35	137	61	0	2	5
719.1	794	416	398	172	98	149	35	138	62	0	2	4
719.2	791	417	398	178	95	152	34	138	64	0	2	3
719.3	787	419	398	183	93	155	34	139	65	0	2	3
719.4	783	420	398	189	90	157	34	139	67	0	2	2
719.5	780	421	398	195	87	160	33	138	68	0	2	2
719.6	777	422	398	200	85	162	32	138	69	0	1	2
719.7	774	423	398	205	83	163	31	138	70	0	1	1
719.8	773	424	399	209	81	165	30	137	72	0	1	1
719.9	772	424	400	214	79	167	29	136	73	0	1	0
720	770	424	401	218	77	168	28	135	74	0	1	0
720.1	769	424	403	223	75	170	27	134	74	0	0	0
720.2	768	423	404	227	73	171	26	132	75	0	0	0
720.3	767	423	405	230	71	172	25	131	75	0	0	0
720.4	766	422	406	234	70	172	24	129	75	0	0	0
720.5	766	422	407	238	68	173	23	126	75	0	0	0
720.6	764	421	408	241	66	173	22	123	74	0	0	0
720.7	763	420	408	244	65	172	21	120	74	0	0	0
720.8	761	419	409	247	63	172	20	116	73	0	0	0
720.9	758	419	409	250	61	171	19	113	71	0	0	0
721	756	417	409	252	60	170	18	109	70	0	0	0
721.1	753	416	409	254	58	169	17	105	69	0	0	0
721.2	749	415	409	256	56	168	16	101	67	0	0	0
721.3	745	413	408	258	54	167	14	97	66	0	0	0
721.4	740	410	408	260	52	165	14	93	64	0	0	0
721.5	735	407	407	261	51	163	13	89	63	0	0	0
721.6	729	404	406	263	49	161	12	85	62	0	0	0
721.7	723	401	405	265	48	158	11	80	60	0	0	0
721.8	718	397	405	266	46	156	10	76	59	0	0	0
721.9	713	393	404	268	45	153	9	72	58	0	0	0
722	708	389	402	269	43	150	9	67	57	0	0	0
722.1	703	385	401	270	42	146	8	63	56	0	0	0
722.2	698	380	400	271	40	142	7	59	54	0	0	0
722.3	693	375	398	272	38	138	6	54	53	0	0	0
722.4	690	370	397	273	36	134	5	50	51	0	0	0
722.5	687	365	397	273	35	130	5	46	49	0	0	0
722.6	684	359	396	274	33	125	4	42	47	0	0	0
722.7	681	354	394	274	31	121	3	38	46	0	0	0
722.8	678	348	393	274	28	116	2	34	44	0	0	0
722.9	676	342	392	274	25	112	2	31	42	0	0	0
723	673	337	391	274	23	107	2	28	40	0	0	0
723.1	671	331	390	274	20	103	1	25	39	0	0	0
723.2	668	326	389	274	18	98	1	22	37	0	0	0
723.3	665	321	387	274	15	93	1	19	35	0	0	0
723.4	661	316	385	274	13	88	0	16	34	0	0	0
723.5	657	311	383	274	11	83	0	14	32	0	0	0
723.6	653	307	381	274	9	78	0	12	31	0	0	0
723.7	650	303	379	274	7	73	0	11	30	0	0	0
723.8	646	299	377	273	5	68	0	10	29	0	0	0
723.9	641	295	374	273	4	64	0	9	27	0	0	0
724	636	291	371	273	3	59	0	8	26	0	0	0
724.1	631	287	368	272	2	55	0	8	24	0	1	0
724.2	626	284	365	272	2	51	0	7	22	0	1	0
724.3	620	280	362	273	1	47	0	7	21	0	1	0
724.4	615	276	359	273	1	44	0	7	20	0	1	0
724.5	611	273	356	274	0	40	0	6	18	0	1	0
724.6	606	270	353	275	0	37	0	6	17	0	1	0
724.7	601	267	350	276	0	35	0	6	15	0	1	0
724.8	596	265	347	276	0	32	0	5	13	0	1	0
724.9	591	263	344	277	0	29	0	5	12	0	1	0
725	586	261	341	277	0	27	0	4	10	0	1	0
725.1	583	259	338	278	0	25	0	4	9	0	1	0
725.2	580	258	335	278	0	24	0	4	7	0	1	0
725.3	578	256	332	278	0	22	0	3	6	0	1	0
725.4	576	255	330	278	0	21	0	3	5	0	1	0
725.5	575	254	326	278	0	19	0	3	4	0	1	0
725.6	574	253	323	278	0	18	0	2	3	0	1	0
725.7	574	252	321	277	0	18	0	2	2	0	1	0
725.8	575	251	318	277	0	17	0	2	1	0	1	0
725.9	575	250	315	277	0	17	0	2	1	0	1	0
726	576	249	311	276	0	16	0	1	0	0	1	0
726.1	577	248	308	276	0	16	0	1	0	0	1	0
726.2	578	247	305	275	0	16	0	1	0	0	1	0
726.3	579	247	301	274	0	15	0	1	0	0	1	0
726.4	580	246	298	273	0	15	0	0	0	0	1	0
726.5	581	246	294	271	0	15	0	0	0	0	1	0
726.6	581	246	289	269	0	15	0	0	0	0	1	0
726.7	581	246	285	267	0	15	0	0	0	0	1	0
726.8	581	246	280	264	0	15	0	0	0	0	1	0
726.9	580	246	275	262	0	14	0	0	0	0	1	0
727	579	246	270	260	0	14	0	0	0	0	1	0
727.1	578	246	265	258	0	14	0	0	0	0	1	0
727.2	578	246	260	256	0	14	0	0	0	0	1	0
727.3	576	245	255	254	0	14	0	0	0	0	1	0
727.4	575	245	250	252	0	14	0	0	0	0	1	0
727.5	574	244	245	249	0	14	0	0	0	0	1	0
727.6	573	243	241	246	0	14	0	0	0	0	1	0
727.7	573	241	236	243	0	14	0	0	0	0	1	0
727.8	572	240	232	240	0	14	0	0	0	0	1	0
727.9	573	238	228	236	0	13	0	0	0	0	1	0
728	574	236	225	232	0	13	0	0	0	0	1	0
728.1	575	233	221	227	0	13	0	0	0	0	1	0
728.2	576	230	218	223	0	13	0	0	0	0	1	0
728.3	578	226	216	218	0	13	0	0	0	0	1	0
728.4	579	222	213	214	0	12	0	0	0	0	1	0
728.5	581	218	211	209	0	12	0	0	0	0	1	0
728.6	583	214	209	204	0	12	0	0	0	0	1	0
728.7	584	210	207	200	0	12	0	0	0	0	1	0
728.8	585	205	205	195	0	12	0	0	0	0	1	0
728.9	586	200	203	191	0	11	0	1	0	0	1	0
729	586	195	201	186	0	11	0	1	0	0	1	0
729.1	586	191	199	181	0	11	0	1	0	0	0	0
729.2	585	186	197	176	0	10	0	1	0	0	0	0
729.3	584	181	195	171	0	10	0	1	0	0	0	0
729.4	582	176	193	166	0	10	0	1	0	0	0	0
729.5	580	170	191	161	0	9	0	1	0	0	0	0
729.6	577	164	188	156	0	9	0	1	0	0	0	0
729.7	575	159	186	151	0	9	0	1	0	0	0	0
729.8	572	153	184	147	0	9	0	1	0	0	0	0
729.9	569	146	182	142	0	10	0	1	0	0	0	0
730	565	140	180	138	0	10	0	1	0	0	0	0
730.1	561	133	179	134	0	10	0	1	0	0	0	0
730.2	557	126	178	130	0	11	0	1	0	0	0	0
730.3	553	120	177	126	0	11	0	1	0	0	0	0
730.4	548	114	176	121	0	11	0	1	0	0	0	0
730.5	544	108	175	117	0	12	0	1	0	0	0	0
730.6	540	102	175	113	0	12	0	1	0	0	0	0
730.7	536	97	174	110	0	12	0	1	0	0	0	0
730.8	532	92	174	106	0	12	0	1	0	0	0	0
730.9	528	87	173	102	0	12	0	1	0	0	0	0
731	524	82	173	98	0	12	0	1	0	0	0	0
731.1	521	77	172	95	0	12	0	1	0	0	0	0
731.2	518	73	171	93	0	12	0	1	0	0	0	0
731.3	515	69	171	90	0	12	0	1	0	0	0	0
731.4	512	66	170	88	0	12	0	1	0	0	0	0
731.5	510	62	170	85	0	12	0	1	0	0	0	0
731.6	507	59	169	83	0	12	0	1	0	0	0	0
731.7	505	55	168	80	0	12	0	1	0	0	0	0
731.8	502	52	166	78	0	12	0	1	0	0	0	0
731.9	500	50	165	76	0	12	0	1	0	0	0	0
732	497	47	163	73	0	12	0	1	0	0	0	0
732.1	493	44	161	70	0	12	0	1	0	0	0	0
732.2	490	41	158	67	0	13	0	1	0	0	0	0
732.3	486	39	156	65	0	13	0	1	0	0	0	0
732.4	482	36	153	62	0	13	0	1	0	0	0	0
732.5	478	33	151	60	0	13	0	1	0	0	0	0
732.6	474	31	148	57	0	13	0	1	0	0	0	0
732.7	470	29	146	55	0	13	0	1	0	0	0	0
732.8	466	27	143	53	0	13	0	1	0	0	0	0
732.9	463	25	141	52	0	13	0	1	0	0	0	0
733	459	23	139	50	0	13	0	1	0	0	0	0
733.1	456	21	137	48	0	13	0	1	0	0	0	0
733.2	454	19	135	47	0	13	0	1	0	0	0	0
733.3	452	17	133	45	0	12	0	1	0	0	0	0
733.4	451	16	131	43	0	12	0	1	0	0	0	0
733.5	450	14	129	42	0	12	0	1	0	0	0	0
733.6	448	13	126	41	0	11	0	1	0	0	0	0
733.7	447	12	124	40	0	10	0	1	0	0	0	0
733.8	447	12	123	40	0	10	0	0	0	0	0	0
733.9	446	11	121	40	0	10	0	0	0	0	0	0
734	445	11	120	40	0	9	0	0	0	0	0	0
734.1	444	11	119	40	0	9	0	0	0	0	0	0
734.2	443	12	118	41	0	9	0	0	0	0	0	0
734.3	441	12	117	42	0	8	0	0	0	0	0	0
734.4	439	13	117	43	0	8	0	0	0	0	0	0
734.5	436	15	116	44	0	7	0	0	0	0	0	0
734.6	433	16	116	45	0	7	0	0	0	0	0	0
734.7	430	18	115	46	0	6	0	0	0	0	0	0
734.8	425	19	115	47	0	6	0	0	0	0	0	0
734.9	420	21	115	48	0	5	0	0	0	0	0	0
735	415	22	114	49	0	5	0	0	0	0	0	0
735.1	410	23	114	50	0	5	0	0	0	0	0	0
735.2	404	24	115	51	0	5	0	0	0	0	0	0
735.3	398	25	115	52	0	4	0	0	0	0	0	0
735.4	392	26	116	53	0	4	0	0	0	0	0	0
735.5	385	27	117	53	0	4	0	0	0	0	0	0
735.6	379	27	118	54	0	4	0	0	0	0	0	0
735.7	373	27	120	53	0	4	0	0	0	0	0	0
735.8	367	28	122	53	0	4	0	0	0	0	0	0
735.9	361	28	123	53	0	4	0	0	0	0	0	0
736	356	28	125	52	0	4	0	0	0	0	0	0
736.1	351	28	126	52	0	4	0	0	0	0	0	0
736.2	346	28	128	51	0	4	0	0	0	0	0	0
736.3	341	28	130	50	0	4	0	0	0	0	0	0
736.4	336	28	131	49	0	4	0	0	0	0	0	0
736.5	331	28	133	48	0	4	0	0	0	0	0	0
736.6	327	28	134	48	0	4	0	0	0	0	0	0
736.7	323	28	136	48	0	4	0	0	0	0	0	0
736.8	318	28	137	48	0	4	0	0	0	0	0	0
736.9	314	28	139	47	0	4	0	0	0	0	0	0
737	310	28	140	47	0	4	0	0	0	0	0	0
737.1	306	28	141	47	0	4	0	0	0	0	0	0
737.2	302	28	142	46	0	4	0	0	0	0	0	0
737.3	297	28	142	46	0	3	0	0	0	0	0	0
737.4	292	28	142	45	0	3	0	0	0	0	0	0
737.5	287	28	142	45	0	3	0	0	0	0	0	0
737.6	283	28	142	44	0	3	0	0	0	0	0	0
737.7	278	28	142	43	0	2	0	0	0	0	0	0
737.8	272	28	141	42	0	2	0	0	0	0	0	0
737.9	267	27	140	41	0	2	0	0	0	0	0	0
738	262	27	140	40	0	2	0	0	0	0	0	0
738.1	257	27	139	39	0	2	0	0	0	0	0	0
738.2	253	26	139	38	0	2	0	0	0	0	0	0
738.3	249	25	138	37	0	2	0	0	0	0	0	0
738.4	246	25	137	36	0	2	0	0	0	0	0	0
738.5	243	24	137	34	0	2	0	0	0	0	0	0
738.6	241	22	136	33	0	2	0	0	0	0	0	0
738.7	239	21	135	32	0	2	0	0	0	0	0	0
738.8	238	19	134	30	0	3	0	0	0	0	0	0
738.9	238	18	133	29	0	3	0	0	0	0	0	0
739	237	16	132	27	0	3	0	0	0	0	0	0
739.1	237	14	131	26	0	3	0	0	0	0	0	0
739.2	237	12	129	25	0	3	0	0	0	0	0	0
739.3	237	11	128	23	0	3	0	0	0	0	0	0
739.4	237	9	127	22	0	3	0	0	0	0	0	0
739.5	237	7	124	20	0	3	0	0	0	0	0	0
739.6	237	6	122	19	0	3	0	0	0	0	0	0
739.7	236	5	120	18	0	3	0	0	0	0	0	0
739.8	235	4	117	17	0	3	0	0	0	0	0	0
739.9	234	3	115	16	0	3	0	0	0	0	0	0
740	232	3	112	15	0	3	0	0	0	0	0	0
740.1	230	4	108	15	0	3	0	0	0	0	0	0
740.2	228	4	105	14	0	3	0	0	0	0	0	0
740.3	225	5	102	14	0	3	0	0	0	0	0	0
740.4	222	6	99	13	0	3	0	0	0	0	0	0
740.5	219	7	96	13	0	3	0	0	0	0	0	0
740.6	216	8	93	13	0	3	0	0	0	0	0	0
740.7	213	9	91	12	0	3	0	0	0	0	0	0
740.8	211	10	89	12	0	3	0	0	0	0	0	0
740.9	209	11	87	12	0	3	0	0	0	0	0	0
741	207	12	85	11	0	3	0	0	0	0	0	0
741.1	206	12	83	11	0	3	0	0	0	0	0	0
741.2	205	12	81	10	0	3	0	0	0	0	0	0
741.3	205	12	79	10	0	3	0	0	0	0	0	0
741.4	205	13	78	10	0	3	0	0	0	0	0	0
741.5	205	13	76	10	0	3	0	0	0	0	0	0
741.6	206	14	74	9	0	3	0	0	0	0	0	0
741.7	206	14	72	9	0	3	0	0	0	0	0	0
741.8	207	15	70	10	0	3	0	0	0	0	0	0
741.9	208	15	68	10	0	3	0	0	0	0	0	0
742	208	16	65	10	0	3	0	0	0	0	0	0
742.1	209	17	63	10	0	3	0	0	0	0	0	0
742.2	209	17	61	11	0	3	0	0	0	0	0	0
742.3	208	18	58	11	0	3	0	0	0	0	0	0
742.4	208	18	56	11	0	3	0	0	0	0	0	0
742.5	206	18	54	12	0	3	0	0	0	0	0	0
742.6	205	19	52	12	0	3	0	0	0	0	0	0
742.7	203	19	49	12	0	3	0	0	0	0	0	0
742.8	201	19	47	12	0	3	0	0	0	0	0	0
742.9	198	19	45	12	0	3	0	0	0	0	0	0
743	195	19	43	12	0	2	0	0	0	0	0	0
743.1	193	19	40	12	0	2	0	0	0	0	0	0
743.2	190	19	38	11	0	2	0	0	0	0	0	0
743.3	187	19	36	11	0	1	0	0	0	0	0	0
743.4	185	19	33	11	0	1	0	0	0	0	0	0
743.5	183	19	31	10	0	1	0	0	0	0	0	0
743.6	182	19	30	10	0	0	0	0	0	0	0	0
743.7	182	19	28	10	0	0	0	0	0	0	0	0
743.8	182	19	26	10	0	0	0	0	0	0	0	0
743.9	184	19	23	10	0	0	0	0	0	0	0	0
744	186	19	22	10	0	0	0	0	0	0	0	0
744.1	188	19	20	10	0	0	0	0	0	0	0	0
744.2	192	19	19	10	0	0	0	0	0	0	0	0
744.3	195	19	17	10	0	0	0	0	0	0	0	0
744.4	200	19	16	9	0	0	0	0	0	0	0	0
744.5	204	18	15	9	0	0	0	0	0	0	0	0
744.6	208	18	14	8	0	0	0	0	0	0	0	0
744.7	212	17	13	8	0	0	0	0	0	0	0	0
744.8	215	16	12	8	0	0	0	0	0	0	0	0
744.9	218	14	12	7	0	0	0	0	0	0	0	0
745	220	13	11	7	0	0	0	0	0	0	0	0
745.1	222	12	11	6	0	0	0	0	0	0	0	0
745.2	222	11	11	6	0	0	0	0	0	0	0	0
745.3	223	10	10	5	0	0	0	0	0	0	0	0
745.4	222	9	10	5	0	0	0	0	0	0	0	0
745.5	221	8	10	5	0	0	0	0	0	0	0	0
745.6	220	7	9	5	0	0	0	0	0	0	0	0
745.7	218	7	8	5	0	0	0	0	0	0	0	0
745.8	216	7	8	5	0	0	0	0	0	0	0	0
745.9	214	7	7	5	0	0	0	0	0	0	0	0
746	212	6	6	5	0	0	0	0	0	0	0	0
746.1	210	6	6	5	0	0	0	0	0	0	0	0
746.2	209	5	5	5	0	0	0	0	0	0	0	0
746.3	208	5	5	5	0	0	0	0	0	0	0	0
746.4	208	4	5	5	0	0	0	0	0	0	0	0
746.5	207	4	4	5	0	0	0	0	0	0	0	0
746.6	207	3	5	4	0	0	0	0	0	0	0	0
746.7	207	2	5	4	0	1	0	0	0	0	0	0
746.8	207	2	6	4	0	1	0	0	0	0	0	0
746.9	207	1	7	4	0	1	0	0	0	0	0	0
747	207	1	7	4	0	2	0	0	0	0	0	0
747.1	207	1	9	3	0	2	0	0	0	0	0	0
747.2	206	0	10	3	0	2	0	0	0	0	0	0
747.3	205	0	11	3	0	3	0	0	0	0	0	0
747.4	203	0	12	3	0	3	0	0	0	0	0	0
747.5	201	0	13	3	0	4	0	0	0	0	0	0
747.6	199	1	13	2	0	5	0	0	0	0	0	0
747.7	196	1	14	2	0	5	0	0	0	0	0	0
747.8	193	1	15	2	0	6	0	0	0	0	0	0
747.9	189	2	16	2	0	7	0	0	0	0	0	0
748	184	2	16	2	0	8	0	0	0	0	0	0
748.1	179	2	17	2	0	10	0	0	0	0	0	0
748.2	173	3	17	2	0	12	0	0	0	0	0	0
748.3	167	3	17	2	0	14	0	0	0	0	0	0
748.4	160	3	17	2	0	17	0	0	0	0	0	0
748.5	153	3	17	2	0	19	0	0	0	0	0	0
748.6	145	3	17	2	0	21	0	0	0	0	0	0
748.7	137	3	17	2	0	24	0	0	0	0	0	0
748.8	129	4	17	2	0	27	0	0	0	0	0	0
748.9	121	4	17	2	0	31	0	0	0	0	0	0
749	114	4	17	2	0	34	0	0	0	0	0	0
749.1	107	4	17	2	0	37	0	0	0	0	0	0
749.2	101	4	17	2	0	40	0	0	0	0	0	0
749.3	95	5	17	2	0	43	0	0	0	0	0	0
749.4	90	5	17	2	0	47	0	0	0	0	0	0
749.5	87	5	17	2	0	50	0	0	0	0	0	0
749.6	84	5	17	2	0	53	0	0	0	0	0	0
749.7	81	5	17	2	0	57	0	0	0	0	0	0
749.8	79	5	17	2	0	60	0	0	0	0	0	0
749.9	77	5	17	2	0	62	0	0	0	0	0	0
750	75	5	17	2	0	65	0	0	0	0	0	0
750.1	74	5	17	2	0	67	0	0	0	0	0	0
750.2	72	5	17	2	0	69	0	0	0	0	0	0
750.3	70	5	18	2	0	71	0	0	0	0	0	0
750.4	67	5	18	2	0	73	0	0	0	0	0	0
750.5	64	5	18	2	0	75	0	0	0	0	0	0
750.6	61	5	18	2	0	77	0	0	0	0	0	0
750.7	57	5	18	2	0	79	0	0	0	0	0	0
750.8	53	5	17	2	0	81	0	0	0	0	0	0
750.9	50	5	17	2	0	83	0	0	0	0	0	0
751	46	5	16	2	0	86	0	1	0	0	0	0
751.1	43	5	16	2	0	88	0	1	0	0	0	0
751.2	40	5	15	2	0	91	0	1	0	0	0	0
751.3	37	5	14	2	0	93	0	1	0	0	0	0
751.4	36	5	13	2	0	96	0	1	0	0	0	0
751.5	36	5	13	1	0	97	0	1	0	0	0	0
751.6	37	5	11	1	0	99	0	2	0	0	0	0
751.7	39	5	10	1	0	100	0	2	0	0	0	0
751.8	41	5	9	1	0	101	0	2	0	0	0	0
751.9	44	5	8	1	0	103	0	2	0	0	0	0
752	48	5	7	0	0	103	0	2	0	0	0	0
752.1	51	5	6	0	0	103	0	2	0	0	0	0
752.2	55	5	5	0	0	103	0	2	0	0	0	0
752.3	59	4	4	0	0	103	0	2	0	0	0	0
752.4	62	4	4	0	0	102	0	2	0	0	0	0
752.5	65	3	3	0	0	101	0	2	0	0	0	0
752.6	67	3	2	0	0	100	0	2	0	0	0	0
752.7	69	3	2	0	0	98	0	2	0	0	0	0
752.8	71	2	1	0	0	96	0	2	0	0	0	0
752.9	73	2	1	0	0	93	0	2	0	0	0	0
753	74	2	1	0	0	91	0	2	0	0	0	0
753.1	76	3	0	0	0	89	0	2	0	0	0	0
753.2	78	3	0	0	0	86	0	2	0	0	0	0
753.3	80	3	0	0	0	83	0	2	0	0	0	0
753.4	82	4	0	1	0	79	0	2	0	0	0	0
753.5	85	4	0	1	0	76	0	2	0	0	0	0
753.6	88	4	0	1	0	72	0	2	0	0	0	0
753.7	91	5	0	1	0	69	0	2	0	0	0	0
753.8	95	5	0	1	0	66	0	2	0	0	0	0
753.9	99	5	0	1	0	63	0	2	0	0	0	0
754	103	5	0	2	0	59	0	2	0	0	0	0
754.1	108	5	0	2	0	56	0	2	0	0	0	0
754.2	114	6	0	2	0	52	0	2	0	0	0	0
754.3	119	7	0	2	0	49	0	2	0	0	0	0
754.4	126	7	0	2	0	46	0	2	0	0	0	0
754.5	132	8	0	2	0	44	0	2	0	0	0	0
754.6	138	9	1	2	0	42	0	2	0	0	0	0
754.7	144	10	1	2	0	40	0	2	0	0	0	0
754.8	151	10	1	2	0	38	0	2	0	0	0	0
754.9	157	11	1	2	0	36	0	2	0	0	0	0
755	163	12	1	2	0	34	0	2	0	0	0	0
755.1	168	13	1	2	0	31	0	2	0	0	0	0
755.2	173	14	2	2	0	29	0	2	0	0	0	0
755.3	177	14	2	2	0	27	0	2	0	0	0	0
755.4	179	15	2	2	0	25	0	1	0	0	0	0
755.5	181	15	2	2	0	23	0	1	0	0	0	0
755.6	182	16	2	2	0	20	0	1	0	0	0	0
755.7	183	16	2	2	0	17	0	1	0	0	0	0
755.8	182	16	2	2	0	14	0	1	0	0	0	0
755.9	181	17	2	2	0	12	0	1	0	0	0	0
756	179	17	2	2	0	10	0	0	0	0	0	0
756.1	177	17	2	2	0	8	0	0	1	0	0	0
756.2	175	17	2	2	0	6	0	0	1	0	0	0
756.3	173	17	2	2	0	5	0	0	2	0	0	0
756.4	171	17	2	2	0	3	0	0	3	0	0	0
756.5	170	17	2	2	0	2	0	0	3	0	0	0
756.6	170	17	2	2	0	1	0	0	4	0	0	0
756.7	171	17	2	2	0	1	0	0	4	0	0	0
756.8	172	17	2	2	0	1	0	0	5	0	0	0
756.9	175	17	2	2	0	1	0	0	6	0	0	0
757	177	17	2	2	0	0	0	0	6	0	0	0
757.1	181	17	2	2	0	0	0	0	6	0	0	0
757.2	185	17	2	2	0	0	0	0	7	0	0	0
757.3	189	17	2	2	0	0	0	0	7	0	0	0
757.4	192	17	2	2	0	0	0	0	7	0	0	0
757.5	195	17	2	2	0	0	0	0	7	0	0	0
757.6	197	16	2	2	0	0	0	0	7	0	0	0
757.7	198	16	2	2	0	0	0	0	8	0	0	0
757.8	199	15	2	2	0	0	0	0	8	0	0	0
757.9	198	15	2	1	0	0	0	0	8	0	0	0
758	197	14	2	1	0	0	0	0	8	0	0	0
758.1	195	14	2	1	0	0	0	0	8	0	0	0
758.2	192	13	2	1	0	0	0	0	8	0	0	0
758.3	188	13	2	1	0	0	0	0	8	0	0	0
758.4	184	12	2	0	0	0	0	0	8	0	0	0
758.5	179	12	2	0	0	0	0	0	8	0	0	0
758.6	175	12	2	0	0	0	0	0	8	0	0	0
758.7	171	11	2	0	0	0	0	0	8	0	0	0
758.8	167	10	2	0	0	0	0	0	8	0	0	0
758.9	163	10	2	0	0	0	0	0	8	0	0	0
759	161	9	2	0	0	0	0	0	8	0	0	0
759.1	159	8	1	0	0	0	0	0	8	0	0	0
759.2	158	7	1	0	0	0	0	0	8	0	0	0
759.3	158	6	1	0	0	0	0	0	8	0	0	0
759.4	158	5	1	0	0	0	0	0	8	0	0	0
759.5	158	4	1	0	0	1	0	0	8	0	0	0
759.6	159	3	0	0	0	1	0	0	8	0	0	0
759.7	160	3	0	0	0	2	0	0	8	0	0	0
[truncated: 404 more rows]

## Sheet: Supplementary Figure S13B
LacAC4A
volume of LacAC4A		concentration (mM)	concentration (M)	Intensity at 576 nm
0.5uMRhB	0	0	0	44639
2uL	2	0.1998	1.998e-07	36146
4uL	4	0.399202	3.99202e-07	30605
6uL	6	0.598205	5.98205e-07	25140
8uL	8	0.796813	7.96813e-07	21487
10uL	10	0.995025	9.95025e-07	18808
12uL	12	1.19284	1.19284e-06	15419
14uL	14	1.39027	1.39027e-06	13409
16uL	16	1.5873	1.5873e-06	12123
21uL	21	2.07818	2.07818e-06	10066
26uL	26	2.56663	2.56663e-06	7767
36uL	36	3.53635	3.53635e-06	5762
