# Supplementary material for: Lactose azocalixarene drug delivery system for the treatment of multidrug-resistant pseudomonas aeruginosa infected diabetic ulcer
Source: Nat Commun. 2022 Oct 21;13:6279. doi: 10.1038/s41467-022-33920-7 (PMC9586954; doi:10.1038/s41467-022-33920-7)
Supplement: Supplementary file 3 — Source Data [file 41467_2022_33920_MOESM3_ESM.zip › Source Data/Supplementary Figure S17.xlsx]

## Sheet: Supplementary Figure S14A
Wavelength (nm)	Intensity (a.u.)	Z Axis
	0-5uM RhB	0-5uM RhB+GalAC4A 200uM 2uL	0-5uM RhB+GalAC4A 200uM 7uL	0-5uM RhB+GalAC4A 200uM 12uL	0-5uM RhB+GalAC4A 200uM 17uL	0-5uM RhB+GalAC4A 200uM 22uL	0-5uM RhB+GalAC4A 200uM 22uL+1mM 2ul	0-5uM RhB+GalAC4A 200uM 22uL+1mM 4ul	0-5uM RhB+GalAC4A 200uM 22uL+1mM 8ul-2	0-5uM RhB+GalAC4A 200uM 22uL+1mM 13ul-2	0-5uM RhB+GalAC4A 200uM 22uL+1mM 23ul-1	0-5uM RhB+GalAC4A 200uM 22uL+1mM 33ul-2	0-5uM RhB+GalAC4A 200uM 22uL+1mM 53ul-2
nm	intensity	intensity	intensity	intensity	intensity	intensity	intensity	intensity	intensity	intensity	intensity	intensity	intensity
562.05	381.584	362.178	320.855	270.223	241.887	207.412	162.579	137.81	113.039	90.1181	66.9623	53.1612	37.9603
562.94	413.749	390.058	343.194	291.736	257.301	221.487	172.498	145.706	117.142	93.5962	66.8137	52.7111	35.4098
563.97	446.024	418.541	367.217	313.167	274.788	238.176	184.829	153.584	124.618	98.3108	68.7319	53.4416	35.3848
565	478.648	451.458	392.119	338.122	291.249	256.042	200.326	164.433	135.194	104.81	73.9192	56.7505	36.9274
566.02	514.689	485.728	421.443	361.609	312.011	270.868	211.562	176.391	144.14	112.044	79.7997	61.5088	39.7498
567.05	545.237	517.774	448.276	383.578	333.219	287.002	224.771	188.526	150.83	119.877	85.3038	65.568	42.2985
567.94	568.872	541.489	471.121	401.774	352.869	300.746	237.829	196.793	159.439	126.479	88.7088	67.6686	43.535
568.97	599.966	566.306	492.577	422.134	368.611	317.346	250.134	204.56	167.307	132.936	92.4386	69.5706	45.9274
570	631.951	594.191	513.555	443.228	381.927	331.656	259.526	213.056	174.987	136.928	95.8349	72.9054	48.9929
571.02	653.412	616.429	535.581	459.399	396.859	346.102	267.435	223.464	180.753	140.789	99.6778	77.3569	50.8316
572.05	668.076	631.624	551.837	468.303	407.916	352.52	275.235	230.736	185.975	144.8	102.732	79.9789	51.3404
572.94	684.786	645.899	562.851	476.502	417.117	359.107	280.961	232.754	190.128	148.302	105.609	80.4343	51.901
573.97	697.891	659.397	571.133	486.692	420.315	366.404	288.002	233.757	195.053	150.844	106.974	80.2848	52.2729
575	701.668	668.363	582.424	493.769	428.627	371.263	290.406	238.103	197.223	152.211	108.623	80.7171	52.4754
576.02	707.928	669.502	587.12	497.135	432.055	371.827	292.026	243.237	196.477	153.361	108.8	80.6489	53.5779
577.05	711.192	668.217	581.609	496.929	435.506	372.333	291.744	243.018	197.491	153.651	108.654	81.5547	54.663
577.94	710.166	665.817	578.854	496.699	430.199	372.28	292.796	239.388	198.002	154.237	108.922	83.0378	55.3037
578.97	697.368	664.537	576.08	492.245	427.036	368.955	289.354	236.347	196.039	153.008	108.843	81.7432	55.5718
580	685.281	656.784	570.783	488.008	420.405	363.256	286.763	235.686	193.454	151.003	108.202	80.1809	55.5527
581.02	674.235	645.874	560.322	479.695	415.314	359.043	281.825	232.577	190.782	148.718	106.049	79.0796	54.2476
582.05	667.739	632.49	551.936	469.915	407.562	354.23	275.34	228.124	187.19	144.564	103.37	79.3784	52.3142
582.94	653.29	621.687	540.66	457.909	400.908	346.679	269.453	224.159	182.327	142.221	100.648	77.5272	51.6951
583.97	636.258	608.905	526.543	447.143	390.758	337.48	262.481	219.891	178.271	139.632	99.9848	76.814	52.1521
585	619.165	592.406	511.825	435.485	381.891	329.146	255.985	214.865	174.397	135.999	97.7395	75.2136	50.9189
586.02	600.611	572.323	495.469	423.945	370.203	321.123	248.376	209.784	170.691	131.329	93.2664	72.9622	47.9509
587.05	582.626	551.378	482.1	410.816	358.243	309.127	244.333	205.636	164.616	127.858	91.0432	69.3004	46.5292
587.94	564.876	532.158	467.631	399.558	345.658	298.969	235.35	197.549	158.379	123.338	89.5182	66.8244	45.8266
588.97	548.806	514.349	454.369	386.802	336.282	291.946	226.548	186.44	153.116	119.081	86.6617	64.746	44.4062
590	526.533	497.49	435.4	372.356	324.948	282.413	216.595	179.032	148.616	115.344	81.7458	63.1653	41.3688
591.02	503.607	477.575	416.434	356.192	311.725	268.45	207.815	173.904	143.695	111.311	79.043	61.0523	39.426
592.05	482.874	460.3	398.097	343.707	298.711	256.385	200.867	169.384	138.685	107.826	76.2556	58.9235	37.8463
592.94	465.544	441.154	383.234	332.169	286.698	247.401	194.71	162.237	132.943	104.988	73.5022	55.8559	36.8534
593.97	446.048	423.055	368.04	318.489	275.631	236.78	186.543	155.207	126.874	100.432	70.2258	53.4476	35.2416
595	425.237	401.533	352.84	302.84	263.54	226.372	177.923	146.198	120.799	93.151	67.7719	51.5823	34.5529
596.02	404.829	384.514	334.3	289.594	250.832	217.244	169.452	138.697	115.031	87.347	65.058	49.6556	32.8754
597.05	386.231	365.271	318.96	277.197	239.934	209.186	161.845	134.463	110.633	84.05	62.7599	46.671	30.7325
597.94	369.946	351.592	306.916	263.853	228.681	200.343	154.497	130.37	106.077	80.962	59.1564	44.1085	29.3099
598.97	355.372	336.091	294.01	248.859	219.519	191.085	147.332	125.038	100.257	76.3161	55.3631	42.6112	28.9122
600	336.025	322.265	280.755	238.32	210.174	181.803	140.069	118.036	94.5537	73.7865	53.2493	40.5193	27.3933
601.01	318.364	306.191	266.379	228.522	200.304	172.593	133.753	111.698	89.8402	72.0149	52.1407	38.572	25.3215
602.02	301.792	290.546	254.738	217.689	188.662	163.621	128.466	106.57	85.939	69.5268	49.5937	36.1424	23.9218
603.04	287.133	275.558	240.695	205.719	181.128	156.445	123.398	102.287	82.3981	63.9878	45.343	34.857	22.4089
604.05	273.583	263.916	231.384	195.688	174.621	148.54	117.805	97.5064	79.154	60.8249	44.0673	33.4959	21.6234
605.07	266.192	254.352	220.369	188.612	166.822	140.84	112.276	92.8909	76.673	58.4159	42.8761	32.212	21.3098
605.94	256.439	243.31	211.483	181.528	158.729	134.834	107.023	88.6586	73.3182	57.4554	41.4569	30.8098	20.7018
606.95	246.256	230.504	202.131	174.725	150.758	132.47	102.154	85.1157	70.2802	55.2033	39.2763	29.547	19.9595
607.97	234.661	220.184	194.111	167.361	144.434	128.616	97.5577	81.3187	66.1521	53.2522	38.4025	28.6531	19.173
608.98	226.09	213.33	187.333	162.344	139.693	122.996	94.5154	78.8608	64.0984	50.0452	35.7991	27.5315	18.5578
610	216.495	206.063	180.441	155.603	136.296	117.21	92.3042	75.8638	61.0235	48.0885	34.1289	26.6457	17.4322
611.02	211.117	198.452	173.91	148.05	132.023	112.574	89.1024	72.9249	58.8145	45.9454	33.9159	25.4219	17.1626
612.05	202.484	194.576	166.229	143.339	127.482	110.775	85.8363	69.9935	56.5807	45.1372	33.769	24.4418	16.6639
612.94	195.415	190.662	162.758	139.126	122.63	107.218	82.755	68.4137	55.8649	43.1537	31.6545	24.2569	16.5011
613.97	188.946	182.822	159.576	136.639	118.833	103.643	80.0215	66.9455	54.9992	42.5025	30.0049	24.1675	16.056
615	187.463	175.218	155.897	133.566	115.311	99.4694	78.8626	64.8064	54.6889	40.2348	29.1364	22.7251	15.0163
616.02	181.769	172.26	151.293	131.081	111.211	97.2635	76.3798	63.6772	52.2955	39.7252	28.3815	21.7682	14.1744
617.05	175.471	168.671	147.531	127.307	107.221	93.5046	73.6389	60.9111	49.598	39.2463	27.125	21.0212	13.9619
617.94	168.77	163.438	143.275	123.965	104.728	91.4119	70.6281	60.2387	48.1827	38.8728	25.9809	20.9703	13.8203
618.97	166.326	158.565	138.68	119.044	104.145	89.5788	69.6135	59.0387	47.5354	36.9183	25.9462	19.9667	12.9131
620	162.895	155.797	135.353	114.225	102.341	87.5114	68.0578	57.4659	45.7033	36.4572	25.4305	19.713	12.8936
621.01	160.341	151.773	132.133	111.528	99.0128	85.5389	67.0017	54.8562	44.5702	35.9738	24.1964	18.8862	13.0138
622.02	156.532	147.077	129.41	109.743	95.9525	83.2201	65.0383	53.911	44.2459	35.6551	24.121	18.4754	12.8992
623.04	153.435	143.357	126.004	107.98	95.0926	80.8587	63.37	53.9053	42.6017	34.6337	24.2587	17.8839	12.421
624.05	148.357	140.487	122.585	105.02	92.2207	79.6402	62.5286	52.5624	41.4746	33.5207	23.4606	17.9426	12.3048
625.07	143.92	138.841	119.367	103.756	89.1394	78.4581	61.212	51.458	40.8767	31.4152	22.818	17.164	12.152
625.94	139.241	135.257	117.708	101.313	87.613	75.9717	59.9738	49.1497	40.182	30.9919	22.2128	16.9494	11.8823
626.95	135.902	131.638	114.565	97.9843	86.2897	73.7846	57.244	47.819	39.1355	31.4529	21.9744	16.758	11.5755
627.97	134.419	127.645	112.073	94.7698	83.0701	73.0014	55.7327	46.1991	37.8795	30.7876	20.7254	16.6867	10.7308
628.98	131.309	124.701	109.289	93.0171	80.4893	70.716	54.4988	45.5364	36.8675	29.3592	20.1747	16.0673	10.5603
630	126.73	121.152	107.306	91.2191	78.1379	68.1528	54.0397	44.1722	36.3328	28.6895	18.4588	15.3354	10.0648
631.01	123.241	119.474	103.984	88.2707	76.1425	66.4567	52.4852	43.5479	36.0332	28.2725	18.9117	14.7637	9.91977
632.02	121.217	117.028	101.465	86.7691	74.1067	65.9772	51.7253	42.6812	35.2325	26.8548	19.3737	13.9936	9.44536
633.04	118.216	113.634	98.2655	83.8599	72.9911	63.7426	50.545	41.0808	33.779	25.8868	19.226	13.9133	9.37237
634.05	114.392	110.036	95.0818	82.1282	71.653	61.0772	47.844	39.0857	32.6719	24.9544	18.2397	14.0432	9.16041
635.07	111.604	106.157	91.3086	79.9251	69.6065	59.4969	46.0558	37.9955	30.972	24.2844	17.3008	14.1468	9.03614
635.94	108.891	102.319	88.6694	76.7343	66.8636	58.2174	45.2882	37.6935	30.6148	23.4892	17.269	13.468	8.36168
636.95	106.239	99.1073	86.8355	73.1892	63.7259	56.7956	43.5633	36.4681	29.3052	23.6681	16.802	12.9785	7.72105
637.97	102.507	96.2189	84.4769	71.7925	61.9873	54.7204	41.8645	35.8403	27.8976	22.9285	16.4154	12.2953	7.65351
638.98	97.5388	93.3532	81.4099	70.1449	60.3554	53.3606	41.7283	34.4335	27.1055	22.1025	15.222	12.1909	8.0093
640	92.4822	90.3433	78.0606	66.7297	58.3171	50.6308	40.5907	32.7361	26.828	21.2063	14.5421	11.9809	7.73163
641.01	89.3086	86.1008	75.7658	64.7769	55.5578	48.3973	38.9075	31.0695	25.8781	20.57	14.2918	11.5444	7.44965
642.02	86.0837	82.2979	72.8054	62.8747	54.1731	46.6369	37.8136	30.8797	24.9533	19.4072	14.494	10.2533	7.16043
643.04	84.6222	79.2984	69.2423	60.1475	52.5616	45.2123	36.6292	30.2093	24.5556	18.6592	13.521	10.0253	6.83197
644.05	82.2071	76.3608	65.7287	56.9869	49.9142	42.6885	34.3629	28.8885	23.5184	18.2854	12.6044	9.94221	6.2436
645.07	79.979	74.0849	63.4947	54.7178	48.1026	41.0719	32.2029	27.5103	21.8488	18.1116	11.8185	9.44659	5.90207
645.94	75.7198	71.456	61.3015	53.2593	46.3904	40.6033	31.6001	26.4773	21.0459	17.1606	12.1704	8.53984	5.09261
646.95	71.8764	66.8003	59.7311	51.0983	44.5408	39.8735	30.9794	25.9509	20.3803	16.6585	11.9335	7.97631	5.01032
647.97	69.1707	63.6019	57.2281	49.6912	41.7653	37.6588	29.6554	24.9953	19.7961	15.5796	11.801	8.10733	5.52326
648.98	66.3384	62.3569	55.077	47.4457	40.1194	35.7725	28.2407	24.2372	18.9904	14.7631	10.8986	7.74842	5.85207
650	63.0654	60.8397	51.855	45.7313	38.2437	33.855	26.5673	22.5733	18.6403	14.096	10.3605	7.36553	4.97657
651	59.7075	58.2229	50.7682	42.8778	37.795	32.8195	25.4175	21.3018	17.9997	14.0616	10.2493	7.16594	4.17812
652	57.0932	56.1419	48.4613	40.6147	37.093	30.6818	24.454	20.8804	16.8175	13.0531	9.60134	7.20593	4.50222
653	54.5103	53.3436	46.4333	38.6206	35.5115	29.1005	24.5392	20.1832	16.0941	12.543	9.33821	7.09105	4.53013
654	52.9953	51.1534	43.2	37.6693	33.648	27.8599	23.2255	18.3469	15.3705	12.0894	8.54095	6.57515	4.40539
655	51.1487	48.8125	41.9264	36.5384	31.8027	27.6095	22.2502	16.8619	14.8709	11.2673	8.08154	6.10147	4.07869
656	47.7815	46.4656	39.0035	34.7544	29.955	26.3534	21.1682	16.8336	13.4256	10.0777	7.35564	5.68202	4.4352
657	44.446	44.5157	36.6986	32.6474	28.3501	25.1723	19.6886	16.219	13.0607	10.0832	7.1002	5.68072	4.1452
658	43.0826	41.886	35.5443	30.7346	27.1237	24.0843	18.2263	15.4765	12.6882	10.2034	6.80811	5.00757	3.96924
659	41.9225	39.5295	35.9863	29.5649	25.8762	22.7612	17.093	14.8347	12.3832	10.1781	6.69287	4.78207	3.43966
660	39.2111	37.5642	34.1572	28.8972	24.6717	21.4331	16.3506	14.0812	11.5265	9.53727	6.69549	4.7805	3.10107
661	37.0331	36.4508	31.4395	28.3034	23.8218	20.4805	15.5127	13.3934	10.9556	8.90121	6.16995	4.39976	2.84874
662	35.7926	34.257	29.7285	25.9843	22.6268	19.8967	15.8085	12.8689	10.0766	8.34534	5.47769	3.86937	3.22892
663	35.8885	33.4412	29.4082	23.733	21.6921	19.2949	15.5623	12.3713	9.6832	7.76042	5.81293	3.88132	2.905
664	33.0294	32.5462	28.2214	23.0514	20.5815	18.0358	14.6961	11.2196	9.66389	7.04757	5.86434	3.90751	2.52951
665	31.2869	30.4564	26.7007	23.1262	19.8694	16.7512	13.058	10.5112	9.65328	6.93119	5.51779	3.66196	2.5553
666	29.4738	28.8825	24.676	22.3709	18.6148	16.2257	12.0986	10.2015	8.84953	6.89049	4.96767	3.51443	3.0167
667	29.0912	27.4267	23.8998	21.0512	17.7666	15.702	11.9462	9.66049	8.38244	6.23186	5.35214	2.74468	2.3757
668	27.7019	26.8121	23.0597	20.323	17.1421	15.062	12.086	9.3596	8.01995	5.81802	5.04299	2.55732	1.90759
669	27.3479	26.0045	22.0834	19.2366	16.6384	14.1921	11.5426	8.90126	8.15734	5.97875	4.40089	3.20951	2.11954
670	25.9647	25.5113	20.9096	18.3761	15.6759	14.4646	11.0681	8.99206	7.63724	5.81127	3.73601	4.05789	2.62663
671	24.4277	23.7008	19.7766	17.0596	15.1433	13.8628	10.624	8.97771	6.93699	5.19385	4.07368	3.64496	2.30455
672	23.6741	22.5074	18.6399	16.6968	15.0649	12.6734	10.2243	8.66455	6.59035	4.90557	4.02413	2.54506	1.95085
673	23.1696	21.8016	17.6822	15.6257	14.6335	11.2529	9.11689	7.61535	6.58185	5.0435	4.10455	2.27271	1.70768
674	22.2994	20.3117	17.7287	15.0494	14.1299	11.3502	8.58066	7.48873	6.50606	4.72657	3.50458	2.45611	1.47544
675	20.9296	19.0061	16.8335	14.4913	13.28	11.3163	8.19016	7.71982	6.54698	4.71821	3.43296	3.09156	1.47446
676	19.4246	18.3708	16.2846	14.2853	12.2617	10.8503	8.07933	7.54512	6.26128	4.40264	3.07134	2.79741	1.34338
677	18.4612	18.0418	15.8372	13.7289	11.5578	10.069	8.19972	7.04892	5.44203	4.37091	3.31394	2.88966	1.54401
678	17.7008	18.2235	15.325	13.6742	10.662	9.47083	7.80038	6.82385	4.76583	3.6929	3.13784	2.36152	1.4119
679	16.9104	17.6231	14.0092	13.1175	10.5878	9.48337	7.39364	6.56308	4.81986	3.66286	3.01381	2.31762	1.41275
680	16.1613	16.7198	13.9305	11.9399	10.5419	9.41217	7.06574	6.32036	4.89548	3.82928	2.69577	1.89819	1.04279
681	15.9072	15.7082	14.375	11.4871	10.5688	9.1617	7.03419	6.43251	4.8806	4.05504	2.52973	2.08768	1.15151
682	15.7824	15.6124	13.7824	11.2128	9.42164	8.67136	6.38617	5.80652	4.61119	3.4098	2.45297	2.0485	1.1101
683	14.9644	14.9251	12.6041	10.7115	9.26934	8.12073	5.82458	5.27528	4.2932	3.16228	2.34162	1.85447	1.3597
684	13.8743	13.9745	12.0834	9.73844	9.41661	7.62207	5.35665	4.89261	4.03158	3.0853	2.5383	1.57666	1.35157
685	13.3501	13.2156	11.5473	9.32911	9.25628	7.3478	5.57713	5.20014	3.8745	3.07588	2.58057	1.53432	1.00879
686	14.1958	12.5146	10.7414	9.44867	8.67882	7.66431	5.80664	4.70237	4.044	3.01256	2.80741	1.76526	0.755207
687	13.8967	12.4838	10.5049	9.85126	8.28565	7.28627	5.50091	4.42649	3.61547	3.12741	2.50451	1.4233	0.747338
688	12.5003	12.0679	10.4152	9.64472	8.16353	6.63338	5.10627	4.56886	3.23541	3.10739	2.03163	1.19988	1.28381
689	11.7876	11.6654	10.4254	8.51612	7.81355	5.76947	5.44479	4.82977	2.78722	3.11176	1.92343	1.11507	1.10626
690	12.2272	11.0908	10.0449	8.0129	7.30643	5.77246	5.1501	4.433	2.753	3.08872	2.17226	1.08896	1.10243
691	12.184	10.9192	9.568	7.92086	6.66988	6.10616	4.53706	3.76232	2.95569	2.65159	2.49952	1.23681	0.674814
692	11.4789	10.8514	9.24069	8.38327	6.49759	6.31888	4.59108	3.78193	3.32568	2.63422	2.25196	1.3626	1.03892
693	11.1128	11.1383	9.2479	8.28688	6.39155	6.18889	4.89967	3.90403	3.51004	2.52298	2.2471	1.55851	0.949748
694	10.87	10.7235	8.57465	7.92377	6.59167	6.05321	4.72028	3.94143	3.53784	2.21223	2.42953	1.21721	0.876061
695	10.2159	10.0691	8.12937	7.66089	6.63034	5.79712	4.26837	3.37478	3.33818	2.00385	2.48861	1.44641	0.738558
696	9.72537	9.96199	8.25481	7.35528	6.53565	5.47686	4.28777	3.31664	2.99357	2.51858	1.75684	1.64634	0.905638
697	9.45423	9.76483	8.33601	7.12378	6.08183	5.1321	3.93813	2.87414	2.92837	2.65136	1.19504	1.6092	0.677562
698	9.25564	9.11073	7.93607	7.0508	5.61242	5.26204	3.62946	2.87634	3.16741	2.14342	1.63676	1.31346	0.431236
699	8.87903	8.26038	7.33437	7.32935	5.52848	5.34228	3.37251	3.06906	2.81457	1.7469	1.85376	0.870685	0.510388
700	8.96712	7.87659	7.12454	7.06999	5.30437	5.00237	3.25559	3.29802	2.70525	1.78997	1.66543	0.75398	0.772052
700.98	8.56523	8.03123	6.85336	6.66345	5.51681	4.11956	3.34127	2.69962	2.61831	2.09029	1.49401	1.15544	0.620574
701.97	8.14003	8.22045	6.80278	6.49394	4.87619	3.9094	3.47201	2.58235	2.42423	2.02806	1.3696	1.3087	0.376162
702.95	7.93887	8.14348	7.0105	6.06028	5.13954	4.1946	3.64395	2.78214	2.24622	2.08248	1.5707	1.08574	0.478786
703.94	7.71455	7.0059	6.81655	5.51748	4.81898	4.34004	3.28531	3.11388	2.07351	1.71162	1.4002	1.04487	0.762896
705.07	7.6022	7.21565	6.26438	5.02676	4.65053	4.12848	3.06369	2.55319	2.24373	1.34106	1.24212	0.972882	0.779911
706.05	7.10561	7.67824	5.74668	4.90465	4.4484	4.20575	2.98166	1.91674	2.16282	1.24446	1.14609	0.903883	0.622004
707.04	6.75008	7.48843	5.98071	4.85697	4.83889	4.35824	3.03915	1.70485	2.56343	1.62626	1.61793	0.812147	0.495318
708.02	6.05192	6.47659	5.71693	4.96836	4.7161	3.95257	3.11171	2.03582	2.45169	1.89402	1.27809	1.39141	0.341087
709.01	6.10828	6.39979	5.68285	4.86922	3.88491	3.673	3.0361	2.25633	2.68191	1.90373	0.992299	1.0784	0.293713
710	6.40503	6.37215	5.41957	4.46187	3.63799	3.77716	2.91927	2.25815	1.95321	1.71774	1.06166	0.713318	0.494061
711	6.39703	6.44392	5.06055	4.45499	4.15593	3.82088	3.00451	2.32697	1.89254	1.52742	1.29127	0.313252	0.505136
712	5.68663	5.71716	4.58722	4.35558	4.08991	3.45531	2.66324	1.84422	1.75603	1.35317	0.913547	0.682697	0.506276
713	5.21412	5.49502	4.81313	4.19609	3.37632	3.29593	2.38183	1.86863	2.20766	1.6377	0.839612	0.943558	0.534002
714	5.46999	5.02875	4.61767	4.10148	3.0404	3.09079	2.21132	2.00196	1.90462	1.57674	0.92612	0.830334	0.508252
715	6.0496	5.27546	4.60465	3.82284	3.4951	2.896	2.60316	1.9615	2.15998	1.24581	1.26621	0.918717	-0.096703
716	5.77319	4.95469	4.26015	3.3829	3.70694	3.23741	2.89497	1.80937	2.00002	1.19041	1.08399	0.875544	-0.226724
717	5.57123	4.64045	4.11393	3.2607	3.69937	3.26757	2.72026	1.9664	2.01262	1.11011	1.00689	1.14485	-0.171942
718	5.12899	4.41781	3.99433	3.34248	3.61615	2.47275	2.26494	2.0181	1.54212	0.798987	0.792328	1.23483	0.201467
719	4.73557	4.33212	4.17255	3.12652	3.25888	2.0468	1.66463	1.57955	1.23396	0.436043	0.560472	1.15692	0.343885
720	4.44974	4.57161	3.99509	3.16799	3.19392	2.46407	1.83047	1.7547	0.899137	0.571421	0.584227	0.424237	0.575675
720.97	4.63525	4.41206	4.08974	3.27452	3.12301	3.05987	1.68687	1.8948	0.882468	0.870545	0.722969	0.262849	0.687991
721.94	4.65934	3.9412	4.25169	3.25115	3.00468	2.48639	1.53494	1.82767	1.05144	0.742444	0.728917	0.445796	0.637371
723.05	4.19938	3.6019	3.98989	3.04159	2.75617	2.34148	1.52128	1.67509	1.33771	0.740011	0.481782	0.621201	0.379245
724.02	3.64442	3.7231	3.34836	2.84575	2.39733	2.10877	1.9886	1.70615	1.25148	0.690068	0.438188	0.556312	-0.0195559
725	3.57488	3.97675	3.15682	2.82435	2.13349	2.35619	1.97708	1.2312	1.20688	0.886311	0.479339	0.656973	0.284089
725.97	3.74951	3.79069	3.41682	2.91169	1.8536	2.27264	1.89718	0.678755	0.908014	0.711045	0.703672	0.490557	0.559892
726.94	4.04577	3.20548	3.39046	2.86084	1.66206	2.11188	1.81079	0.704733	1.29674	0.740746	1.03676	0.379984	0.718832
728.05	3.45593	2.80867	3.09177	2.75844	2.17459	1.73283	1.53779	0.91787	1.3948	0.800638	0.888877	0.361265	0.686047
729.02	3.15752	2.90581	2.90708	2.81859	2.41145	1.31365	1.14713	0.880288	1.63596	1.18867	0.327707	0.455047	0.840724
730	3.11149	3.25542	2.8916	2.58917	2.57565	1.6622	1.05647	1.07743	1.06353	1.23864	0.184096	0.551158	0.697654
730.98	3.1443	3.05385	2.77604	2.15621	2.11755	1.38495	1.25372	1.00503	1.36884	0.982177	0.440262	0.77653	0.282177
731.97	2.67001	3.01196	2.16279	2.0073	2.00778	1.40229	1.31035	0.946604	0.977294	0.536002	0.947357	0.728139	0.180805
732.95	2.91598	3.02986	2.11864	1.98341	1.65178	1.43831	1.58256	1.03525	0.931355	0.634178	0.78202	0.626402	0.185234
733.94	2.68252	2.70825	2.38236	1.69869	1.92326	1.78118	1.60351	1.29588	0.628512	0.482491	0.550178	0.406982	0.376949
735.07	2.46411	2.55257	2.32614	1.42021	1.71568	1.59179	1.46839	1.17905	0.89443	0.475926	0.399579	0.63425	0.15865
736.05	2.23954	2.52671	1.83425	1.60215	1.7657	1.65471	0.967383	0.716795	0.53566	0.469448	0.550392	0.751159	0.0930902
737.04	2.51885	2.31588	1.75715	2.1012	1.62126	1.53182	1.11659	0.79109	0.639815	0.780313	0.687117	0.68109	0.113031
738.02	2.45785	2.04499	2.03587	2.35596	1.74094	1.03834	1.0533	1.0198	0.741238	0.721938	0.487813	0.474777	0.519735
739.01	2.31778	2.07952	2.16792	1.82673	1.15694	0.97129	0.960438	1.53971	0.854087	0.614904	0.387633	0.486473	0.487669
740	2.31255	2.03524	2.04916	1.47732	1.26332	1.37183	0.799232	1.50868	0.758051	0.295414	0.205808	0.636044	0.205079
740.98	2.24571	1.79899	2.02989	1.38499	1.05569	1.45249	0.730693	1.01871	0.606594	0.247932	0.475004	0.350566	-0.28069
741.97	2.08661	1.99514	1.72829	1.76386	1.41559	1.03389	0.621288	0.650971	0.466056	0.378662	0.275292	0.327202	-0.0272681
742.95	1.76337	2.14312	1.4015	1.39746	1.5681	0.923892	0.967229	0.522146	0.521515	0.631451	0.393624	0.228461	0.240297
743.94	1.57837	2.05572	1.28127	1.17943	1.69524	0.986933	1.48341	0.842592	0.422178	0.673407	0.617323	0.17225	0.573938
745.07	2.16856	1.71025	1.49481	0.950603	1.26761	0.796577	1.59702	0.846973	0.17198	0.522542	0.673257	-0.273869	0.16167
746.05	2.15249	1.58774	1.66308	1.53069	1.12783	0.638933	1.00687	0.84889	0.175855	0.395594	0.328079	-0.357952	-0.0639416
747.04	1.7724	1.22867	1.49633	1.38949	0.889857	1.03145	0.840895	0.746528	0.43118	0.410873	0.530228	0.0290674	0.21318
748.02	1.53507	1.35771	1.23308	1.26785	1.11419	1.35334	0.658424	0.785777	0.59109	0.377437	0.695864	0.308028	0.334442
749.01	1.52307	1.3716	0.960785	1.24954	1.25283	1.25244	0.779569	0.68863	0.700764	0.491795	0.666641	0.265035	0.0627736
750	1.37476	1.65971	0.951569	1.6003	1.12737	0.807968	0.480303	0.59784	0.645645	0.623099	0.343064	-0.133743	-0.186495
750.97	1.42343	1.80565	1.03544	1.42747	0.885825	0.838169	0.72359	0.946007	0.657997	0.598272	0.533323	0.0401132	-0.0935732
751.94	1.89892	1.55249	1.11802	1.08012	0.824229	1.08081	0.811109	0.868313	0.406273	0.253331	0.742672	0.270441	-0.00442506
753.05	1.6257	1.27378	1.12305	0.907399	1.06657	0.903087	0.595234	0.649893	0.154116	-0.118307	0.544535	0.377733	0.159224
754.02	1.50026	1.09715	1.411	0.691488	0.921222	0.451727	0.699883	0.68048	0.0323575	0.215056	0.0354449	-0.0208216	0.22941
755	1.52975	1.54711	1.06105	0.925267	1.25191	0.283626	0.648312	0.670547	0.419248	0.406881	-0.230878	0.0952792	0.0216355
755.97	1.72171	1.04879	0.811127	1.00941	0.936419	0.715195	0.8659	0.557338	0.430909	0.493263	0.185501	0.396308	0.19088
756.94	1.14223	0.995565	0.551049	1.15343	1.03367	0.648563	0.827999	0.396768	0.417373	-2.48e-05	0.390769	0.539519	0.260478
758.05	0.890628	0.82411	0.801699	1.05774	0.708293	0.751084	0.810787	0.543813	0.30281	0.306934	0.435992	0.0603918	0.0805943
759.02	0.875486	0.938087	0.594497	1.30167	0.857993	0.428403	0.517991	0.359033	0.418062	0.698634	0.360462	0.153183	-0.114997
760	1.29117	0.711912	0.806091	1.47238	0.643562	0.563547	0.136526	0.576877	0.32013	0.669796	0.152406	0.060201	0.0130776
760.97	1.32387	0.927487	0.912089	1.1573	0.652327	0.395579	-0.0464855	0.660468	0.434066	0.162048	-0.0246771	-0.0923365	0.165283
761.94	1.2361	1.18921	1.00274	0.614014	0.873156	0.708056	-0.0574467	0.639675	0.49211	-0.102549	-0.112805	-0.362172	0.105216
763.05	0.8459	1.30627	0.560652	0.113339	0.841223	0.395069	0.156181	0.587591	0.559861	-0.0262145	0.225749	0.150273	0.138659
764.02	0.723544	1.02997	0.507515	0.23423	0.707285	0.528157	-0.0657505	0.547524	0.35404	-0.158631	0.384573	0.650952	0.209604
765	0.870713	0.886276	0.44557	0.645144	0.696637	0.451328	-0.277985	0.639865	0.110919	-0.129957	0.282352	0.349095	0.292587
765.97	1.12554	0.877148	0.68156	1.05668	0.950446	0.63552	-0.0439416	0.426427	0.16389	0.28963	0.328235	-0.109246	-0.0166892
766.94	1.11535	0.860848	1.01749	1.01919	0.639608	0.509849	0.217254	0.22009	0.340896	0.637779	0.274952	-0.270841	-0.0536339
768.05	0.800818	0.640068	0.979373	0.480433	0.627497	0.542786	0.254145	-0.0077931	0.346082	0.47781	0.328708	0.144669	0.125736
769.02	0.750379	0.327875	0.919507	-0.0208148	0.826734	0.358276	0.199168	0.299444	0.142402	-0.0483476	0.150703	0.337389	0.301107
770	0.556214	0.26195	0.553691	0.0539065	0.873387	0.635395	0.384498	0.462614	0.294892	-0.0424091	0.165729	0.238987	-0.0208122
770.95	0.81761	0.63772	0.559965	0.23315	0.763071	0.757245	0.135912	0.341659	0.409271	0.311704	-0.0566133	0.000406171	0.00365218
772.05	0.837214	0.808673	0.240187	0.443569	0.809829	0.835563	0.0411697	-0.093824	0.334203	0.150158	0.0401263	-0.158294	0.100071
773.01	0.705445	0.702632	0.565235	0.500705	0.736126	0.475135	-0.157644	-0.290109	0.221297	0.355824	0.0234653	-0.0948533	0.394217
773.97	0.414381	0.828998	0.358415	1.05444	0.376238	0.448394	-0.00842463	-0.149302	0.226926	0.290455	0.352506	-0.0635678	0.173063
775.06	0.381952	0.99523	0.283285	0.959546	0.182687	0.456954	-0.168457	0.290767	0.365285	0.303439	0.533499	0.159232	0.00472021
776.02	0.614306	0.896579	0.356164	0.782093	0.430137	0.409057	0.141461	0.437468	0.276119	0.179806	0.554252	0.246019	-0.0837089
776.98	0.804247	0.634735	0.470573	0.486708	0.61356	0.325436	0.237399	0.556366	0.472234	0.265968	0.486845	0.0821425	0.0379665
777.94	0.910931	0.356147	0.233328	0.679021	0.737436	0.211707	0.362251	0.19393	0.384841	-0.202768	0.375739	-0.133809	0.107579
779.04	0.551899	0.298887	0.370195	0.825235	0.583753	0.303621	0.310348	0.111723	0.306381	-0.240083	0.441885	0.0613987	-0.172312
780	0.608688	0.471337	0.690835	0.898333	0.437594	0.18988	0.228702	0.0173307	0.266676	0.00986327	0.229643	0.0885559	0.103522
780.95	0.751314	0.625346	0.89372	0.864184	0.386604	0.0403278	0.154857	0.57534	0.227114	0.217825	0.200947	-0.141487	0.304844
782.05	0.79709	0.550241	0.675924	0.748629	0.533388	0.114437	0.293822	0.312878	0.135322	-0.32365	0.21245	-0.0459768	0.342844
783.01	0.734518	0.589025	0.698239	0.377247	0.342989	0.148018	0.352981	0.0785192	0.165673	-0.227808	0.0927861	0.291487	0.158335
783.97	0.894928	0.546089	0.374376	0.168485	-0.00801288	0.262157	0.58986	0.0388204	0.325126	0.00567412	0.240667	0.167856	0.141193
785.06	0.662543	0.3063	0.138518	0.357164	0.224579	-0.105705	0.582606	0.358556	0.242682	0.484598	0.241801	-0.0669041	0.0610618
786.02	0.161418	0.398293	0.222653	0.679356	0.382134	0.0906481	0.447125	0.269546	0.113818	0.301898	0.316767	0.0650167	0.060302
786.98	0.145622	0.437802	0.284851	0.530477	0.472764	-0.0652455	0.416502	0.2062	0.313342	0.249776	0.134593	0.0899309	0.201743
787.94	0.322842	0.584539	0.551705	-0.0830306	0.284613	0.383263	0.636404	0.458767	0.224291	0.135056	0.351486	-0.127748	0.359658
789.04	0.569143	0.567612	0.312967	-0.300452	0.432646	0.710439	0.500749	0.274303	0.146315	0.105474	0.478726	0.0230427	0.427641
790	0.468885	0.569547	0.453565	0.0756789	0.431167	0.562687	0.0301153	-0.130093	-0.0946128	0.30289	0.352293	0.241048	0.320756
790.95	0.651505	0.310138	0.148606	0.616298	0.561593	0.302326	-0.0425171	0.0635384	0.00392217	0.0176006	0.490545	0.187735	-0.0343763
792.05	0.486523	0.243359	0.371054	0.372947	0.276856	0.24657	0.022739	0.490904	0.0478565	-0.298639	0.576444	-0.173347	-0.186608
793.01	0.264891	0.368893	0.0786846	0.319982	0.023459	0.541996	0.298115	0.276638	0.043217	-0.125325	0.510661	-0.201462	-0.0564032
793.97	0.00147871	0.12216	0.141962	0.357739	-0.229085	0.268301	0.35226	-0.153637	0.14272	0.352211	0.169837	0.154664	-0.0533351
795.06	0.0704793	0.198133	0.267834	0.686316	-0.147277	0.216598	0.693649	0.0381606	0.0250593	0.246391	0.0178992	0.277686	-0.268273
796.02	0.0238688	0.217484	0.299331	0.538131	0.327154	0.146239	0.698501	0.395299	-0.0395781	0.388231	0.0353745	-0.0993737	-0.260838
796.98	0.151639	0.256123	0.218824	0.613944	0.767919	-0.123931	0.494061	0.43136	-0.251045	0.672316	0.00249876	-0.0120978	-0.144216
797.94	0.221573	0.186222	0.387866	0.233091	0.563243	0.0460723	-0.0915906	0.215216	0.226977	0.523734	0.0548061	0.423528	-0.0347487
0-5uM RhB-6
Collection Time: 2022/2/28 10:23:00
Operator Name :
Scan Software Version: 1.2(147)
Parameter List :
Instrument Cary Eclipse
Instrument Serial Number MY18120001
Data mode Fluorescence
Scan mode Emission
X Mode Wavelength (nm)
Start (nm) 560.00
Stop (nm) 800.00
Ex. Wavelength (nm) 554.00
Ex. Slit (nm) 10
Em. Slit (nm) 2.5
Scan rate (nm/min) 600.00
Data interval (nm) 1.0000
Averaging Time (s) 0.1000
Excitation filter Auto
Emission filter Open
PMT voltage (V) Medium
Corrected spectra OFF
Smoothing ON
Type Savitzky-Golay
Filter size 5
Method Log :
Method Name : Default
Date/Time stamp: 2022/2/28 10:06:04
Method Modifications:
Overlayed Graphs Changed: 2022/2/28 10:06:56	Old:OFF	New:ON
Autoconvert Changed: 2022/2/28 10:06:56	Old:None	New:Ascii
User Delta Stop Changed: 2022/2/28 10:06:56	Old: 450.00	New: 554.00
User Delta Increment Changed: 2022/2/28 10:06:56	Old: 10.00	New: 0.15
Smoothing Changed: 2022/2/28 10:06:56	Old:OFF	New:ON
Excitation Wavelength Changed: 2022/2/28 10:06:56	Old: 350.00	New: 554.00
Emission Wavelength Changed: 2022/2/28 10:06:56	Old: 400.00	New: 560.00
Stop Wavelength Changed: 2022/2/28 10:06:56	Old: 600.00	New: 800.00
Em. Slit Width (nm): Changed: 2022/2/28 10:08:42	Old:5	New:2.5
Ex. Slit Width (nm): Changed: 2022/2/28 10:09:08	Old:5	New:10
End Method Modifications
0-5uM RhB+GalAC4A 200uM 2uL-6
Collection Time: 2022/2/28 11:54:52
Operator Name :
Scan Software Version: 1.2(147)
Parameter List :
Instrument Cary Eclipse
Instrument Serial Number MY18120001
Data mode Fluorescence
Scan mode Emission
X Mode Wavelength (nm)
Start (nm) 560.00
Stop (nm) 800.00
Ex. Wavelength (nm) 554.00
Ex. Slit (nm) 10
Em. Slit (nm) 2.5
Scan rate (nm/min) 600.00
Data interval (nm) 1.0000
Averaging Time (s) 0.1000
Excitation filter Auto
Emission filter Open
PMT voltage (V) Medium
Corrected spectra OFF
Smoothing ON
Type Savitzky-Golay
Filter size 5
Method Log :
Method Name : Default
Date/Time stamp: 2022/2/28 10:06:04
Method Modifications:
Overlayed Graphs Changed: 2022/2/28 10:06:56	Old:OFF	New:ON
Autoconvert Changed: 2022/2/28 10:06:56	Old:None	New:Ascii
User Delta Stop Changed: 2022/2/28 10:06:56	Old: 450.00	New: 554.00
User Delta Increment Changed: 2022/2/28 10:06:56	Old: 10.00	New: 0.15
Smoothing Changed: 2022/2/28 10:06:56	Old:OFF	New:ON
Excitation Wavelength Changed: 2022/2/28 10:06:56	Old: 350.00	New: 554.00
Emission Wavelength Changed: 2022/2/28 10:06:56	Old: 400.00	New: 560.00
Stop Wavelength Changed: 2022/2/28 10:06:56	Old: 600.00	New: 800.00
Em. Slit Width (nm): Changed: 2022/2/28 10:08:42	Old:5	New:2.5
Ex. Slit Width (nm): Changed: 2022/2/28 10:09:08	Old:5	New:10
End Method Modifications
0-5uM RhB+GalAC4A 200uM 7uL-5
Collection Time: 2022/2/28 13:29:35
Operator Name :
Scan Software Version: 1.2(147)
Parameter List :
Instrument Cary Eclipse
Instrument Serial Number MY18120001
Data mode Fluorescence
Scan mode Emission
X Mode Wavelength (nm)
Start (nm) 560.00
Stop (nm) 800.00
Ex. Wavelength (nm) 554.00
Ex. Slit (nm) 10
Em. Slit (nm) 2.5
Scan rate (nm/min) 600.00
Data interval (nm) 1.0000
Averaging Time (s) 0.1000
Excitation filter Auto
Emission filter Open
PMT voltage (V) Medium
Corrected spectra OFF
Smoothing ON
Type Savitzky-Golay
Filter size 5
Method Log :
Method Name : Default
Date/Time stamp: 2022/2/28 10:06:04
Method Modifications:
Overlayed Graphs Changed: 2022/2/28 10:06:56	Old:OFF	New:ON
Autoconvert Changed: 2022/2/28 10:06:56	Old:None	New:Ascii
User Delta Stop Changed: 2022/2/28 10:06:56	Old: 450.00	New: 554.00
User Delta Increment Changed: 2022/2/28 10:06:56	Old: 10.00	New: 0.15
Smoothing Changed: 2022/2/28 10:06:56	Old:OFF	New:ON
Excitation Wavelength Changed: 2022/2/28 10:06:56	Old: 350.00	New: 554.00
Emission Wavelength Changed: 2022/2/28 10:06:56	Old: 400.00	New: 560.00
Stop Wavelength Changed: 2022/2/28 10:06:56	Old: 600.00	New: 800.00
Em. Slit Width (nm): Changed: 2022/2/28 10:08:42	Old:5	New:2.5
Ex. Slit Width (nm): Changed: 2022/2/28 10:09:08	Old:5	New:10
End Method Modifications
Sample 18
Collection Time: 2022/2/28 14:55:28
Operator Name :
Scan Software Version: 1.2(147)
Parameter List :
Instrument Cary Eclipse
Instrument Serial Number MY18120001
Data mode Fluorescence
Scan mode Emission
X Mode Wavelength (nm)
Start (nm) 560.00
Stop (nm) 800.00
Ex. Wavelength (nm) 554.00
Ex. Slit (nm) 10
Em. Slit (nm) 2.5
Scan rate (nm/min) 600.00
Data interval (nm) 1.0000
Averaging Time (s) 0.1000
Excitation filter Auto
Emission filter Open
PMT voltage (V) Medium
Corrected spectra OFF
Smoothing ON
Type Savitzky-Golay
Filter size 5
Method Log :
Method Name : Default
Date/Time stamp: 2022/2/28 10:06:04
Method Modifications:
Overlayed Graphs Changed: 2022/2/28 10:06:56	Old:OFF	New:ON
Autoconvert Changed: 2022/2/28 10:06:56	Old:None	New:Ascii
User Delta Stop Changed: 2022/2/28 10:06:56	Old: 450.00	New: 554.00
User Delta Increment Changed: 2022/2/28 10:06:56	Old: 10.00	New: 0.15
Smoothing Changed: 2022/2/28 10:06:56	Old:OFF	New:ON
Excitation Wavelength Changed: 2022/2/28 10:06:56	Old: 350.00	New: 554.00
Emission Wavelength Changed: 2022/2/28 10:06:56	Old: 400.00	New: 560.00
Stop Wavelength Changed: 2022/2/28 10:06:56	Old: 600.00	New: 800.00
Em. Slit Width (nm): Changed: 2022/2/28 10:08:42	Old:5	New:2.5
Ex. Slit Width (nm): Changed: 2022/2/28 10:09:08	Old:5	New:10
End Method Modifications
0-5uM RhB+GalAC4A 200uM 17uL-1
Collection Time: 2022/2/28 16:13:48
Operator Name :
Scan Software Version: 1.2(147)
Parameter List :
Instrument Cary Eclipse
Instrument Serial Number MY18120001
Data mode Fluorescence
Scan mode Emission
X Mode Wavelength (nm)
Start (nm) 560.00
Stop (nm) 800.00
Ex. Wavelength (nm) 554.00
Ex. Slit (nm) 10
Em. Slit (nm) 2.5
Scan rate (nm/min) 600.00
Data interval (nm) 1.0000
Averaging Time (s) 0.1000
Excitation filter Auto
Emission filter Open
PMT voltage (V) Medium
Corrected spectra OFF
Smoothing ON
Type Savitzky-Golay
Filter size 5
Method Log :
Method Name : Default
Date/Time stamp: 2022/2/28 10:06:04
Method Modifications:
Overlayed Graphs Changed: 2022/2/28 10:06:56	Old:OFF	New:ON
Autoconvert Changed: 2022/2/28 10:06:56	Old:None	New:Ascii
User Delta Stop Changed: 2022/2/28 10:06:56	Old: 450.00	New: 554.00
User Delta Increment Changed: 2022/2/28 10:06:56	Old: 10.00	New: 0.15
Smoothing Changed: 2022/2/28 10:06:56	Old:OFF	New:ON
Excitation Wavelength Changed: 2022/2/28 10:06:56	Old: 350.00	New: 554.00
Emission Wavelength Changed: 2022/2/28 10:06:56	Old: 400.00	New: 560.00
Stop Wavelength Changed: 2022/2/28 10:06:56	Old: 600.00	New: 800.00
Em. Slit Width (nm): Changed: 2022/2/28 10:08:42	Old:5	New:2.5
Ex. Slit Width (nm): Changed: 2022/2/28 10:09:08	Old:5	New:10
End Method Modifications
0-5uM RhB+GalAC4A 200uM 22uL-1
Collection Time: 2022/2/28 17:32:36
Operator Name :
Scan Software Version: 1.2(147)
Parameter List :
Instrument Cary Eclipse
Instrument Serial Number MY18120001
Data mode Fluorescence
Scan mode Emission
X Mode Wavelength (nm)
Start (nm) 560.00
Stop (nm) 800.00
Ex. Wavelength (nm) 554.00
Ex. Slit (nm) 10
Em. Slit (nm) 2.5
Scan rate (nm/min) 600.00
Data interval (nm) 1.0000
Averaging Time (s) 0.1000
Excitation filter Auto
Emission filter Open
PMT voltage (V) Medium
Corrected spectra OFF
Smoothing ON
Type Savitzky-Golay
Filter size 5
Method Log :
Method Name : Default
Date/Time stamp: 2022/2/28 10:06:04
Method Modifications:
Overlayed Graphs Changed: 2022/2/28 10:06:56	Old:OFF	New:ON
Autoconvert Changed: 2022/2/28 10:06:56	Old:None	New:Ascii
User Delta Stop Changed: 2022/2/28 10:06:56	Old: 450.00	New: 554.00
User Delta Increment Changed: 2022/2/28 10:06:56	Old: 10.00	New: 0.15
Smoothing Changed: 2022/2/28 10:06:56	Old:OFF	New:ON
Excitation Wavelength Changed: 2022/2/28 10:06:56	Old: 350.00	New: 554.00
Emission Wavelength Changed: 2022/2/28 10:06:56	Old: 400.00	New: 560.00
Stop Wavelength Changed: 2022/2/28 10:06:56	Old: 600.00	New: 800.00
Em. Slit Width (nm): Changed: 2022/2/28 10:08:42	Old:5	New:2.5
Ex. Slit Width (nm): Changed: 2022/2/28 10:09:08	Old:5	New:10
End Method Modifications
0-5uM RhB+GalAC4A 200uM 22uL+1mM 2ul-1
Collection Time: 2022/2/28 19:46:59
Operator Name :
Scan Software Version: 1.2(147)
Parameter List :
Instrument Cary Eclipse
Instrument Serial Number MY18120001
Data mode Fluorescence
Scan mode Emission
X Mode Wavelength (nm)
Start (nm) 560.00
Stop (nm) 800.00
Ex. Wavelength (nm) 554.00
Ex. Slit (nm) 10
Em. Slit (nm) 2.5
Scan rate (nm/min) 600.00
Data interval (nm) 1.0000
Averaging Time (s) 0.1000
Excitation filter Auto
Emission filter Open
PMT voltage (V) Medium
Corrected spectra OFF
Smoothing ON
Type Savitzky-Golay
Filter size 5
Method Log :
Method Name : Default
Date/Time stamp: 2022/2/28 10:06:04
Method Modifications:
Overlayed Graphs Changed: 2022/2/28 10:06:56	Old:OFF	New:ON
Autoconvert Changed: 2022/2/28 10:06:56	Old:None	New:Ascii
User Delta Stop Changed: 2022/2/28 10:06:56	Old: 450.00	New: 554.00
User Delta Increment Changed: 2022/2/28 10:06:56	Old: 10.00	New: 0.15
Smoothing Changed: 2022/2/28 10:06:56	Old:OFF	New:ON
Excitation Wavelength Changed: 2022/2/28 10:06:56	Old: 350.00	New: 554.00
Emission Wavelength Changed: 2022/2/28 10:06:56	Old: 400.00	New: 560.00
Stop Wavelength Changed: 2022/2/28 10:06:56	Old: 600.00	New: 800.00
Em. Slit Width (nm): Changed: 2022/2/28 10:08:42	Old:5	New:2.5
Ex. Slit Width (nm): Changed: 2022/2/28 10:09:08	Old:5	New:10
End Method Modifications
0-5uM RhB+GalAC4A 200uM 22uL+1mM 4ul-1
Collection Time: 2022/2/28 20:58:33
Operator Name :
Scan Software Version: 1.2(147)
Parameter List :
Instrument Cary Eclipse
Instrument Serial Number MY18120001
Data mode Fluorescence
Scan mode Emission
X Mode Wavelength (nm)
Start (nm) 560.00
Stop (nm) 800.00
Ex. Wavelength (nm) 554.00
Ex. Slit (nm) 10
Em. Slit (nm) 2.5
Scan rate (nm/min) 600.00
Data interval (nm) 1.0000
Averaging Time (s) 0.1000
Excitation filter Auto
Emission filter Open
PMT voltage (V) Medium
Corrected spectra OFF
Smoothing ON
Type Savitzky-Golay
Filter size 5
Method Log :
Method Name : Default
Date/Time stamp: 2022/2/28 10:06:04
Method Modifications:
Overlayed Graphs Changed: 2022/2/28 10:06:56	Old:OFF	New:ON
Autoconvert Changed: 2022/2/28 10:06:56	Old:None	New:Ascii
User Delta Stop Changed: 2022/2/28 10:06:56	Old: 450.00	New: 554.00
User Delta Increment Changed: 2022/2/28 10:06:56	Old: 10.00	New: 0.15
Smoothing Changed: 2022/2/28 10:06:56	Old:OFF	New:ON
Excitation Wavelength Changed: 2022/2/28 10:06:56	Old: 350.00	New: 554.00
Emission Wavelength Changed: 2022/2/28 10:06:56	Old: 400.00	New: 560.00
Stop Wavelength Changed: 2022/2/28 10:06:56	Old: 600.00	New: 800.00
Em. Slit Width (nm): Changed: 2022/2/28 10:08:42	Old:5	New:2.5
Ex. Slit Width (nm): Changed: 2022/2/28 10:09:08	Old:5	New:10
End Method Modifications
0-5uM RhB+GalAC4A 200uM 22uL+1mM 8ul-2
Collection Time: 2022/2/28 21:51:51
Operator Name :
Scan Software Version: 1.2(147)
Parameter List :
Instrument Cary Eclipse
Instrument Serial Number MY18120001
Data mode Fluorescence
Scan mode Emission
X Mode Wavelength (nm)
Start (nm) 560.00
Stop (nm) 800.00
Ex. Wavelength (nm) 554.00
Ex. Slit (nm) 10
Em. Slit (nm) 2.5
Scan rate (nm/min) 600.00
Data interval (nm) 1.0000
Averaging Time (s) 0.1000
Excitation filter Auto
Emission filter Open
PMT voltage (V) Medium
Corrected spectra OFF
Smoothing ON
Type Savitzky-Golay
Filter size 5
Method Log :
Method Name : Default
Date/Time stamp: 2022/2/28 10:06:04
Method Modifications:
Overlayed Graphs Changed: 2022/2/28 10:06:56	Old:OFF	New:ON
Autoconvert Changed: 2022/2/28 10:06:56	Old:None	New:Ascii
User Delta Stop Changed: 2022/2/28 10:06:56	Old: 450.00	New: 554.00
User Delta Increment Changed: 2022/2/28 10:06:56	Old: 10.00	New: 0.15
Smoothing Changed: 2022/2/28 10:06:56	Old:OFF	New:ON
Excitation Wavelength Changed: 2022/2/28 10:06:56	Old: 350.00	New: 554.00
Emission Wavelength Changed: 2022/2/28 10:06:56	Old: 400.00	New: 560.00
Stop Wavelength Changed: 2022/2/28 10:06:56	Old: 600.00	New: 800.00
Em. Slit Width (nm): Changed: 2022/2/28 10:08:42	Old:5	New:2.5
Ex. Slit Width (nm): Changed: 2022/2/28 10:09:08	Old:5	New:10
End Method Modifications
0-5uM RhB+GalAC4A 200uM 22uL+1mM 13ul-2
Collection Time: 2022/2/28 22:18:10
Operator Name :
Scan Software Version: 1.2(147)
Parameter List :
Instrument Cary Eclipse
Instrument Serial Number MY18120001
Data mode Fluorescence
Scan mode Emission
X Mode Wavelength (nm)
Start (nm) 560.00
Stop (nm) 800.00
Ex. Wavelength (nm) 554.00
Ex. Slit (nm) 10
Em. Slit (nm) 2.5
Scan rate (nm/min) 600.00
Data interval (nm) 1.0000
Averaging Time (s) 0.1000
Excitation filter Auto
Emission filter Open
PMT voltage (V) Medium
Corrected spectra OFF
Smoothing ON
Type Savitzky-Golay
Filter size 5
Method Log :
Method Name : Default
Date/Time stamp: 2022/2/28 10:06:04
Method Modifications:
Overlayed Graphs Changed: 2022/2/28 10:06:56	Old:OFF	New:ON
Autoconvert Changed: 2022/2/28 10:06:56	Old:None	New:Ascii
User Delta Stop Changed: 2022/2/28 10:06:56	Old: 450.00	New: 554.00
User Delta Increment Changed: 2022/2/28 10:06:56	Old: 10.00	New: 0.15
Smoothing Changed: 2022/2/28 10:06:56	Old:OFF	New:ON
Excitation Wavelength Changed: 2022/2/28 10:06:56	Old: 350.00	New: 554.00
Emission Wavelength Changed: 2022/2/28 10:06:56	Old: 400.00	New: 560.00
Stop Wavelength Changed: 2022/2/28 10:06:56	Old: 600.00	New: 800.00
Em. Slit Width (nm): Changed: 2022/2/28 10:08:42	Old:5	New:2.5
Ex. Slit Width (nm): Changed: 2022/2/28 10:09:08	Old:5	New:10
End Method Modifications
0-5uM RhB+GalAC4A 200uM 22uL+1mM 23ul-1
Collection Time: 2022/2/28 22:28:41
Operator Name :
Scan Software Version: 1.2(147)
Parameter List :
Instrument Cary Eclipse
Instrument Serial Number MY18120001
Data mode Fluorescence
Scan mode Emission
X Mode Wavelength (nm)
Start (nm) 560.00
Stop (nm) 800.00
Ex. Wavelength (nm) 554.00
Ex. Slit (nm) 10
Em. Slit (nm) 2.5
Scan rate (nm/min) 600.00
Data interval (nm) 1.0000
Averaging Time (s) 0.1000
Excitation filter Auto
Emission filter Open
PMT voltage (V) Medium
Corrected spectra OFF
Smoothing ON
Type Savitzky-Golay
Filter size 5
Method Log :
Method Name : Default
Date/Time stamp: 2022/2/28 10:06:04
Method Modifications:
Overlayed Graphs Changed: 2022/2/28 10:06:56	Old:OFF	New:ON
Autoconvert Changed: 2022/2/28 10:06:56	Old:None	New:Ascii
User Delta Stop Changed: 2022/2/28 10:06:56	Old: 450.00	New: 554.00
User Delta Increment Changed: 2022/2/28 10:06:56	Old: 10.00	New: 0.15
Smoothing Changed: 2022/2/28 10:06:56	Old:OFF	New:ON
Excitation Wavelength Changed: 2022/2/28 10:06:56	Old: 350.00	New: 554.00
Emission Wavelength Changed: 2022/2/28 10:06:56	Old: 400.00	New: 560.00
Stop Wavelength Changed: 2022/2/28 10:06:56	Old: 600.00	New: 800.00
Em. Slit Width (nm): Changed: 2022/2/28 10:08:42	Old:5	New:2.5
Ex. Slit Width (nm): Changed: 2022/2/28 10:09:08	Old:5	New:10
End Method Modifications
0-5uM RhB+GalAC4A 200uM 22uL+1mM 33ul-2
Collection Time: 2022/2/28 22:38:21
Operator Name :
Scan Software Version: 1.2(147)
Parameter List :
Instrument Cary Eclipse
Instrument Serial Number MY18120001
Data mode Fluorescence
Scan mode Emission
X Mode Wavelength (nm)
Start (nm) 560.00
Stop (nm) 800.00
Ex. Wavelength (nm) 554.00
Ex. Slit (nm) 10
Em. Slit (nm) 2.5
Scan rate (nm/min) 600.00
Data interval (nm) 1.0000
Averaging Time (s) 0.1000
Excitation filter Auto
Emission filter Open
PMT voltage (V) Medium
Corrected spectra OFF
Smoothing ON
Type Savitzky-Golay
Filter size 5
Method Log :
Method Name : Default
Date/Time stamp: 2022/2/28 10:06:04
Method Modifications:
Overlayed Graphs Changed: 2022/2/28 10:06:56	Old:OFF	New:ON
Autoconvert Changed: 2022/2/28 10:06:56	Old:None	New:Ascii
User Delta Stop Changed: 2022/2/28 10:06:56	Old: 450.00	New: 554.00
User Delta Increment Changed: 2022/2/28 10:06:56	Old: 10.00	New: 0.15
Smoothing Changed: 2022/2/28 10:06:56	Old:OFF	New:ON
Excitation Wavelength Changed: 2022/2/28 10:06:56	Old: 350.00	New: 554.00
Emission Wavelength Changed: 2022/2/28 10:06:56	Old: 400.00	New: 560.00
Stop Wavelength Changed: 2022/2/28 10:06:56	Old: 600.00	New: 800.00
Em. Slit Width (nm): Changed: 2022/2/28 10:08:42	Old:5	New:2.5
Ex. Slit Width (nm): Changed: 2022/2/28 10:09:08	Old:5	New:10
End Method Modifications
0-5uM RhB+GalAC4A 200uM 22uL+1mM 53ul-2
Collection Time: 2022/2/28 22:44:07
Operator Name :
Scan Software Version: 1.2(147)
Parameter List :
Instrument Cary Eclipse
Instrument Serial Number MY18120001
Data mode Fluorescence
Scan mode Emission
X Mode Wavelength (nm)
Start (nm) 560.00
Stop (nm) 800.00
Ex. Wavelength (nm) 554.00
Ex. Slit (nm) 10
Em. Slit (nm) 2.5
Scan rate (nm/min) 600.00
Data interval (nm) 1.0000
Averaging Time (s) 0.1000
Excitation filter Auto
Emission filter Open
PMT voltage (V) Medium
Corrected spectra OFF
Smoothing ON
Type Savitzky-Golay
Filter size 5
Method Log :
Method Name : Default
Date/Time stamp: 2022/2/28 10:06:04
Method Modifications:
Overlayed Graphs Changed: 2022/2/28 10:06:56	Old:OFF	New:ON
Autoconvert Changed: 2022/2/28 10:06:56	Old:None	New:Ascii
User Delta Stop Changed: 2022/2/28 10:06:56	Old: 450.00	New: 554.00
User Delta Increment Changed: 2022/2/28 10:06:56	Old: 10.00	New: 0.15
Smoothing Changed: 2022/2/28 10:06:56	Old:OFF	New:ON
Excitation Wavelength Changed: 2022/2/28 10:06:56	Old: 350.00	New: 554.00
Emission Wavelength Changed: 2022/2/28 10:06:56	Old: 400.00	New: 560.00
Stop Wavelength Changed: 2022/2/28 10:06:56	Old: 600.00	New: 800.00
Em. Slit Width (nm): Changed: 2022/2/28 10:08:42	Old:5	New:2.5
Ex. Slit Width (nm): Changed: 2022/2/28 10:09:08	Old:5	New:10
End Method Modifications

## Sheet: Supplementary Figure S14B
GalAC4A
volume of GalAC4A	concentration (mM)	concentration (M)	Intensity at 576 nm
0	0	0	707.928
2	0.16	1.6e-07	669.502
7	0.56	5.6e-07	587.12
12	0.96	9.6e-07	497.135
17	1.36	1.36e-06	432.055
22	1.76	1.76e-06	371.827
2	2.55239	2.55e-06	292.026
4	3.34353	3.34e-06	243.237
8	4.92206	4.92e-06	196.477
13	6.88821	6.89e-06	153.361
23	10.7973	1.08e-05	108.8
33	14.6759	1.47e-05	80.6489
53	22.3425	2.23e-05	53.5779
