# Supplementary material for: Lactose azocalixarene drug delivery system for the treatment of multidrug-resistant pseudomonas aeruginosa infected diabetic ulcer
Source: Nat Commun. 2022 Oct 21;13:6279. doi: 10.1038/s41467-022-33920-7 (PMC9586954; doi:10.1038/s41467-022-33920-7)
Supplement: Supplementary file 3 — Source Data [file 41467_2022_33920_MOESM3_ESM.zip › Source Data/Supplementary Figure S18.csv]

Fluorescence spectra of RhB@LacAC4A (2.0/20 ��M) before and after reduction by SDT (10 mM)
Wavelength (nm)	Intensity ��a.u.��
	2uMRhB-20uMLacAC4A	2uMRhB-20uMLacAC4A+10mMSDT
562.0499878	53.57611465	474.9146423
562.9400024	54.24749374	513.4655762
563.9699707	56.11240768	555.2675171
565	59.52930832	601.611084
566.0200195	63.13285828	650.3532715
567.0499878	66.91162872	689.9238892
567.9400024	68.2203598	722.9174194
568.9699707	69.89329529	754.9726563
570	73.58958435	790.7081299
571.0100098	76.99695587	821.2670898
572.0200195	77.75647736	849.7193604
573.039978	78.90697479	875.699707
574.0499878	80.78792572	894.1637573
575.0700073	82.90062714	903.2324829
575.9400024	83.61705017	910.6203003
576.9500122	84.24658203	914.5856323
577.9699707	84.4058075	915.9248657
578.9799805	84.56509399	911.8968506
580	83.16265869	902.7921143
581.0200195	81.52409363	891.6500854
582.0499878	80.09348297	879.8294067
582.9400024	79.84922791	866.2461548
583.9699707	78.50941467	847.9810181
585	78.37146759	825.4712524
586.0200195	76.15005493	800.4423828
587.0499878	73.91719055	774.8463745
587.9400024	71.72431946	750.1248169
588.9699707	70.4458847	726.137146
590	67.09608459	701.3852539
591.0100098	63.68988037	674.8584595
592.0200195	60.87390137	645.7728271
593.039978	59.57323456	622.2866211
594.0499878	57.8604393	594.6652832
595.0700073	55.366642	568.3950195
595.9400024	51.98433304	544.3117676
596.9500122	49.61488724	526.534729
597.9699707	48.05867386	504.4861145
598.9799805	46.5622406	481.4528198
600	44.37389755	459.6430969
601.0200195	42.29925156	436.8582458
602.0499878	39.41873169	416.1837769
602.9400024	38.61577988	398.8493652
603.9699707	37.39647293	381.5
605	36.77293777	364.6618958
606.0200195	34.61865616	350.799408
607.0499878	32.73177338	339.9226379
607.9400024	30.45246887	327.0729065
608.9699707	29.28271484	313.0592957
610	28.94896126	300.8907776
611.0100098	28.28469086	290.532959
612.0200195	27.57888222	282.3944397
613.039978	27.15383148	272.5588989
614.0499878	26.80035591	264.638092
615.0700073	26.19376183	256.306488
615.9400024	24.44965744	247.51091
616.9500122	22.68638039	241.0966949
617.9699707	21.58045006	237.9004517
618.9799805	22.04167557	231.6947021
620	21.36726761	224.3955078
621.0100098	21.30747986	219.3912964
622.0200195	20.90505981	213.3794098
623.039978	21.13672829	205.9376678
624.0499878	20.04058266	201.4512482
625.0700073	19.76329231	198.081604
625.9400024	19.07590485	193.0862579
626.9500122	18.39733315	187.5585785
627.9699707	17.58726501	184.7517395
628.9799805	17.30894279	180.3999176
630	17.41731071	176.0969543
631	16.96689796	168.9261627
632	16.34964561	163.1917572
633	15.75715637	157.6083374
634	15.6566658	155.0180511
635	14.85440063	150.7380066
636	14.21469784	146.3852539
637	13.84108639	139.6851501
638	13.38438511	134.166748
639	12.48237419	129.5473785
640	12.24540901	126.6412048
641.0100098	12.17095566	122.8827057
642.0200195	12.11485577	119.2389908
643.039978	11.3920536	114.7696991
644.0499878	10.98768139	108.2030487
645.0700073	10.68027115	103.3802185
645.9400024	10.354702	100.5207367
646.9500122	9.748597145	95.9203949
647.9699707	9.202188492	91.30115509
648.9799805	8.798994064	88.8837738
650	8.04047966	86.78485107
651	7.849318027	82.5069046
652	8.039608955	78.29679108
653	7.993153572	74.59803772
654	7.000084877	71.05582428
655	6.512919426	68.03282928
656	6.438037395	64.51251221
657	6.164874077	61.86321259
658	5.900032043	59.30558395
659	5.814909935	57.22027588
660	5.679596901	54.49776459
661	4.845461369	51.98799133
662	4.882506847	49.12063599
663	4.838944912	47.32728195
664	4.864115715	45.89844131
665	4.385761738	44.05763245
666	4.124622345	41.90016174
667	3.653321981	39.54155731
668	3.685505152	37.31041718
669	3.181809664	35.81648636
670	2.984674931	34.34299088
671	2.970940828	33.00666428
672	3.459940195	32.11031342
673	3.094327211	31.23016357
674	2.883070946	29.53416061
675	2.447218657	28.02394676
676	2.56152463	26.5393734
677	2.526195765	26.10860062
678	2.963417053	25.49724579
679	2.311003208	24.66237068
680	1.998572946	22.89966202
681	2.046106815	22.42228699
682	2.000927925	21.63542938
683	1.894205451	21.2843895
684	2.402586222	19.95422173
685	2.643176317	19.35845566
686	1.960276723	18.32115173
687	1.679240823	18.09187889
688	1.823391914	16.87788582
689	1.729625225	15.99462986
690	1.697264075	15.27812767
690.9799805	1.622686505	15.53452301
691.9699707	1.698498249	14.54133034
692.9500122	1.379783869	13.48788548
693.9400024	1.207844377	13.065485
695.0700073	0.918041468	13.49333286
696.0499878	1.173193812	13.17975426
697.039978	1.066073656	12.99327183
698.0200195	0.884824097	12.1503458
699.0100098	0.628072858	11.54284954
700	0.762051463	11.34730339
700.9799805	0.91702646	11.63961792
701.9699707	1.109986424	11.42924309
702.9500122	1.004817247	10.87708569
703.9400024	1.224922895	10.39795971
705.0700073	1.417719483	10.13348675
706.0499878	1.557471395	9.346041679
707.039978	1.146233678	8.684411049
708.0200195	0.98582834	8.797408104
709.0100098	0.198943138	9.222067833
710	-0.043161742	9.058794975
710.9799805	0.106008649	8.863033295
711.9699707	0.684202313	8.738745689
712.9500122	0.902290881	8.152175903
713.9400024	1.58328402	7.677731514
715.0700073	1.445561767	7.352447987
716.0499878	0.808769286	7.751828671
717.039978	0.290976197	7.781415939
718.0200195	0.549294531	7.529646397
719.0100098	0.90471071	6.584953308
720	0.992805243	6.562734127
720.9799805	0.464827389	6.309664726
721.9699707	0.15905948	6.366621494
722.9500122	0.435346454	5.583552361
723.9400024	0.601929605	5.631253719
725.0700073	0.689598978	5.615307331
726.0499878	0.673039079	5.538572788
727.039978	0.584360659	5.150365353
728.0200195	0.577599227	4.963438034
729.0100098	0.776926994	4.988647461
730	0.436761022	4.108703136
730.9699707	0.213382304	3.931299925
731.9400024	0.083017744	4.158078671
733.0499878	0.249325782	4.063801765
734.0200195	0.339085907	3.485881567
735	0.894981742	3.63638711
735.9699707	0.903514802	3.888028145
736.9400024	0.576982439	3.780094624
738.0499878	0.139057666	3.761369228
739.0200195	0.210760891	3.443463326
740	0.391522527	3.005049944
740.9699707	0.691099703	2.777609348
741.9400024	0.790473163	2.808481693
743.0499878	0.736686647	2.7797575
744.0200195	0.308465034	2.858229637
745	0.163452387	2.751228094
745.9699707	0.344272226	2.427296638
746.9400024	0.683563828	2.49495697
748.0499878	0.555526376	2.052935362
749.0200195	0.519788444	1.384092689
750	0.60212934	1.372898698
750.9699707	0.629252791	1.594388008
751.9400024	0.127070755	1.667271137
753.0499878	0.125395447	1.807568789
754.0200195	0.428784072	2.238454819
755	0.691755712	2.227879286
755.9699707	0.307798594	1.599030018
756.9400024	0.306332171	1.7088871
758.0499878	-0.042076193	1.656618118
759.0200195	0.167863682	1.251597047
760	0.360129654	1.203031898
760.9500122	0.671685636	1.777289271
762.0499878	0.545988977	2.043208838
763.0100098	0.168103278	1.500690103
763.9699707	-0.197743788	1.558413267
765.0599976	0.088529356	1.35976088
766.0200195	0.729303956	0.959789157
766.9799805	0.794643521	0.909332216
767.9400024	0.360486478	1.467536807
769.039978	0.088645935	1.710143089
770	-0.029887056	1.268936753
770.9699707	0.536846876	1.171064019
771.9400024	0.741596699	1.37783742
773.0499878	0.35798645	1.480312228
774.0200195	0.140609905	1.216258764
775	0.454048246	0.973194599
775.9699707	0.692105114	0.863007784
776.9400024	0.167410448	0.974712312
778.0499878	0.015546386	0.909344494
779.0200195	0.119933531	0.869727969
780	0.426197529	0.657197058
780.9500122	0.305192083	0.696667969
782.0499878	0.154506668	0.550898671
783.0100098	0.039009888	0.83785212
783.9699707	0.029738655	1.040945411
785.0599976	0.656155527	1.208665848
786.0200195	0.626331329	0.739096403
786.9799805	-0.141375586	0.292655259
787.9400024	-0.559602737	0.553203225
789.039978	0.195435166	0.966851592
790	0.795555055	1.025746465
790.9400024	0.555890143	0.601701856
792.0200195	0.294388622	0.864830494
792.9699707	0.184901223	1.025578618
794.0499878	0.266154975	1.13073051
795	0.383060902	0.496016681
795.9400024	0.720442832	0.503222406
797.0200195	0.60155791	0.515174687
797.9699707	0.56128931	0.61705631
2uM RhB-4
Collection Time: 2022/3/28 19:43:17
Operator Name :
Scan Software Version: 1.2(147)
Parameter List :
Instrument Cary Eclipse
Instrument Serial Number MY16500002
Data mode Fluorescence
Scan mode Emission
X Mode Wavelength (nm)
Start (nm) 560.00
Stop (nm) 800.00
Ex. Wavelength (nm) 554.00
Ex. Slit (nm) 10
Em. Slit (nm) 2.5
Scan rate (nm/min) 600.00
Data interval (nm) 1.0000
Averaging Time (s) 0.1000
Excitation filter Auto
Emission filter Open
PMT voltage (V) Medium
Corrected spectra OFF
Smoothing ON
Type Savitzky-Golay
Filter size 5
Method Log :
Method Name : Default
Date/Time stamp: 2022/3/28 19:14:46
Method Modifications:
Overlayed Graphs Changed: 2022/3/28 19:15:18	New:ON	Old:OFF
Autoconvert Changed: 2022/3/28 19:15:18	New:Ascii	Old:None
User Delta Stop Changed: 2022/3/28 19:15:18	New: 554.00	Old: 450.00
User Delta Increment Changed: 2022/3/28 19:15:18	New: 0.15	Old: 10.00
Smoothing Changed: 2022/3/28 19:15:18	New:ON	Old:OFF
Excitation Wavelength Changed: 2022/3/28 19:15:18	New: 554.00	Old: 350.00
Emission Wavelength Changed: 2022/3/28 19:15:18	New: 560.00	Old: 400.00
Stop Wavelength Changed: 2022/3/28 19:15:18	New: 800.00	Old: 600.00
Ex. Slit Width (nm): Changed: 2022/3/28 19:42:34	New:2.5	Old:5
Em. Slit Width (nm): Changed: 2022/3/28 19:42:34	New:10	Old:5
Em. Slit Width (nm): Changed: 2022/3/28 19:42:53	New:5	Old:10
Ex. Slit Width (nm): Changed: 2022/3/28 19:43:11	New:10	Old:2.5
Em. Slit Width (nm): Changed: 2022/3/28 19:43:11	New:2.5	Old:5
End Method Modifications
2uM RhB+10uMLacAC4A-2
Collection Time: 2022/3/28 19:51:23
Operator Name :
Scan Software Version: 1.2(147)
Parameter List :
Instrument Cary Eclipse
Instrument Serial Number MY16500002
Data mode Fluorescence
Scan mode Emission
X Mode Wavelength (nm)
Start (nm) 560.00
Stop (nm) 800.00
Ex. Wavelength (nm) 554.00
Ex. Slit (nm) 10
Em. Slit (nm) 2.5
Scan rate (nm/min) 600.00
Data interval (nm) 1.0000
Averaging Time (s) 0.1000
Excitation filter Auto
Emission filter Open
PMT voltage (V) Medium
Corrected spectra OFF
Smoothing ON
Type Savitzky-Golay
Filter size 5
Method Log :
Method Name : Default
Date/Time stamp: 2022/3/28 19:14:46
Method Modifications:
Overlayed Graphs Changed: 2022/3/28 19:15:18	New:ON	Old:OFF
Autoconvert Changed: 2022/3/28 19:15:18	New:Ascii	Old:None
User Delta Stop Changed: 2022/3/28 19:15:18	New: 554.00	Old: 450.00
User Delta Increment Changed: 2022/3/28 19:15:18	New: 0.15	Old: 10.00
Smoothing Changed: 2022/3/28 19:15:18	New:ON	Old:OFF
Excitation Wavelength Changed: 2022/3/28 19:15:18	New: 554.00	Old: 350.00
Emission Wavelength Changed: 2022/3/28 19:15:18	New: 560.00	Old: 400.00
Stop Wavelength Changed: 2022/3/28 19:15:18	New: 800.00	Old: 600.00
Ex. Slit Width (nm): Changed: 2022/3/28 19:42:34	New:2.5	Old:5
Em. Slit Width (nm): Changed: 2022/3/28 19:42:34	New:10	Old:5
Em. Slit Width (nm): Changed: 2022/3/28 19:42:53	New:5	Old:10
Ex. Slit Width (nm): Changed: 2022/3/28 19:43:11	New:10	Old:2.5
Em. Slit Width (nm): Changed: 2022/3/28 19:43:11	New:2.5	Old:5
End Method Modifications
