# Supplementary material for: Lactose azocalixarene drug delivery system for the treatment of multidrug-resistant pseudomonas aeruginosa infected diabetic ulcer
Source: Nat Commun. 2022 Oct 21;13:6279. doi: 10.1038/s41467-022-33920-7 (PMC9586954; doi:10.1038/s41467-022-33920-7)
Supplement: Supplementary file 3 — Source Data [file 41467_2022_33920_MOESM3_ESM.zip › Source Data/Supplementary Figure S19.xlsx]

## Sheet: Sheet1
the release kinetics of LacAC4A
Time （min）	Intensity (a.u.)
0	61.5109
0.00167	60.9889
0.00333	60.5037
0.005	60.6781
0.00667	62.3767
0.00833	64.928
0.01	66.4796
0.01167	65.8645
0.01333	65.7383
0.015	66.4205
0.01667	67.4681
0.01833	68.6261
0.02	70.7437
0.02167	72.448
0.02333	72.713
0.025	72.5531
0.02667	72.9215
0.02833	74.7217
0.03	75.4706
0.03167	76.0512
0.03333	75.7422
0.035	75.6433
0.03667	74.4665
0.03833	73.3171
0.04	73.7277
0.04167	74.7422
0.04333	74.5447
0.045	71.9749
0.04667	70.1228
0.04833	70.7265
0.05	71.5311
0.05167	72.141
0.05333	71.7684
0.055	73.3401
0.05667	75.1472
0.05833	76.411
0.06	75.5664
0.06167	76.5309
0.06333	80.2817
0.065	83.4127
0.06667	86.0204
0.06833	87.8675
0.07	88.8928
0.07167	89.5622
0.07333	90.4768
0.075	91.2313
0.07667	90.9456
0.07833	91.0626
0.08	90.9197
0.08167	90.8111
0.08333	91.1985
0.085	91.7993
0.08667	92.4218
0.08833	92.9027
0.09	94.6054
0.09167	96.062
0.09333	95.7583
0.095	93.8816
0.09667	93.1595
0.09833	93.2613
0.1	94.7058
0.10167	96.3538
0.10333	96.401
0.105	99.0329
0.10667	102.458
0.10833	106.206
0.11	106.159
0.11167	106.874
0.11333	106.021
0.115	106.485
0.11667	106.254
0.11833	106.115
0.12	104.901
0.12167	104.552
0.12333	105.686
0.125	105.704
0.12667	105.744
0.12833	106.034
0.13	108.749
0.13167	111.412
0.13333	111.904
0.135	114.016
0.13667	114.663
0.13833	116.361
0.14	115.854
0.14167	118.606
0.14333	119.362
0.145	119.983
0.14667	120.206
0.14833	122.322
0.15	123.515
0.15167	125.864
0.15333	127.984
0.155	129.285
0.15667	128.851
0.15833	130.791
0.16	132.598
0.16167	133.466
0.16333	133.208
0.165	133.296
0.16667	132.882
0.16833	133.343
0.17	133.637
0.17167	135.197
0.17333	135.857
0.175	136.551
0.17667	135.219
0.17833	135.626
0.18	137.611
0.18167	139.625
0.18333	139.394
0.185	138.614
0.18667	140.643
0.18833	142.795
0.19	144.222
0.19167	142.677
0.19333	141.216
0.195	139.795
0.19667	140.448
0.19833	138.623
0.2	135.766
0.20167	133.767
0.20333	136.773
0.205	141.094
0.20667	144.636
0.20833	146.355
0.21	146.275
0.21167	147.027
0.21333	148.549
0.215	150.048
0.21667	151.311
0.21833	153.388
0.22	154.947
0.22167	153.931
0.22333	154.626
0.225	153.974
0.22667	156.925
0.22833	158.247
0.23	159.997
0.23167	161.401
0.23333	165.932
0.235	168.719
0.23667	170.8
0.23833	172.623
0.24	173.74
0.24167	175.833
0.24333	177.502
0.245	178.054
0.24667	179.281
0.24833	182.186
0.25	181.572
0.25167	180.147
0.25333	179.276
0.255	182.227
0.25667	184.572
0.25833	185.625
0.26	184.893
0.26167	185.009
0.26333	185.88
0.265	186.026
0.26667	186.079
0.26833	184.561
0.27	183.302
0.27167	182.149
0.27333	182.591
0.275	184.343
0.27667	186.756
0.27833	188.194
0.28	189.698
0.28167	190.318
0.28333	189.721
0.285	189.582
0.28667	192.61
0.28833	196.695
0.29	197.773
0.29167	197.277
0.29333	196.312
0.295	195.475
0.29667	196.302
0.29833	200.114
0.3	199.835
0.30167	198.562
0.30333	198.128
0.305	197.675
0.30667	198.671
0.30833	200.981
0.31	202.799
0.31167	202.404
0.31333	204.147
0.315	202.725
0.31667	202.014
0.31833	201.925
0.32	203.84
0.32167	203.013
0.32333	202.731
0.325	203.597
0.32667	206.876
0.32833	211.048
0.33	214.991
0.33167	217.029
0.33333	219.372
0.335	221.934
0.33667	223.54
0.33833	222.05
0.34	221.394
0.34167	223.032
0.34333	223.979
0.345	224.071
0.34667	224.161
0.34833	224.727
0.35	225.095
0.35167	223.185
0.35333	223.368
0.355	222.449
0.35667	222.896
0.35833	224.087
0.36	226.688
0.36167	230.349
0.36333	231.912
0.365	234.955
0.36667	237.003
0.36833	239.472
0.37	237.706
0.37167	235.645
0.37333	235.1
0.375	234.994
0.37667	235.819
0.37833	234.072
0.38	236.089
0.38167	237.191
0.38333	239.207
0.385	238.148
0.38667	242.138
0.38833	244.984
0.39	245.181
0.39167	242.682
0.39333	243.933
0.395	247.604
0.39667	249.759
0.39833	252.159
0.4	251.992
0.40167	248.897
0.40333	245.929
0.405	247.409
0.40667	246.209
0.40833	244.731
0.41	245.683
0.41167	246.828
0.41333	248.578
0.415	255.818
0.41667	264.833
0.41833	269.012
0.42	271.548
0.42167	271.223
0.42333	267.269
0.425	264.989
0.42667	262.791
0.42833	263.095
0.43	265.211
0.43167	271.097
0.43333	273.574
0.435	276.991
0.43667	278.765
0.43833	279.395
0.44	280.624
0.44167	281.461
0.44333	281.556
0.445	281.029
0.44667	282.59
0.44833	279.171
0.45	278.1
0.45167	281.185
0.45333	283.934
0.455	281.569
0.45667	279.89
0.45833	281.871
0.46	282.169
0.46167	280.356
0.46333	281.699
0.465	283.988
0.46667	285.527
0.46833	284.267
0.47	285.371
0.47167	287.832
0.47333	290.322
0.475	290.492
0.47667	290.526
0.47833	289.264
0.48	287.898
0.48167	285.014
0.48333	286.274
0.485	290.107
0.48667	294.016
0.48833	294.123
0.49	293.95
0.49167	295.855
0.49333	297.163
0.495	297.08
0.49667	294.639
0.49833	294.477
0.5	290.782
0.50167	290.136
0.50333	293.003
0.505	299.269
0.50667	301.009
0.50833	303.616
0.51	307.358
0.51167	309.731
0.51333	306.456
0.515	305.323
0.51667	307.016
0.51833	310.42
0.52	311.301
0.52167	312.586
0.52333	310.543
0.525	307.76
0.52667	310.664
0.52833	310.712
0.53	312.42
0.53167	312.836
0.53333	315.316
0.535	315.098
0.53667	318.036
0.53833	319.472
0.54	321.183
0.54167	323.081
0.54333	323.484
0.545	323.743
0.54667	326.102
0.54833	326.521
0.55	323.654
0.55167	324.36
0.55333	327.263
0.555	326.123
0.55667	324.047
0.55833	327.463
0.56	330.441
0.56167	329.361
0.56333	330.413
0.565	335.841
0.56667	338.297
0.56833	339.871
0.57	342.04
0.57167	343.33
0.57333	341.37
0.575	342.152
0.57667	343.594
0.57833	343.812
0.58	341.292
0.58167	341.956
0.58333	343.682
0.585	344.98
0.58667	344.304
0.58833	345.672
0.59	347.467
0.59167	346.222
0.59333	347.903
0.595	348.74
0.59667	349.191
0.59833	345.449
0.6	347.521
0.60167	347.811
0.60333	350.328
0.605	350.111
0.60667	353.257
0.60833	353.68
0.61	352.793
0.61167	351.767
0.61333	356.444
0.615	357.989
0.61667	359.254
0.61833	361.073
0.62	363.421
0.62167	363.007
0.62333	364.442
0.625	367.099
0.62667	370.102
0.62833	371.608
0.63	370.757
0.63167	373.001
0.63333	375.251
0.635	378.257
0.63667	379.88
0.63833	380.616
0.64	376.906
0.64167	376.021
0.64333	378.27
0.645	378.764
0.64667	378.327
0.64833	379.881
0.65	379.289
0.65167	377.833
0.65333	375.56
0.655	374.831
0.65667	372.699
0.65833	372.511
0.66	369.623
0.66167	367.432
0.66333	363.82
0.665	368.334
0.66667	370.314
0.66833	370.865
0.67	370.015
0.67167	373.526
0.67333	376.496
0.675	378.739
0.67667	382.147
0.67833	384.575
0.68	388.95
0.68167	389.752
0.68333	388.148
0.685	387.412
0.68667	388.768
0.68833	389.818
0.69	388.504
0.69167	390.164
0.69333	388.713
0.695	390.635
0.69667	391.968
0.69833	396.199
0.7	396.216
0.70167	396.638
0.70333	398.465
0.705	399.918
0.70667	400.412
0.70833	401.731
0.71	402.078
0.71167	403.753
0.71333	404.664
0.715	407.31
0.71667	407.923
0.71833	411.629
0.72	412.865
0.72167	413.08
0.72333	413.725
0.725	414.919
0.72667	416.265
0.72833	418.141
0.73	418.885
0.73167	418.117
0.73333	417.289
0.735	417.736
0.73667	416.556
0.73833	415.588
0.74	417.494
0.74167	419.333
0.74333	419.991
0.745	418.538
0.74667	420.138
0.74833	417.895
0.75	418.356
0.75167	420.001
0.75333	423.23
0.755	420.999
0.75667	419.554
0.75833	418.961
0.76	422.292
0.76167	423.951
0.76333	425.901
0.765	429.103
0.76667	434.075
0.76833	436.159
0.77	434.134
0.77167	432.414
0.77333	433.556
0.775	435.435
0.77667	435.807
0.77833	434.511
0.78	439.816
0.78167	440.211
0.78333	439.439
0.785	436.492
0.78667	436.99
0.78833	435.065
0.79	434.718
0.79167	434.057
0.79333	435
0.795	434.781
0.79667	435.671
0.79833	436.303
0.8	438.871
0.80167	438.714
0.80333	441.153
0.805	444.106
0.80667	444.372
0.80833	444.58
0.81	444.305
0.81167	444.652
0.81333	443.802
0.815	444.496
0.81667	445.966
0.81833	448.577
0.82	449.302
0.82167	448.732
0.82333	445.867
0.825	446.251
0.82667	443.737
0.82833	446.202
0.83	448.038
0.83167	452.603
0.83333	451.873
0.835	451.36
0.83667	453.185
0.83833	456.165
0.84	459.02
0.84167	459.536
0.84333	459.143
0.845	458.082
0.84667	456.166
0.84833	454.598
0.85	454.676
0.85167	455.745
0.85333	456.263
0.855	457.44
0.85667	462.031
0.85833	460.779
0.86	461.222
0.86167	461.318
0.86333	465.562
0.865	464.878
0.86667	466.369
0.86833	468.839
0.87	470.188
0.87167	469.645
0.87333	471.654
0.875	475.358
0.87667	479.091
0.87833	480.593
0.88	481.575
0.88167	479.394
0.88333	479.558
0.885	479.622
0.88667	481.926
0.88833	479.968
0.89	478.644
0.89167	479.118
0.89333	480.155
0.895	480.74
0.89667	483.168
0.89833	487.238
0.9	487.216
0.90167	488.439
0.90333	486.858
0.905	485.714
0.90667	484.856
0.90833	487.224
0.91	486.202
0.91167	488.708
0.91333	486.426
0.915	487.43
0.91667	486.897
0.91833	488.147
0.92	485.32
0.92167	483.688
0.92333	484.529
0.925	487.829
0.92667	490.048
0.92833	488.869
0.93	488.649
0.93167	491.505
0.93333	491.112
0.935	493.704
0.93667	496.377
0.93833	497.979
0.94	496.602
0.94167	495.674
0.94333	497.751
0.945	496.862
0.94667	495.642
0.94833	496.397
0.95	498.329
0.95167	498.408
0.95333	499.427
0.955	499.614
0.95667	498.65
0.95833	497.548
0.96	498.523
0.96167	499.102
0.96333	501.559
0.965	502.075
0.96667	501.577
0.96833	504.712
0.97	510.537
0.97167	513.037
0.97333	513.72
0.975	515.124
0.97667	515.386
0.97833	515.287
0.98	513.342
0.98167	516.055
0.98333	514.426
0.985	515.28
0.98667	513.815
0.98833	516.114
0.99	514.911
0.99167	517.836
0.99333	519.526
0.995	522.099
0.99667	522.958
0.99833	522.739
1	522.394
1.00167	522.057
1.00333	523.121
1.005	521.024
1.00667	520.899
1.00833	521.653
1.01	521.053
1.01167	519.963
1.01333	514.697
1.015	514.028
1.01667	514.21
1.01833	518.926
1.02	519.112
1.02167	520.445
1.02333	515.665
1.025	516.451
1.02667	519
1.02833	520.586
1.03	519.449
1.03167	521.327
1.03333	525.141
1.035	524.871
1.03667	526.093
1.03833	527.048
1.04	530.08
1.04167	531.204
1.04333	531.369
1.045	530.726
1.04667	532.412
1.04833	532.192
1.05	531.102
1.05167	531.184
1.05333	532.134
1.055	534.899
1.05667	535.825
1.05833	538.59
1.06	537.6
1.06167	540.442
1.06333	539.109
1.065	538.208
1.06667	535.363
1.06833	533.829
1.07	530.656
1.07167	527.271
1.07333	526.613
1.075	525.88
1.07667	529.721
1.07833	530.941
1.08	533.715
1.08167	535.624
1.08333	534.757
1.085	534.04
1.08667	534.035
1.08833	535.985
1.09	535.822
1.09167	536.692
1.09333	541.756
1.095	544.397
1.09667	547.867
1.09833	547.892
1.1	551.502
1.10167	552.404
1.10333	556.422
1.105	559.103
1.10667	559.733
1.10833	557.052
1.11	554.74
1.11167	553.248
1.11333	556.404
1.115	560.258
1.11667	562.5
1.11833	560.356
1.12	558.791
1.12167	559.28
1.12333	559.424
1.125	560.352
1.12667	561.695
1.12833	563.521
1.13	562.411
1.13167	561.125
1.13333	562.936
1.135	564.371
1.13667	563.737
1.13833	561.154
1.14	560.659
1.14167	564.318
1.14333	567.109
1.145	570.58
1.14667	568.946
1.14833	568.657
1.15	569.899
1.15167	572.318
1.15333	569.643
1.155	569.509
1.15667	570.49
1.15833	573.825
1.16	573.377
1.16167	573.257
1.16333	573.197
1.165	573.911
1.16667	575.55
1.16833	575.681
1.17	574.262
1.17167	572.721
1.17333	571.032
1.175	573.039
1.17667	574.133
1.17833	580.698
1.18	578.927
1.18167	578.146
1.18333	581.176
1.185	585.291
1.18667	580.697
1.18833	575.772
1.19	580.111
1.19167	583.993
1.19333	584.683
1.195	587.223
1.19667	589.387
1.19833	586.466
1.2	582.413
1.20167	584.965
1.20333	587.809
1.205	586.171
1.20667	584.037
1.20833	587.907
1.21	591.466
1.21167	593.724
1.21333	587.855
1.215	588.75
1.21667	587.471
1.21833	588.066
1.22	581.406
1.22167	579.055
1.22333	579.082
1.225	582.647
1.22667	586.581
1.22833	586.594
1.23	585.503
1.23167	588.742
1.23333	592.595
1.235	592.864
1.23667	587.87
1.23833	584.61
1.24	584.375
1.24167	583.771
1.24333	582.572
1.245	582.88
1.24667	582.673
1.24833	579.025
1.25	577.108
1.25167	572.172
1.25333	571.055
1.255	573.178
1.25667	581.462
1.25833	580.215
1.26	581.413
1.26167	584.615
1.26333	588.671
1.265	591.762
1.26667	592.969
1.26833	596.568
1.27	597.105
1.27167	600.669
1.27333	601.025
1.275	602.034
1.27667	601.416
1.27833	602.197
1.28	600.45
1.28167	599.307
1.28333	598.395
1.285	598.869
1.28667	598.46
1.28833	601.542
1.29	603.801
1.29167	602.928
1.29333	600.878
1.295	602.914
1.29667	602.854
1.29833	604.17
1.3	606.498
1.30167	610.992
1.30333	610.196
1.305	610.71
1.30667	610.131
1.30833	610.918
1.31	611.507
1.31167	614.571
1.31333	611.65
1.315	608.222
1.31667	606.648
1.31833	611.766
1.32	608.472
1.32167	603.288
1.32333	604.15
1.325	609.835
1.32667	614.54
1.32833	615.685
1.33	616.819
1.33167	613.138
1.33333	611.179
1.335	612.591
1.33667	609.067
1.33833	608.006
1.34	609.446
1.34167	614.362
1.34333	615.416
1.345	615.374
1.34667	618.392
1.34833	619.158
1.35	618.629
1.35167	616.925
1.35333	617.099
1.355	618.702
1.35667	620.128
1.35833	620.738
1.36	622.604
1.36167	622.757
1.36333	623.729
1.365	622.762
1.36667	624.138
1.36833	622.062
1.37	622.495
1.37167	625.698
1.37333	626.866
1.375	625.673
1.37667	625.796
1.37833	627.307
1.38	628.094
1.38167	628.374
1.38333	626.549
1.385	624.802
1.38667	625.093
1.38833	625.669
1.39	626.967
1.39167	626.096
1.39333	625.671
1.395	624.706
1.39667	626.566
1.39833	628.427
1.4	630.652
1.40167	633.736
1.40333	632.726
1.405	628.65
1.40667	621.982
1.40833	618.467
1.41	617.281
1.41167	622.785
1.41333	625.008
1.415	629.063
1.41667	624.203
1.41833	625.294
1.42	626.795
1.42167	629.348
1.42333	625.754
1.425	624.527
1.42667	627.403
1.42833	627.438
1.43	630.503
1.43167	629.665
1.43333	627.351
1.435	624.382
1.43667	629.396
1.43833	634.673
1.44	641.227
1.44167	640.879
1.44333	641.471
1.445	642.802
1.44667	648.824
1.44833	648.118
1.45	645.529
1.45167	645.785
1.45333	646.902
1.455	648.911
1.45667	649.254
1.45833	650.477
1.46	652.622
1.46167	653.87
1.46333	652.38
1.465	651.168
1.46667	655.338
1.46833	655.556
1.47	651.215
1.47167	649.541
1.47333	649.442
1.475	651.341
1.47667	647.652
1.47833	648.17
1.48	650.667
1.48167	656.55
1.48333	654.356
1.485	651.789
1.48667	649.593
1.48833	652.703
1.49	657.332
1.49167	659.921
1.49333	659.099
1.495	651.677
1.49667	651.515
1.49833	653.273
1.5	656.663
1.50167	653.441
1.50333	655.27
1.505	656.626
1.50667	658.616
1.50833	658.132
1.51	657.16
1.51167	652.537
1.51333	657.884
1.515	660.999
1.51667	662.369
1.51833	658.181
1.52	659.764
1.52167	659.709
1.52333	663.281
1.525	663.339
1.52667	660.683
1.52833	657.313
1.53	658.022
1.53167	660.359
1.53333	661.478
1.535	659.943
1.53667	660.593
1.53833	664.991
1.54	664.113
1.54167	659.459
1.54333	659.483
1.545	664.968
1.54667	664.159
1.54833	664.067
1.55	666.281
1.55167	667.502
1.55333	663.875
1.555	663.398
1.55667	666.402
1.55833	669.633
1.56	665.102
1.56167	661.391
1.56333	660.788
1.565	664.441
1.56667	662.084
1.56833	662.977
1.57	667.207
1.57167	666.551
1.57333	667.345
1.575	665.491
1.57667	668.083
1.57833	667.703
1.58	673.134
1.58167	672.317
1.58333	672.021
1.585	674.263
1.58667	676.941
1.58833	676.301
1.59	673.001
1.59167	675.754
1.59333	676.28
1.595	676.623
1.59667	678.521
1.59833	684.227
1.6	685.935
1.60167	684.349
1.60333	679.425
1.605	678.193
1.60667	679.576
1.60833	682.244
1.61	680.215
1.61167	681.368
1.61333	683.913
1.615	682.711
1.61667	683.12
1.61833	684.726
1.62	687.248
1.62167	682.028
1.62333	681.507
1.625	683.073
1.62667	688.671
1.62833	691.042
1.63	687.73
1.63167	681.459
1.63333	679.88
1.635	684.44
1.63667	689.814
1.63833	691.936
1.64	688.779
1.64167	686.437
1.64333	684.682
1.645	684.607
1.64667	682.526
1.64833	684.367
1.65	686.495
1.65167	689.594
1.65333	691.081
1.655	687.8
1.65667	687.654
1.65833	686.867
1.66	691.417
1.66167	688.458
1.66333	687.172
1.665	683.019
1.66667	686.247
1.66833	691.005
1.67	696.806
1.67167	696.875
1.67333	693.477
1.675	691.62
1.67667	691.514
1.67833	695.706
1.68	698.623
1.68167	697.674
1.68333	692.175
1.685	689.889
1.68667	691.113
1.68833	693.361
1.69	695.373
1.69167	697.496
1.69333	697.942
1.695	697.502
1.69667	699.79
1.69833	699.315
1.7	698.515
1.70167	698.466
1.70333	700.226
1.705	700.235
1.70667	702.759
1.70833	704.843
1.71	702.499
1.71167	699.092
1.71333	697.024
1.715	698.798
1.71667	702.608
1.71833	701.912
1.72	698.126
1.72167	693.685
1.72333	692.313
1.725	696.973
1.72667	699.883
1.72833	700.634
1.73	696.97
1.73167	699.054
1.73333	700.471
1.735	702.294
1.73667	703.019
1.73833	704.07
1.74	704.817
1.74167	702.914
1.74333	700.474
1.745	703.946
1.74667	705.491
1.74833	705.947
1.75	701.61
1.75167	700.581
1.75333	697.361
1.755	698.402
1.75667	697.072
1.75833	693.528
1.76	688.186
1.76167	691.174
1.76333	697.037
1.765	698.658
1.76667	689.705
1.76833	684.279
1.77	688.473
1.77167	697.506
1.77333	701.435
1.775	702.859
1.77667	702.028
1.77833	704.266
1.78	704.405
1.78167	708.624
1.78333	710.091
1.785	706.977
1.78667	702.938
1.78833	701.475
1.79	705.003
1.79167	703.384
1.79333	709.028
1.795	710.136
1.79667	711.158
1.79833	709.389
1.8	712.187
1.80167	712.828
1.80333	711.504
1.805	709.121
1.80667	711.362
1.80833	714.092
1.81	715.772
1.81167	714.327
1.81333	711.048
1.815	708.641
1.81667	710.185
1.81833	711.792
1.82	713.314
1.82167	715.236
1.82333	716.846
1.825	718.583
1.82667	715.728
1.82833	714.738
1.83	712.094
1.83167	713.865
1.83333	709.358
1.835	712.159
1.83667	715.612
1.83833	714.708
1.84	709.444
1.84167	708.127
1.84333	711.554
1.845	711.711
1.84667	710.997
1.84833	708.955
1.85	712.426
1.85167	712.463
1.85333	716.525
1.855	717.236
1.85667	723.081
1.85833	721.422
1.86	722.014
1.86167	720.289
1.86333	721.369
1.865	718.978
1.86667	719.017
1.86833	719.14
1.87	723.496
1.87167	722.546
1.87333	720.272
1.875	713.802
1.87667	712.697
1.87833	715.859
1.88	717.17
1.88167	714.978
1.88333	709.683
1.885	708.754
1.88667	709.22
1.88833	709.05
1.89	710.551
1.89167	712.256
1.89333	717.416
1.895	719.319
1.89667	717.769
1.89833	716.622
1.9	720.778
1.90167	725.074
1.90333	722.157
1.905	719.635
1.90667	722.919
1.90833	725.469
1.91	727.485
1.91167	725.08
1.91333	724.993
1.915	726.405
1.91667	729.356
1.91833	729.815
1.92	728.614
1.92167	731.251
1.92333	729.086
1.925	729.614
1.92667	728.073
1.92833	730.823
1.93	729.009
1.93167	728.663
1.93333	727.823
1.935	731.035
1.93667	731.96
1.93833	736.536
1.94	736.142
1.94167	732.153
1.94333	728.655
1.945	735.17
1.94667	738.016
1.94833	732.865
1.95	729.108
1.95167	729.76
1.95333	734.942
1.955	735.137
1.95667	737.502
1.95833	734.368
1.96	736.345
1.96167	734.339
1.96333	737.704
1.965	738.331
1.96667	738.563
1.96833	738.789
1.97	737.994
1.97167	734.537
1.97333	731.409
1.975	733.683
1.97667	738.869
1.97833	739.803
1.98	738.874
1.98167	737.177
1.98333	740.086
1.985	744.118
1.98667	741.95
1.98833	740.764
1.99	738.614
1.99167	740.738
1.99333	741.821
1.995	743.696
1.99667	741.711
1.99833	739.079
2	737.942
2.00167	736.941
2.00333	737.351
2.005	738.372
2.00667	739.176
2.00833	740.245
2.01	738.991
2.01167	736.581
2.01333	729.897
2.015	732.819
2.01667	736.331
2.01833	742.639
2.02	743.192
2.02167	748.24
2.02333	746.563
2.025	743.797
2.02667	740.115
2.02833	741.075
2.03	740.701
2.03167	741.227
2.03333	744.264
2.035	745.069
2.03667	745.277
2.03833	747.356
2.04	750.32
2.04167	748.639
2.04333	750.321
2.045	750.139
2.04667	746.02
2.04833	743.705
2.05	745.374
2.05167	742.293
2.05333	741.157
2.055	742.003
2.05667	745.615
2.05833	746.14
2.06	747.536
2.06167	751.409
2.06333	754.17
2.065	750.272
2.06667	742.535
2.06833	743.029
2.07	746.696
2.07167	751.271
2.07333	751.649
2.075	750.027
2.07667	748.178
2.07833	748.879
2.08	751.897
2.08167	753.783
2.08333	751.726
2.085	750.483
2.08667	752.289
2.08833	754.471
2.09	750.282
2.09167	748.343
2.09333	746.292
2.095	744.413
2.09667	742.183
2.09833	742.897
2.1	744.645
2.10167	742.878
2.10333	740.228
2.105	736.387
2.10667	736.018
2.10833	736.064
2.11	737.67
2.11167	739.883
2.11333	744.285
2.115	746.849
2.11667	749.175
2.11833	751.967
2.12	753.07
2.12167	752.427
2.12333	753.623
2.125	753.761
2.12667	749.117
2.12833	747.548
2.13	750.95
2.13167	752.508
2.13333	755.167
2.135	755.142
2.13667	758.843
2.13833	758.517
2.14	759.112
2.14167	751.993
2.14333	749.603
2.145	751.321
2.14667	756.092
2.14833	760.231
2.15	760.021
2.15167	758.564
2.15333	753.983
2.155	752.767
2.15667	751.488
2.15833	754.403
2.16	757.15
2.16167	761.272
2.16333	757.468
2.165	754.435
2.16667	756.969
2.16833	761.047
2.17	762.346
2.17167	760.65
2.17333	761.313
2.175	762.989
2.17667	761.744
2.17833	759.05
2.18	759.684
2.18167	762.413
2.18333	760.538
2.185	760.847
2.18667	766.077
2.18833	766.938
2.19	764.311
2.19167	759.943
2.19333	763.878
2.195	765.845
2.19667	764.531
2.19833	762.492
2.2	766.819
2.20167	769.988
2.20333	767.044
2.205	765.871
2.20667	764.495
2.20833	760.375
2.21	758.115
2.21167	760.923
2.21333	763.504
2.215	760.93
2.21667	756.938
2.21833	758.074
2.22	758.21
2.22167	762.079
2.22333	761.976
2.225	763.735
2.22667	764.524
2.22833	763.264
2.23	766.686
2.23167	769.481
2.23333	771.544
2.235	768.696
2.23667	769.685
2.23833	770.464
2.24	766.728
2.24167	767.139
2.24333	768.288
2.245	771.769
2.24667	768.886
2.24833	770.27
2.25	769.201
2.25167	771.496
2.25333	769.571
2.255	769.542
2.25667	766.647
2.25833	767.743
2.26	767.062
2.26167	768.731
2.26333	770.976
2.265	774.877
2.26667	773.148
2.26833	770.973
2.27	771.247
2.27167	771.588
2.27333	766.432
2.275	765.171
2.27667	769.456
2.27833	772.44
2.28	771.865
2.28167	773.366
2.28333	772.769
2.285	769.538
2.28667	770.07
2.28833	772.41
2.29	775.682
2.29167	774.954
2.29333	773.204
2.295	770.128
2.29667	771.945
2.29833	771.548
2.3	773.282
2.30167	771.117
2.30333	771.636
2.305	774.261
2.30667	778.203
2.30833	776.715
2.31	773.185
2.31167	771.445
2.31333	776.459
2.315	780.166
2.31667	778.642
2.31833	775.266
2.32	774.932
2.32167	776.649
2.32333	776.583
2.325	779.267
2.32667	776.471
2.32833	774.86
2.33	771.723
2.33167	776.003
2.33333	779.306
2.335	781.168
2.33667	777.26
2.33833	776.061
2.34	775.694
2.34167	780.603
2.34333	782.532
2.345	785.546
2.34667	784.436
2.34833	788.007
2.35	787.528
2.35167	789.053
2.35333	783.516
2.355	782.04
2.35667	781.816
2.35833	783.317
2.36	779.288
2.36167	778.848
2.36333	783.137
2.365	787.422
2.36667	784.686
2.36833	782.521
2.37	782.376
2.37167	781.68
2.37333	780.85
2.375	785.38
2.37667	788.441
2.37833	787.075
2.38	786.388
2.38167	787.927
2.38333	786.059
2.385	784.536
2.38667	780.65
2.38833	783.599
2.39	788.855
2.39167	792.566
2.39333	783.585
2.395	781.531
2.39667	782.334
2.39833	784.63
2.4	783.443
2.40167	785.1
2.40333	784.354
2.405	780.432
2.40667	781.107
2.40833	786.649
2.41	787.884
2.41167	787.325
2.41333	786.768
2.415	785.059
2.41667	781.961
2.41833	782.362
2.42	783.208
2.42167	780.626
2.42333	782.923
2.425	785.652
2.42667	788.47
2.42833	790.294
2.43	790.849
2.43167	788.081
2.43333	786.221
2.435	783.761
2.43667	784.833
2.43833	785.036
2.44	786.523
2.44167	784.279
2.44333	785.487
2.445	788.755
2.44667	788.276
2.44833	783.884
2.45	783.807
2.45167	789.907
2.45333	788.153
2.455	784.22
2.45667	786.177
2.45833	795.318
2.46	794.258
2.46167	790.804
2.46333	786.97
2.465	786.863
2.46667	789.152
2.46833	791.684
2.47	791.477
2.47167	787.862
2.47333	788.304
2.475	789.558
2.47667	791.576
2.47833	793.115
2.48	792.445
2.48167	792.751
2.48333	791.826
2.485	794.584
2.48667	791.403
2.48833	791.743
2.49	789.714
2.49167	792.603
2.49333	787.105
2.495	788.602
2.49667	790.885
2.49833	795.475
2.5	794.728
2.50167	790.891
2.50333	791.74
2.505	793.479
2.50667	797.919
2.50833	793.335
2.51	791.48
2.51167	791.693
2.51333	800.516
2.515	803.611
2.51667	798.062
2.51833	793.468
2.52	791.985
2.52167	794.584
2.52333	796.335
2.525	796.952
2.52667	794.406
2.52833	790.777
2.53	792.159
2.53167	793.524
2.53333	799.229
2.535	798.362
2.53667	794.244
2.53833	790.351
2.54	789.631
2.54167	790.871
2.54333	790.143
2.545	789.482
2.54667	788.737
2.54833	790.423
2.55	794.17
2.55167	795.821
2.55333	795.779
2.555	795.441
2.55667	792.833
2.55833	793.778
2.56	793.799
2.56167	797.399
2.56333	795.181
2.565	796.054
2.56667	793.605
2.56833	793.456
2.57	791.218
2.57167	793.761
2.57333	793.881
2.575	797.944
2.57667	798.87
2.57833	799.997
2.58	795.365
2.58167	795.368
2.58333	796.922
2.585	800.022
2.58667	801.326
2.58833	799.736
2.59	798.38
2.59167	801.783
2.59333	802.134
2.595	802.377
2.59667	801.399
2.59833	802.352
2.6	804.126
2.60167	807.481
2.60333	801.628
2.605	795.432
2.60667	795.719
2.60833	801.205
2.61	798.545
2.61167	800.312
2.61333	800.113
2.615	803.927
2.61667	798.588
2.61833	796.902
2.62	796.621
2.62167	798.412
2.62333	794.916
2.625	794.425
2.62667	791.84
2.62833	792.574
2.63	794.75
2.63167	800.096
2.63333	800.066
2.635	800.415
2.63667	800.201
2.63833	799.677
2.64	799.784
2.64167	801.366
2.64333	800.36
2.645	798.894
2.64667	798.604
2.64833	805.208
2.65	804.438
2.65167	803.453
2.65333	802.695
2.655	804.914
2.65667	807.108
2.65833	806.266
2.66	804.902
2.66167	804.405
2.66333	810.734
2.665	808.772
2.66667	804.324
2.66833	803.685
2.67	806.194
2.67167	804.787
2.67333	802.576
2.675	803.546
2.67667	805.913
2.67833	806.097
2.68	805.463
2.68167	805.127
2.68333	806.324
2.685	806.669
2.68667	806.826
2.68833	807.055
2.69	806.258
2.69167	807.432
2.69333	807.356
2.695	805.326
2.69667	803.491
2.69833	801.825
2.7	799.808
2.70167	800.074
2.70333	802.747
2.705	808.194
2.70667	806.89
2.70833	805.293
2.71	804.18
2.71167	809.235
2.71333	807.338
2.715	806.824
2.71667	804.419
2.71833	808.035
2.72	811.289
2.72167	812.59
2.72333	810.307
2.725	808.449
2.72667	810.569
2.72833	815.653
2.73	813.068
2.73167	811.88
2.73333	807.91
2.735	808.814
2.73667	807.009
2.73833	812.727
2.74	814.418
2.74167	812.179
2.74333	812.618
2.745	812.201
2.74667	813.108
2.74833	812.789
2.75	812.536
2.75167	808.747
2.75333	811.094
2.755	812.461
2.75667	814.94
2.75833	811.714
2.76	811.746
2.76167	811.879
2.76333	811.477
2.765	815.137
2.76667	816.903
2.76833	817.05
2.77	809.113
2.77167	809.937
2.77333	809.793
2.775	815.748
2.77667	815.031
2.77833	815.44
2.78	813.891
2.78167	814.824
2.78333	813.453
2.785	814.377
2.78667	817.861
2.78833	818.46
2.79	821.454
2.79167	816.486
2.79333	809.69
2.795	807.444
2.79667	814.59
2.79833	813.225
2.8	809.793
2.80167	813.093
2.80333	818.837
2.805	818.448
2.80667	814.086
2.80833	814.101
2.81	815.582
2.81167	814.053
2.81333	813.553
2.815	815.131
2.81667	821.972
2.81833	823.303
2.82	821.235
2.82167	815.045
2.82333	817.82
2.825	817.715
2.82667	817.631
2.82833	815.803
2.83	816.881
2.83167	813.069
2.83333	812.301
2.835	814.328
2.83667	817.386
2.83833	819.761
2.84	820.012
2.84167	820.063
2.84333	819.534
2.845	820.388
2.84667	821.866
2.84833	824.697
2.85	819.849
2.85167	816.034
2.85333	815.949
2.855	821.248
2.85667	821.172
2.85833	822.083
2.86	817.867
2.86167	814.163
2.86333	810.061
2.865	811.276
2.86667	812.493
2.86833	817.788
2.87	821.125
2.87167	822.766
2.87333	824.324
2.875	826.358
2.87667	825.883
2.87833	817.442
2.88	810.756
2.88167	815.253
2.88333	820.996
2.885	823.097
2.88667	820.424
2.88833	824.827
2.89	824.636
2.89167	822.668
2.89333	820.633
2.895	822.431
2.89667	822.942
2.89833	823.125
2.9	823.692
2.90167	825.281
2.90333	825.695
2.905	823.364
2.90667	821.257
2.90833	819.855
2.91	824.972
2.91167	827.75
2.91333	828.277
2.915	822.505
2.91667	819.326
2.91833	819.592
2.92	822.102
2.92167	821.679
2.92333	822.661
2.925	819.922
2.92667	820.667
2.92833	818.697
2.93	823.811
2.93167	823.155
2.93333	821.812
2.935	820.218
2.93667	824.039
2.93833	827.053
2.94	825.128
2.94167	824.371
2.94333	823.312
2.945	825.975
2.94667	827.239
2.94833	828.246
2.95	827.965
2.95167	824.486
2.95333	822.3
2.955	823.019
2.95667	826.353
2.95833	822.654
2.96	820.878
2.96167	819.608
2.96333	821.319
2.965	825.121
2.96667	827.792
2.96833	824.254
2.97	819.443
2.97167	821.507
2.97333	829.912
2.975	832.592
2.97667	827.137
2.97833	819.778
2.98	824.41
2.98167	828.777
2.98333	830.045
2.985	826.031
2.98667	824.565
2.98833	823.27
2.99	824.758
2.99167	823.31
2.99333	827.23
2.995	827.218
2.99667	828.793
2.99833	822.402
3	825.621
3.00167	825.093
3.00333	826.644
3.005	823.225
3.00667	822.687
3.00833	820.629
3.01	824.814
3.01167	827.215
3.01333	827.197
3.015	825.134
3.01667	829.076
3.01833	828.465
3.02	826.613
3.02167	825.58
3.02333	830.441
3.025	822.164
3.02667	818.954
3.02833	822.074
3.03	832.291
3.03167	831.777
3.03333	829.178
3.035	827.5
3.03667	826.584
3.03833	826.915
3.04	825.319
3.04167	826.414
3.04333	828.14
3.045	829.315
3.04667	830.654
3.04833	829.298
3.05	828.683
3.05167	827.216
3.05333	826.737
3.055	828.964
3.05667	831.153
3.05833	829.983
3.06	828.619
3.06167	832.045
3.06333	829.274
3.065	824.999
3.06667	827.306
3.06833	833.016
3.07	835.025
3.07167	833.125
3.07333	833.647
3.075	834.544
3.07667	830.849
3.07833	828.278
3.08	830.068
3.08167	832.268
3.08333	833.086
3.085	830.273
3.08667	829.866
3.08833	830.243
3.09	830.453
3.09167	828.934
3.09333	827.017
3.095	829.903
3.09667	825.907
3.09833	826.839
3.1	828.894
3.10167	833.654
3.10333	829.325
3.105	828.288
3.10667	830.871
3.10833	835.442
3.11	837.745
3.11167	836.367
3.11333	831.284
3.115	828.453
3.11667	836.401
3.11833	837.054
3.12	834.739
3.12167	830.941
3.12333	832.835
3.125	830.132
3.12667	831.546
3.12833	833.673
3.13	836.355
3.13167	833.533
3.13333	830.635
3.135	827.32
3.13667	828.21
3.13833	829.567
3.14	830.586
3.14167	838.975
3.14333	840.37
3.145	838.292
3.14667	830.364
3.14833	837.621
3.15	834.313
3.15167	833.387
3.15333	832.309
3.155	835.943
3.15667	834.804
3.15833	832.49
3.16	828.693
3.16167	829.967
3.16333	835.11
3.165	838.356
3.16667	836.622
3.16833	835.493
3.17	833.79
3.17167	832.119
3.17333	834.225
3.175	833.475
3.17667	833.581
3.17833	833.143
3.18	835.487
3.18167	836.379
3.18333	837.411
3.185	836.622
3.18667	838.651
3.18833	839.274
3.19	836.831
3.19167	836.541
3.19333	838.425
3.195	837.88
3.19667	833.76
3.19833	835.014
3.2	833.972
3.20167	832.206
3.20333	829.397
3.205	834.174
3.20667	836.613
3.20833	834.974
3.21	828.868
3.21167	828.994
3.21333	831.522
3.215	832.263
3.21667	831.477
3.21833	833.141
3.22	836.262
3.22167	839.792
3.22333	837.326
3.225	834.384
3.22667	836.466
3.22833	839.478
3.23	841.338
3.23167	841.059
3.23333	842.953
3.235	835.577
3.23667	834.368
3.23833	836.924
3.24	838.676
3.24167	834.263
3.24333	839.615
3.245	845.99
3.24667	842.961
3.24833	835.264
3.25	834.335
3.25167	837.766
3.25333	838.065
3.255	836.499
3.25667	837.916
3.25833	837.011
3.26	836.688
3.26167	836.78
3.26333	840.685
3.265	835.38
3.26667	834.874
3.26833	841.874
3.27	850.286
3.27167	848.955
3.27333	843.43
3.275	839.511
3.27667	838.759
3.27833	842.015
3.28	840.367
3.28167	838.125
3.28333	840.258
3.285	841.688
3.28667	837.97
3.28833	837.827
3.29	841.223
3.29167	842.42
3.29333	843.929
3.295	844.032
3.29667	842.189
3.29833	840.796
3.3	841.63
3.30167	840.68
3.30333	841.498
3.305	842.775
3.30667	839.7
3.30833	837.085
3.31	832.847
3.31167	836.669
3.31333	838.134
3.315	842.876
3.31667	840.82
3.31833	843.578
3.32	842.389
3.32167	841.946
3.32333	841.113
3.325	841.041
3.32667	838.841
3.32833	838.241
[truncated: 2,803 more rows]
