# Supplementary material for: Lactose azocalixarene drug delivery system for the treatment of multidrug-resistant pseudomonas aeruginosa infected diabetic ulcer
Source: Nat Commun. 2022 Oct 21;13:6279. doi: 10.1038/s41467-022-33920-7 (PMC9586954; doi:10.1038/s41467-022-33920-7)
Supplement: Supplementary file 3 — Source Data [file 41467_2022_33920_MOESM3_ESM.zip › Source Data/Supplementary Figure S20.xlsx]

## Sheet: Supplementary Figure S18A
Time / min	Absorbance at 420 nm
0	0.212149
5	0.173326
10	0.155065
15	0.137333
20	0.108296
25	0.0901804
30	0.0847923
45	0.0831505

## Sheet: Supplementary Figure S18B
Time / min	Intensity at 576 nm / a.u.
0	101.679
10	145.657
20	193.435
25	322.681
30	333.027
40	334.241
50	340.01

## Sheet: Supplementary Figure S18C
Wavelength (nm)	Z Axis
	1uM RhB+5uM LacAC4A-0min	1uM RhB+5uM LacAC4A-60min
	2	3
562.05	70.9726	70.4519
562.94	74.1571	73.7636
563.97	78.105	76.9916
565	81.6302	80.589
566.02	84.1885	83.9293
567.05	86.8632	87.1676
567.94	90.0303	89.7413
568.97	92.9927	92.2512
570	95.2083	95.2698
571.02	96.6646	98.2776
572.05	98.2561	99.9713
572.94	100.19	99.8277
573.97	101.434	100.475
575	101.2	101.476
576.02	101.431	101.679
577.05	102.169	101.491
577.94	101.85	101.078
578.97	100.389	100.531
580	99.5093	98.8608
581.02	98.1131	97.6918
582.05	96.8094	96.7603
582.94	95.0249	95.8871
583.97	93.7362	94.5708
585	91.0929	91.6158
586.02	88.5423	88.3089
587.05	86.4769	85.3617
587.94	85.1227	83.6568
588.97	82.2357	81.4259
590	78.8181	79.3833
591.02	76.1074	76.7438
592.05	74.281	74.5511
592.94	71.9836	72.0346
593.97	69.5656	69.6342
595	67.1582	66.3907
596.02	63.6884	63.3126
597.05	61.0222	60.8857
597.94	58.5209	58.3615
598.97	57.3766	56.418
600	54.7229	54.8569
601.02	52.2814	52.7888
602.05	49.487	50.1283
602.94	47.7097	47.9801
603.97	46.2952	46.2083
605	44.6585	44.1396
606.02	42.4784	42.3831
607.05	40.3752	41.2058
607.94	39.3555	39.9187
608.97	38.4293	38.4429
610	37.3228	36.8304
611.01	35.5691	35.7681
612.02	34.4942	34.3384
613.04	33.6002	32.9087
614.05	32.8068	31.8455
615.07	31.476	31.0782
615.94	30.5901	29.8235
616.95	29.9666	28.9767
617.97	29.3138	28.6791
618.98	28.7636	27.6289
620	28.0028	27.1858
621.01	26.7868	26.8127
622.02	25.6978	26.4348
623.04	25.2392	24.9419
624.05	24.6763	23.8742
625.07	23.9363	22.9868
625.94	23.3776	22.6937
626.95	22.9274	22.3129
627.97	22.2027	21.5891
628.98	21.3695	20.8137
630	20.8142	20.582
631.01	20.3308	20.0997
632.02	19.6673	19.4757
633.04	18.941	19.0094
634.05	18.3944	18.533
635.07	17.857	17.5601
635.94	17.223	17.0585
636.95	16.7568	16.6573
637.97	16.5025	16.0892
638.98	16.0391	15.4984
640	15.2241	15.2381
641.01	14.2796	14.7184
642.02	14.0105	14.0278
643.04	13.7434	13.3752
644.05	13.4031	12.6939
645.07	12.7475	12.1686
645.94	12.0957	11.6331
646.95	11.7622	11.4206
647.97	11.2445	11.0148
648.98	10.6554	10.6555
650	10.1221	10.2678
651	10.1182	10.0209
652	9.72832	9.51361
653	9.24269	9.05449
654	8.76613	8.76865
655	8.31566	8.5918
656	7.72545	8.37036
657	7.49097	8.13017
658	7.26002	7.65819
659	7.12422	7.1771
660	6.71182	6.66835
661.01	6.31862	6.20397
662.02	6.026	6.04995
663.04	6.00434	6.01783
664.05	5.83002	5.89736
665.07	5.5056	5.59564
665.94	5.13911	5.32195
666.95	5.04344	4.95215
667.97	4.82616	4.70124
668.98	4.61952	4.48293
670	4.35688	4.13458
671	4.27413	3.94084
672	4.03871	3.92787
673	3.92166	3.94763
674	3.67827	3.81487
675	3.68559	3.69217
676	3.49167	3.29702
677	3.37839	3.14518
678	3.07442	3.03623
679	3.14613	3.16497
680	2.94765	2.94283
681	2.7383	3.00374
682	2.46437	3.01978
683	2.52681	2.91812
684	2.60061	2.46649
685	2.50628	2.17681
686	2.4461	2.25466
687	2.41535	2.40763
688	2.28349	2.34527
689	2.10456	2.02393
690	2.02206	1.88843
691	2.01151	1.91796
692	1.89085	1.91533
693	1.86628	1.68015
694	1.76936	1.76744
695	1.73786	1.76506
696	1.78949	1.60651
697	1.76316	1.48259
698	1.55221	1.70683
699	1.52553	1.73151
700	1.52757	1.50207
700.98	1.47566	1.37316
701.97	1.20866	1.43819
702.95	1.29499	1.51702
703.94	1.4175	1.49807
705.07	1.40646	1.34423
706.05	1.20118	1.12916
707.04	1.16892	1.0034
708.02	1.3397	1.12592
709.01	1.29647	1.16747
710	1.12341	1.24528
710.98	0.944022	1.11461
711.97	0.999162	1.02435
712.95	1.07778	0.77204
713.94	1.08277	0.927219
715.07	0.907668	1.07581
716.05	0.828398	0.997057
717.04	0.71202	0.84365
718.02	0.742191	0.825068
719.01	0.790241	0.930765
720	0.885395	0.935876
720.98	0.750452	0.897057
721.97	0.7753	0.796075
722.95	0.875023	0.754395
723.94	0.859409	0.766386
725.07	0.661605	0.704109
726.05	0.541526	0.599891
727.04	0.593997	0.650358
728.02	0.757325	0.743566
729.01	0.687203	0.767821
730	0.655019	0.6245
730.98	0.52034	0.469141
731.97	0.562044	0.508601
732.95	0.514959	0.559589
733.94	0.66275	0.481619
735.07	0.573157	0.375557
736.05	0.483241	0.385728
737.04	0.433873	0.572424
738.02	0.449397	0.579069
739.01	0.493452	0.457838
740	0.462156	0.279247
740.97	0.378141	0.361892
741.94	0.26813	0.425417
743.05	0.35559	0.426299
744.02	0.417857	0.334592
745	0.484358	0.361326
745.97	0.39291	0.391382
746.94	0.337238	0.395779
748.05	0.205132	0.267015
749.02	0.168013	0.151669
750	0.27243	0.128426
750.98	0.379426	0.29992
751.97	0.353213	0.346055
752.95	0.193301	0.317066
753.94	0.199397	0.127011
755.07	0.186261	0.210114
756.05	0.202923	0.300123
757.04	0.217328	0.378362
758.02	0.275851	0.209961
759.01	0.300219	0.172446
760	0.284355	0.2979
760.95	0.227565	0.388133
762.05	0.215462	0.380785
763.01	0.217314	0.329197
763.97	0.209514	0.259131
765.06	0.242101	0.145632
766.02	0.239005	0.0763841
766.98	0.24513	0.11276
767.94	0.246059	0.110227
769.04	0.286164	0.0953234
770	0.197065	0.0459446
770.97	0.150394	0.0954796
771.94	0.118936	0.204815
773.05	0.165059	0.257834
774.02	0.18442	0.264001
775	0.143508	0.20865
775.97	0.0697234	0.229786
776.94	0.0686746	0.186854
778.05	0.241526	0.196904
779.02	0.273481	0.144011
780	0.21927	0.134651
780.95	0.107306	0.140855
782.05	0.126079	0.201519
783.01	0.10921	0.0934944
783.97	0.0810975	0.0802521
785.06	0.213263	0.0683351
786.02	0.148391	0.049414
786.98	0.0265228	0.0374926
787.94	-0.0558176	0.206047
789.04	0.0958778	0.251126
790	0.0956466	0.151539
790.95	0.137335	0.051372
792.05	0.242134	0.0225047
793.01	0.24582	0.131573
793.97	0.142974	0.195926
795.06	0.0887952	0.122329
796.02	0.200509	-0.00840307
796.98	0.115378	0.0757793
797.94	0.0499758	0.118572
1uM RhB2
Collection Time: 2022/7/13 16:11:53
Operator Name :
Scan Software Version: 1.2(147)
Parameter List :
Instrument Cary Eclipse
Instrument Serial Number MY13520007
Data mode Fluorescence
Scan mode Emission
X Mode Wavelength (nm)
Start (nm) 560.00
Stop (nm) 800.00
Ex. Wavelength (nm) 540.00
Ex. Slit (nm) 2.5
Em. Slit (nm) 20
Scan rate (nm/min) 600.00
Data interval (nm) 1.0000
Averaging Time (s) 0.1000
Excitation filter Auto
Emission filter Open
PMT voltage (V) Medium
Corrected spectra OFF
Smoothing ON
Type Savitzky-Golay
Filter size 5
Method Log :
Method Name : Default
Date/Time stamp: 2022/7/13 15:17:18
Method Modifications:
Overlayed Graphs Changed: 2022/7/13 15:17:52	New:ON
Autoconvert Changed: 2022/7/13 15:17:52	New:Ascii
User Delta Stop Changed: 2022/7/13 15:17:52	New: 540.00
User Delta Increment Changed: 2022/7/13 15:17:52	New: 0.15
Smoothing Changed: 2022/7/13 15:17:52	New:ON
Excitation Wavelength Changed: 2022/7/13 15:17:52	New: 540.00
Emission Wavelength Changed: 2022/7/13 15:17:52	New: 560.00
Stop Wavelength Changed: 2022/7/13 15:17:52	New: 800.00
Ex. Slit Width (nm): Changed: 2022/7/13 15:21:21	New:2.5
Em. Slit Width (nm): Changed: 2022/7/13 15:21:21	New:20
Ex. Slit Width (nm): Changed: 2022/7/13 15:22:02	New:5
Em. Slit Width (nm): Changed: 2022/7/13 15:22:02	New:10
Ex. Slit Width (nm): Changed: 2022/7/13 15:22:23	New:2.5
Em. Slit Width (nm): Changed: 2022/7/13 15:22:23	New:20
End Method Modifications
1uM RhB+5uM LacAC4A-12
Collection Time: 2022/7/13 16:38:19
Operator Name :
Scan Software Version: 1.2(147)
Parameter List :
Instrument Cary Eclipse
Instrument Serial Number MY13520007
Data mode Fluorescence
Scan mode Emission
X Mode Wavelength (nm)
Start (nm) 560.00
Stop (nm) 800.00
Ex. Wavelength (nm) 540.00
Ex. Slit (nm) 2.5
Em. Slit (nm) 20
Scan rate (nm/min) 600.00
Data interval (nm) 1.0000
Averaging Time (s) 0.1000
Excitation filter Auto
Emission filter Open
PMT voltage (V) Medium
Corrected spectra OFF
Smoothing ON
Type Savitzky-Golay
Filter size 5
Method Log :
Method Name : Default
Date/Time stamp: 2022/7/13 15:17:18
Method Modifications:
Overlayed Graphs Changed: 2022/7/13 15:17:52	New:ON
Autoconvert Changed: 2022/7/13 15:17:52	New:Ascii
User Delta Stop Changed: 2022/7/13 15:17:52	New: 540.00
User Delta Increment Changed: 2022/7/13 15:17:52	New: 0.15
Smoothing Changed: 2022/7/13 15:17:52	New:ON
Excitation Wavelength Changed: 2022/7/13 15:17:52	New: 540.00
Emission Wavelength Changed: 2022/7/13 15:17:52	New: 560.00
Stop Wavelength Changed: 2022/7/13 15:17:52	New: 800.00
Ex. Slit Width (nm): Changed: 2022/7/13 15:21:21	New:2.5
Em. Slit Width (nm): Changed: 2022/7/13 15:21:21	New:20
Ex. Slit Width (nm): Changed: 2022/7/13 15:22:02	New:5
Em. Slit Width (nm): Changed: 2022/7/13 15:22:02	New:10
Ex. Slit Width (nm): Changed: 2022/7/13 15:22:23	New:2.5
Em. Slit Width (nm): Changed: 2022/7/13 15:22:23	New:20
End Method Modifications
1uM RhB+5uM LacAC4A-13
Collection Time: 2022/7/13 16:39:34
Operator Name :
Scan Software Version: 1.2(147)
Parameter List :
Instrument Cary Eclipse
Instrument Serial Number MY13520007
Data mode Fluorescence
Scan mode Emission
X Mode Wavelength (nm)
Start (nm) 560.00
Stop (nm) 800.00
Ex. Wavelength (nm) 540.00
Ex. Slit (nm) 2.5
Em. Slit (nm) 20
Scan rate (nm/min) 600.00
Data interval (nm) 1.0000
Averaging Time (s) 0.1000
Excitation filter Auto
Emission filter Open
PMT voltage (V) Medium
Corrected spectra OFF
Smoothing ON
Type Savitzky-Golay
Filter size 5
Method Log :
Method Name : Default
Date/Time stamp: 2022/7/13 15:17:18
Method Modifications:
Overlayed Graphs Changed: 2022/7/13 15:17:52	New:ON
Autoconvert Changed: 2022/7/13 15:17:52	New:Ascii
User Delta Stop Changed: 2022/7/13 15:17:52	New: 540.00
User Delta Increment Changed: 2022/7/13 15:17:52	New: 0.15
Smoothing Changed: 2022/7/13 15:17:52	New:ON
Excitation Wavelength Changed: 2022/7/13 15:17:52	New: 540.00
Emission Wavelength Changed: 2022/7/13 15:17:52	New: 560.00
Stop Wavelength Changed: 2022/7/13 15:17:52	New: 800.00
Ex. Slit Width (nm): Changed: 2022/7/13 15:21:21	New:2.5
Em. Slit Width (nm): Changed: 2022/7/13 15:21:21	New:20
Ex. Slit Width (nm): Changed: 2022/7/13 15:22:02	New:5
Em. Slit Width (nm): Changed: 2022/7/13 15:22:02	New:10
Ex. Slit Width (nm): Changed: 2022/7/13 15:22:23	New:2.5
Em. Slit Width (nm): Changed: 2022/7/13 15:22:23	New:20
End Method Modifications
1uM RhB+5uM LacAC4A+SD-10min
Collection Time: 2022/7/13 16:54:47
Operator Name :
Scan Software Version: 1.2(147)
Parameter List :
Instrument Cary Eclipse
Instrument Serial Number MY13520007
Data mode Fluorescence
Scan mode Emission
X Mode Wavelength (nm)
Start (nm) 560.00
Stop (nm) 800.00
Ex. Wavelength (nm) 540.00
Ex. Slit (nm) 2.5
Em. Slit (nm) 20
Scan rate (nm/min) 600.00
Data interval (nm) 1.0000
Averaging Time (s) 0.1000
Excitation filter Auto
Emission filter Open
PMT voltage (V) Medium
Corrected spectra OFF
Smoothing ON
Type Savitzky-Golay
Filter size 5
Method Log :
Method Name : Default
Date/Time stamp: 2022/7/13 15:17:18
Method Modifications:
Overlayed Graphs Changed: 2022/7/13 15:17:52	New:ON
Autoconvert Changed: 2022/7/13 15:17:52	New:Ascii
User Delta Stop Changed: 2022/7/13 15:17:52	New: 540.00
User Delta Increment Changed: 2022/7/13 15:17:52	New: 0.15
Smoothing Changed: 2022/7/13 15:17:52	New:ON
Excitation Wavelength Changed: 2022/7/13 15:17:52	New: 540.00
Emission Wavelength Changed: 2022/7/13 15:17:52	New: 560.00
Stop Wavelength Changed: 2022/7/13 15:17:52	New: 800.00
Ex. Slit Width (nm): Changed: 2022/7/13 15:21:21	New:2.5
Em. Slit Width (nm): Changed: 2022/7/13 15:21:21	New:20
Ex. Slit Width (nm): Changed: 2022/7/13 15:22:02	New:5
Em. Slit Width (nm): Changed: 2022/7/13 15:22:02	New:10
Ex. Slit Width (nm): Changed: 2022/7/13 15:22:23	New:2.5
Em. Slit Width (nm): Changed: 2022/7/13 15:22:23	New:20
End Method Modifications
1uM RhB+5uM LacAC4A+SD-25min2
Collection Time: 2022/7/13 17:03:35
Operator Name :
Scan Software Version: 1.2(147)
Parameter List :
Instrument Cary Eclipse
Instrument Serial Number MY13520007
Data mode Fluorescence
Scan mode Emission
X Mode Wavelength (nm)
Start (nm) 560.00
Stop (nm) 800.00
Ex. Wavelength (nm) 540.00
Ex. Slit (nm) 2.5
Em. Slit (nm) 20
Scan rate (nm/min) 600.00
Data interval (nm) 1.0000
Averaging Time (s) 0.1000
Excitation filter Auto
Emission filter Open
PMT voltage (V) Medium
Corrected spectra OFF
Smoothing ON
Type Savitzky-Golay
Filter size 5
Method Log :
Method Name : Default
Date/Time stamp: 2022/7/13 15:17:18
Method Modifications:
Overlayed Graphs Changed: 2022/7/13 15:17:52	New:ON
Autoconvert Changed: 2022/7/13 15:17:52	New:Ascii
User Delta Stop Changed: 2022/7/13 15:17:52	New: 540.00
User Delta Increment Changed: 2022/7/13 15:17:52	New: 0.15
Smoothing Changed: 2022/7/13 15:17:52	New:ON
Excitation Wavelength Changed: 2022/7/13 15:17:52	New: 540.00
Emission Wavelength Changed: 2022/7/13 15:17:52	New: 560.00
Stop Wavelength Changed: 2022/7/13 15:17:52	New: 800.00
Ex. Slit Width (nm): Changed: 2022/7/13 15:21:21	New:2.5
Em. Slit Width (nm): Changed: 2022/7/13 15:21:21	New:20
Ex. Slit Width (nm): Changed: 2022/7/13 15:22:02	New:5
Em. Slit Width (nm): Changed: 2022/7/13 15:22:02	New:10
Ex. Slit Width (nm): Changed: 2022/7/13 15:22:23	New:2.5
Em. Slit Width (nm): Changed: 2022/7/13 15:22:23	New:20
End Method Modifications
Continuum name changed to '1uM RhB+5uM LacAC4A+SD-15min2'
1uM RhB+5uM LacAC4A+SD-25min3
Collection Time: 2022/7/13 17:05:38
Operator Name :
Scan Software Version: 1.2(147)
Parameter List :
Instrument Cary Eclipse
Instrument Serial Number MY13520007
Data mode Fluorescence
Scan mode Emission
X Mode Wavelength (nm)
Start (nm) 560.00
Stop (nm) 800.00
Ex. Wavelength (nm) 540.00
Ex. Slit (nm) 2.5
Em. Slit (nm) 20
Scan rate (nm/min) 600.00
Data interval (nm) 1.0000
Averaging Time (s) 0.1000
Excitation filter Auto
Emission filter Open
PMT voltage (V) Medium
Corrected spectra OFF
Smoothing ON
Type Savitzky-Golay
Filter size 5
Method Log :
Method Name : Default
Date/Time stamp: 2022/7/13 15:17:18
Method Modifications:
Overlayed Graphs Changed: 2022/7/13 15:17:52	New:ON
Autoconvert Changed: 2022/7/13 15:17:52	New:Ascii
User Delta Stop Changed: 2022/7/13 15:17:52	New: 540.00
User Delta Increment Changed: 2022/7/13 15:17:52	New: 0.15
Smoothing Changed: 2022/7/13 15:17:52	New:ON
Excitation Wavelength Changed: 2022/7/13 15:17:52	New: 540.00
Emission Wavelength Changed: 2022/7/13 15:17:52	New: 560.00
Stop Wavelength Changed: 2022/7/13 15:17:52	New: 800.00
Ex. Slit Width (nm): Changed: 2022/7/13 15:21:21	New:2.5
Em. Slit Width (nm): Changed: 2022/7/13 15:21:21	New:20
Ex. Slit Width (nm): Changed: 2022/7/13 15:22:02	New:5
Em. Slit Width (nm): Changed: 2022/7/13 15:22:02	New:10
Ex. Slit Width (nm): Changed: 2022/7/13 15:22:23	New:2.5
Em. Slit Width (nm): Changed: 2022/7/13 15:22:23	New:20
End Method Modifications
1uM RhB+5uM LacAC4A+SD-30min4
Collection Time: 2022/7/13 17:08:54
Operator Name :
Scan Software Version: 1.2(147)
Parameter List :
Instrument Cary Eclipse
Instrument Serial Number MY13520007
Data mode Fluorescence
Scan mode Emission
X Mode Wavelength (nm)
Start (nm) 560.00
Stop (nm) 800.00
Ex. Wavelength (nm) 540.00
Ex. Slit (nm) 2.5
Em. Slit (nm) 20
Scan rate (nm/min) 600.00
Data interval (nm) 1.0000
Averaging Time (s) 0.1000
Excitation filter Auto
Emission filter Open
PMT voltage (V) Medium
Corrected spectra OFF
Smoothing ON
Type Savitzky-Golay
Filter size 5
Method Log :
Method Name : Default
Date/Time stamp: 2022/7/13 15:17:18
Method Modifications:
Overlayed Graphs Changed: 2022/7/13 15:17:52	New:ON
Autoconvert Changed: 2022/7/13 15:17:52	New:Ascii
User Delta Stop Changed: 2022/7/13 15:17:52	New: 540.00
User Delta Increment Changed: 2022/7/13 15:17:52	New: 0.15
Smoothing Changed: 2022/7/13 15:17:52	New:ON
Excitation Wavelength Changed: 2022/7/13 15:17:52	New: 540.00
Emission Wavelength Changed: 2022/7/13 15:17:52	New: 560.00
Stop Wavelength Changed: 2022/7/13 15:17:52	New: 800.00
Ex. Slit Width (nm): Changed: 2022/7/13 15:21:21	New:2.5
Em. Slit Width (nm): Changed: 2022/7/13 15:21:21	New:20
Ex. Slit Width (nm): Changed: 2022/7/13 15:22:02	New:5
Em. Slit Width (nm): Changed: 2022/7/13 15:22:02	New:10
Ex. Slit Width (nm): Changed: 2022/7/13 15:22:23	New:2.5
Em. Slit Width (nm): Changed: 2022/7/13 15:22:23	New:20
End Method Modifications
1uM RhB+5uM LacAC4A+SD-40min2
Collection Time: 2022/7/13 17:14:43
Operator Name :
Scan Software Version: 1.2(147)
Parameter List :
Instrument Cary Eclipse
Instrument Serial Number MY13520007
Data mode Fluorescence
Scan mode Emission
X Mode Wavelength (nm)
Start (nm) 560.00
Stop (nm) 800.00
Ex. Wavelength (nm) 540.00
Ex. Slit (nm) 2.5
Em. Slit (nm) 20
Scan rate (nm/min) 600.00
Data interval (nm) 1.0000
Averaging Time (s) 0.1000
Excitation filter Auto
Emission filter Open
PMT voltage (V) Medium
Corrected spectra OFF
Smoothing ON
Type Savitzky-Golay
Filter size 5
Method Log :
Method Name : Default
Date/Time stamp: 2022/7/13 15:17:18
Method Modifications:
Overlayed Graphs Changed: 2022/7/13 15:17:52	New:ON
Autoconvert Changed: 2022/7/13 15:17:52	New:Ascii
User Delta Stop Changed: 2022/7/13 15:17:52	New: 540.00
User Delta Increment Changed: 2022/7/13 15:17:52	New: 0.15
Smoothing Changed: 2022/7/13 15:17:52	New:ON
Excitation Wavelength Changed: 2022/7/13 15:17:52	New: 540.00
Emission Wavelength Changed: 2022/7/13 15:17:52	New: 560.00
Stop Wavelength Changed: 2022/7/13 15:17:52	New: 800.00
Ex. Slit Width (nm): Changed: 2022/7/13 15:21:21	New:2.5
Em. Slit Width (nm): Changed: 2022/7/13 15:21:21	New:20
Ex. Slit Width (nm): Changed: 2022/7/13 15:22:02	New:5
Em. Slit Width (nm): Changed: 2022/7/13 15:22:02	New:10
Ex. Slit Width (nm): Changed: 2022/7/13 15:22:23	New:2.5
Em. Slit Width (nm): Changed: 2022/7/13 15:22:23	New:20
End Method Modifications
1uM RhB+5uM LacAC4A+SD-45min1
Collection Time: 2022/7/13 17:20:30
Operator Name :
Scan Software Version: 1.2(147)
Parameter List :
Instrument Cary Eclipse
Instrument Serial Number MY13520007
Data mode Fluorescence
Scan mode Emission
X Mode Wavelength (nm)
Start (nm) 560.00
Stop (nm) 800.00
Ex. Wavelength (nm) 540.00
Ex. Slit (nm) 2.5
Em. Slit (nm) 20
Scan rate (nm/min) 600.00
Data interval (nm) 1.0000
Averaging Time (s) 0.1000
Excitation filter Auto
Emission filter Open
PMT voltage (V) Medium
Corrected spectra OFF
Smoothing ON
Type Savitzky-Golay
Filter size 5
Method Log :
Method Name : Default
Date/Time stamp: 2022/7/13 15:17:18
Method Modifications:
Overlayed Graphs Changed: 2022/7/13 15:17:52	New:ON
Autoconvert Changed: 2022/7/13 15:17:52	New:Ascii
User Delta Stop Changed: 2022/7/13 15:17:52	New: 540.00
User Delta Increment Changed: 2022/7/13 15:17:52	New: 0.15
Smoothing Changed: 2022/7/13 15:17:52	New:ON
Excitation Wavelength Changed: 2022/7/13 15:17:52	New: 540.00
Emission Wavelength Changed: 2022/7/13 15:17:52	New: 560.00
Stop Wavelength Changed: 2022/7/13 15:17:52	New: 800.00
Ex. Slit Width (nm): Changed: 2022/7/13 15:21:21	New:2.5
Em. Slit Width (nm): Changed: 2022/7/13 15:21:21	New:20
Ex. Slit Width (nm): Changed: 2022/7/13 15:22:02	New:5
Em. Slit Width (nm): Changed: 2022/7/13 15:22:02	New:10
Ex. Slit Width (nm): Changed: 2022/7/13 15:22:23	New:2.5
Em. Slit Width (nm): Changed: 2022/7/13 15:22:23	New:20
End Method Modifications
