# Supplementary material for: Lactose azocalixarene drug delivery system for the treatment of multidrug-resistant pseudomonas aeruginosa infected diabetic ulcer
Source: Nat Commun. 2022 Oct 21;13:6279. doi: 10.1038/s41467-022-33920-7 (PMC9586954; doi:10.1038/s41467-022-33920-7)
Supplement: Supplementary file 3 — Source Data [file 41467_2022_33920_MOESM3_ESM.zip › Source Data/Supplementary Figure S21.xlsx]

## Sheet: Supplementary Figure S17A 
Time (min)	Absorbance at 420 nm of GalAC4A
0.000833333	0.27723
0.0025	0.27727
0.00417	0.27718
0.00583	0.27721
0.0075	0.27732
0.00917	0.27724
0.01083	0.27688
0.0125	0.2774
0.01417	0.27676
0.01583	0.27722
0.0175	0.27747
0.01917	0.27723
0.02083	0.27705
0.0225	0.27763
0.02417	0.27733
0.02583	0.27742
0.0275	0.27707
0.02917	0.27711
0.03083	0.27693
0.0325	0.27767
0.03417	0.27726
0.03583	0.2772
0.0375	0.27738
0.03917	0.2772
0.04083	0.27733
0.0425	0.27712
0.04417	0.27747
0.04583	0.27738
0.0475	0.27729
0.04917	0.27711
0.05083	0.27734
0.0525	0.27748
0.05417	0.27725
0.05583	0.27707
0.0575	0.27742
0.05917	0.27729
0.06083	0.27709
0.0625	0.27719
0.06417	0.27723
0.06583	0.27734
0.0675	0.27676
0.06917	0.27716
0.07083	0.27736
0.0725	0.27684
0.07417	0.27735
0.07583	0.27724
0.0775	0.27706
0.07917	0.2773
0.08083	0.2773
0.0825	0.27727
0.08417	0.27695
0.08583	0.27739
0.0875	0.27698
0.08917	0.27704
0.09083	0.27708
0.0925	0.27705
0.09417	0.27718
0.09583	0.27715
0.0975	0.27715
0.09917	0.27748
0.10083	0.2774
0.1025	0.27724
0.10417	0.27728
0.10583	0.27716
0.1075	0.27675
0.10917	0.27709
0.11083	0.27727
0.1125	0.27747
0.11417	0.27716
0.11583	0.27733
0.1175	0.27701
0.11917	0.27736
0.12083	0.2772
0.1225	0.27708
0.12417	0.27692
0.12583	0.27715
0.1275	0.27721
0.12917	0.27704
0.13083	0.27702
0.1325	0.27721
0.13417	0.27708
0.13583	0.27732
0.1375	0.27728
0.13917	0.2772
0.14083	0.27725
0.1425	0.27744
0.14417	0.27713
0.14583	0.27713
0.1475	0.27711
0.14917	0.27734
0.15083	0.27752
0.1525	0.27712
0.15417	0.27715
0.15583	0.27703
0.1575	0.27703
0.15917	0.27692
0.16083	0.27722
0.1625	0.27708
0.16417	0.27705
0.16583	0.27701
0.1675	0.27732
0.16917	0.27718
0.17083	0.27706
0.1725	0.27702
0.17417	0.27738
0.17583	0.27686
0.1775	0.27717
0.17917	0.27731
0.18083	0.27721
0.1825	0.27695
0.18417	0.27639
0.18583	0.27709
0.1875	0.2773
0.18917	0.27751
0.19083	0.27736
0.1925	0.27715
0.19417	0.27718
0.19583	0.27729
0.1975	0.27695
0.19917	0.27695
0.20083	0.27711
0.2025	0.2773
0.20417	0.27712
0.20583	0.27712
0.2075	0.27736
0.20917	0.27728
0.21083	0.2771
0.2125	0.27724
0.21417	0.27722
0.21583	0.2776
0.2175	0.27712
0.21917	0.27749
0.22083	0.27745
0.2225	0.27694
0.22417	0.27694
0.22583	0.27674
0.2275	0.27706
0.22917	0.27722
0.23083	0.27724
0.2325	0.27712
0.23417	0.27698
0.23583	0.27692
0.2375	0.27684
0.23917	0.27732
0.24083	0.27737
0.2425	0.2772
0.24417	0.27694
0.24583	0.27712
0.2475	0.27698
0.24917	0.277
0.25083	0.27696
0.2525	0.27731
0.25417	0.27745
0.25583	0.27716
0.2575	0.27726
0.25917	0.27709
0.26083	0.27719
0.2625	0.27719
0.26417	0.27714
0.26583	0.27721
0.2675	0.27709
0.26917	0.27713
0.27083	0.27697
0.2725	0.27721
0.27417	0.27706
0.27583	0.27714
0.2775	0.27729
0.27917	0.27692
0.28083	0.27678
0.2825	0.27738
0.28417	0.27693
0.28583	0.27698
0.2875	0.2769
0.28917	0.27704
0.29083	0.27695
0.2925	0.27722
0.29417	0.2771
0.29583	0.27712
0.2975	0.277
0.29917	0.27722
0.30083	0.27741
0.3025	0.27717
0.30417	0.27727
0.30583	0.27692
0.3075	0.27703
0.30917	0.27702
0.31083	0.277
0.3125	0.27707
0.31417	0.27706
0.31583	0.27713
0.3175	0.27725
0.31917	0.27755
0.32083	0.2773
0.3225	0.27729
0.32417	0.27735
0.32583	0.27709
0.3275	0.27717
0.32917	0.27714
0.33083	0.27721
0.3325	0.27718
0.33417	0.27718
0.33583	0.27674
0.3375	0.277
0.33917	0.27709
0.34083	0.27718
0.3425	0.27715
0.34417	0.27729
0.34583	0.27712
0.3475	0.27718
0.34917	0.27718
0.35083	0.27692
0.3525	0.27697
0.35417	0.27734
0.35583	0.27719
0.3575	0.27716
0.35917	0.27691
0.36083	0.27703
0.3625	0.27707
0.36417	0.27719
0.36583	0.27694
0.3675	0.27691
0.36917	0.27705
0.37083	0.27733
0.3725	0.27695
0.37417	0.27708
0.37583	0.277
0.3775	0.27704
0.37917	0.27722
0.38083	0.27739
0.3825	0.27671
0.38417	0.27707
0.38583	0.27709
0.3875	0.2774
0.38917	0.27698
0.39083	0.27673
0.3925	0.27695
0.39417	0.27711
0.39583	0.27693
0.3975	0.2769
0.39917	0.27701
0.40083	0.2771
0.4025	0.2772
0.40417	0.27712
0.40583	0.27717
0.4075	0.27721
0.40917	0.27672
0.41083	0.27697
0.4125	0.27704
0.41417	0.2768
0.41583	0.27766
0.4175	0.27679
0.41917	0.27705
0.42083	0.27738
0.4225	0.27711
0.42417	0.27745
0.42583	0.27686
0.4275	0.27746
0.42917	0.27677
0.43083	0.27708
0.4325	0.27704
0.43417	0.27725
0.43583	0.27717
0.4375	0.27707
0.43917	0.2772
0.44083	0.27702
0.4425	0.2772
0.44417	0.27708
0.44583	0.277
0.4475	0.277
0.44917	0.277
0.45083	0.2767
0.4525	0.27695
0.45417	0.27697
0.45583	0.27752
0.4575	0.27685
0.45917	0.27697
0.46083	0.27698
0.4625	0.27704
0.46417	0.27669
0.46583	0.27729
0.4675	0.27687
0.46917	0.27705
0.47083	0.27715
0.4725	0.27699
0.47417	0.27694
0.47583	0.27763
0.4775	0.27752
0.47917	0.27692
0.48083	0.27671
0.4825	0.27669
0.48417	0.27683
0.48583	0.27672
0.4875	0.27694
0.48917	0.27712
0.49083	0.2768
0.4925	0.27705
0.49417	0.27732
0.49583	0.27698
0.4975	0.27696
0.49917	0.27701
0.50083	0.27674
0.5025	0.27712
0.50417	0.27697
0.50583	0.27696
0.5075	0.27695
0.50917	0.2766
0.51083	0.27692
0.5125	0.27685
0.51417	0.27743
0.51583	0.2768
0.5175	0.27693
0.51917	0.2766
0.52083	0.27722
0.5225	0.27708
0.52417	0.27682
0.52583	0.27706
0.5275	0.27684
0.52917	0.27728
0.53083	0.27682
0.5325	0.27675
0.53417	0.27682
0.53583	0.2768
0.5375	0.27686
0.53917	0.27664
0.54083	0.27677
0.5425	0.27676
0.54417	0.27674
0.54583	0.27687
0.5475	0.277
0.54917	0.27696
0.55083	0.27673
0.5525	0.27677
0.55417	0.27669
0.55583	0.27719
0.5575	0.27684
0.55917	0.27693
0.56083	0.27663
0.5625	0.27686
0.56417	0.27686
0.56583	0.27695
0.5675	0.27646
0.56917	0.27663
0.57083	0.27661
0.5725	0.27664
0.57417	0.27683
0.57583	0.27685
0.5775	0.27679
0.57917	0.27695
0.58083	0.27667
0.5825	0.27683
0.58417	0.27684
0.58583	0.27689
0.5875	0.27654
0.58917	0.27694
0.59083	0.2766
0.5925	0.27689
0.59417	0.27679
0.59583	0.27659
0.5975	0.27645
0.59917	0.27679
0.60083	0.27676
0.6025	0.27693
0.60417	0.27671
0.60583	0.27652
0.6075	0.27665
0.60917	0.27657
0.61083	0.2764
0.6125	0.27685
0.61417	0.27661
0.61583	0.27684
0.6175	0.27667
0.61917	0.27685
0.62083	0.27677
0.6225	0.27687
0.62417	0.27652
0.62583	0.27669
0.6275	0.27685
0.62917	0.27661
0.63083	0.27683
0.6325	0.2767
0.63417	0.27684
0.63583	0.27702
0.6375	0.27656
0.63917	0.27647
0.64083	0.2768
0.6425	0.27636
0.64417	0.27671
0.64583	0.2769
0.6475	0.27671
0.64917	0.27678
0.65083	0.27674
0.6525	0.27672
0.65417	0.2766
0.65583	0.27641
0.6575	0.27677
0.65917	0.27672
0.66083	0.27672
0.6625	0.27724
0.66417	0.27677
0.66583	0.27686
0.6675	0.27646
0.66917	0.27683
0.67083	0.27665
0.6725	0.27677
0.67417	0.27656
0.67583	0.27686
0.6775	0.27662
0.67917	0.27669
0.68083	0.27681
0.6825	0.27694
0.68417	0.27651
0.68583	0.27698
0.6875	0.27681
0.68917	0.27666
0.69083	0.2768
0.6925	0.27685
0.69417	0.27682
0.69583	0.27678
0.6975	0.27659
0.69917	0.27682
0.70083	0.2765
0.7025	0.27662
0.70417	0.27658
0.70583	0.27674
0.7075	0.27688
0.70917	0.27674
0.71083	0.27642
0.7125	0.27662
0.71417	0.27678
0.71583	0.27655
0.7175	0.27679
0.71917	0.27644
0.72083	0.27652
0.7225	0.27672
0.72417	0.2766
0.72583	0.27679
0.7275	0.27668
0.72917	0.27672
0.73083	0.27677
0.7325	0.27632
0.73417	0.27659
0.73583	0.27685
0.7375	0.27682
0.73917	0.27668
0.74083	0.27661
0.7425	0.27681
0.74417	0.27658
0.74583	0.27672
0.7475	0.27651
0.74917	0.27698
0.75083	0.27664
0.7525	0.2766
0.75417	0.27687
0.75583	0.27657
0.7575	0.27662
0.75917	0.27637
0.76083	0.27621
0.7625	0.27665
0.76417	0.27669
0.76583	0.27667
0.7675	0.2767
0.76917	0.27692
0.77083	0.27681
0.7725	0.27672
0.77417	0.27624
0.77583	0.27657
0.7775	0.27666
0.77917	0.27676
0.78083	0.27672
0.7825	0.2768
0.78417	0.27676
0.78583	0.27687
0.7875	0.27653
0.78917	0.27689
0.79083	0.2768
0.7925	0.27692
0.79417	0.2767
0.79583	0.27672
0.7975	0.27687
0.79917	0.27658
0.80083	0.27684
0.8025	0.2764
0.80417	0.27663
0.80583	0.2766
0.8075	0.27676
0.80917	0.27677
0.81083	0.27658
0.8125	0.27671
0.81417	0.27692
0.81583	0.27653
0.8175	0.27655
0.81917	0.27686
0.82083	0.27669
0.8225	0.27667
0.82417	0.27681
0.82583	0.27679
0.8275	0.27691
0.82917	0.27678
0.83083	0.27709
0.8325	0.27676
0.83417	0.27682
0.83583	0.27676
0.8375	0.27688
0.83917	0.27673
0.84083	0.27712
0.8425	0.27666
0.84417	0.27658
0.84583	0.27651
0.8475	0.27673
0.84917	0.27692
0.85083	0.27703
0.8525	0.27672
0.85417	0.2771
0.85583	0.27654
0.8575	0.27681
0.85917	0.27712
0.86083	0.27677
0.8625	0.27653
0.86417	0.27683
0.86583	0.27675
0.8675	0.27681
0.86917	0.2767
0.87083	0.27679
0.8725	0.27667
0.87417	0.2768
0.87583	0.27695
0.8775	0.27673
0.87917	0.27679
0.88083	0.2768
0.8825	0.2767
0.88417	0.27688
0.88583	0.27699
0.8875	0.27712
0.88917	0.2767
0.89083	0.27662
0.8925	0.27699
0.89417	0.27677
0.89583	0.2767
0.8975	0.27658
0.89917	0.27691
0.90083	0.27674
0.9025	0.27675
0.90417	0.27709
0.90583	0.27712
0.9075	0.27653
0.90917	0.27683
0.91083	0.27674
0.9125	0.27691
0.91417	0.27699
0.91583	0.27689
0.9175	0.27694
0.91917	0.27699
0.92083	0.27689
0.9225	0.277
0.92417	0.27729
0.92583	0.27669
0.9275	0.27697
0.92917	0.2768
0.93083	0.27698
0.9325	0.27687
0.93417	0.27693
0.93583	0.27687
0.9375	0.27688
0.93917	0.27693
0.94083	0.27656
0.9425	0.27679
0.94417	0.27695
0.94583	0.27701
0.9475	0.27677
0.94917	0.27711
0.95083	0.27698
0.9525	0.27684
0.95417	0.27655
0.95583	0.2771
0.9575	0.27706
0.95917	0.2768
0.96083	0.27718
0.9625	0.27684
0.96417	0.27713
0.96583	0.27686
0.9675	0.27704
0.96917	0.27694
0.97083	0.27715
0.9725	0.27712
0.97417	0.27726
0.97583	0.2769
0.9775	0.27702
0.97917	0.27722
0.98083	0.27681
0.9825	0.27706
0.98417	0.27692
0.98583	0.27695
0.9875	0.27713
0.98917	0.27715
0.99083	0.27688
0.9925	0.27698
0.99417	0.27681
0.99583	0.27695
0.9975	0.27709
0.99917	0.27681
1.00083	0.2771
1.0025	0.27683
1.00417	0.27685
1.00583	0.27708
1.0075	0.27727
1.00917	0.27706
1.01083	0.27684
1.0125	0.27709
1.01417	0.27706
1.01583	0.27697
1.0175	0.27728
1.01917	0.27693
1.02083	0.27693
1.0225	0.27698
1.02417	0.27671
1.02583	0.27706
1.0275	0.27714
1.02917	0.27714
1.03083	0.2769
1.0325	0.27714
1.03417	0.27716
1.03583	0.27698
1.0375	0.27696
1.03917	0.27688
1.04083	0.2769
1.0425	0.27729
1.04417	0.27687
1.04583	0.27707
1.0475	0.27707
1.04917	0.27685
1.05083	0.27709
1.0525	0.27725
1.05417	0.27725
1.05583	0.27682
1.0575	0.27725
1.05917	0.27708
1.06083	0.27749
1.0625	0.27758
1.06417	0.27758
1.06583	0.27728
1.0675	0.27679
1.06917	0.2771
1.07083	0.27693
1.0725	0.27736
1.07417	0.27721
1.07583	0.27716
1.0775	0.2771
1.07917	0.27706
1.08083	0.27705
1.0825	0.2772
1.08417	0.27708
1.08583	0.27714
1.0875	0.27698
1.08917	0.27698
1.09083	0.27694
1.0925	0.27717
1.09417	0.27731
1.09583	0.27705
1.0975	0.2769
1.09917	0.2769
1.10083	0.27729
1.1025	0.27688
1.10417	0.2773
1.10583	0.27725
1.1075	0.27718
1.10917	0.27748
1.11083	0.27738
1.1125	0.27729
1.11417	0.2769
1.11583	0.27742
1.1175	0.27699
1.11917	0.27719
1.12083	0.27718
1.1225	0.27677
1.12417	0.27704
1.12583	0.2772
1.1275	0.27711
1.12917	0.27682
1.13083	0.27736
1.1325	0.2772
1.13417	0.27713
1.13583	0.27706
1.1375	0.27723
1.13917	0.27702
1.14083	0.27691
1.1425	0.27698
1.14417	0.27698
1.14583	0.27716
1.1475	0.27712
1.14917	0.27711
1.15083	0.27688
1.1525	0.27711
1.15417	0.2775
1.15583	0.27697
1.1575	0.27727
1.15917	0.27714
1.16083	0.27722
1.1625	0.27709
1.16417	0.27718
1.16583	0.27715
1.1675	0.27734
1.16917	0.27696
1.17083	0.27758
1.1725	0.27738
1.17417	0.27716
1.17583	0.27723
1.1775	0.2775
1.17917	0.27714
1.18083	0.2772
1.1825	0.27744
1.18417	0.27679
1.18583	0.27693
1.1875	0.27698
1.18917	0.27708
1.19083	0.27728
1.1925	0.27719
1.19417	0.27742
1.19583	0.27713
1.1975	0.27705
1.19917	0.27704
1.20083	0.27691
1.2025	0.2773
1.20417	0.27702
1.20583	0.27713
1.2075	0.27728
1.20917	0.27713
1.21083	0.27726
1.2125	0.27685
1.21417	0.27692
1.21583	0.27705
1.2175	0.27684
1.21917	0.27701
1.22083	0.27699
1.2225	0.2771
1.22417	0.27716
1.22583	0.27763
1.2275	0.27722
1.22917	0.27702
1.23083	0.27718
1.2325	0.27712
1.23417	0.27726
1.23583	0.27699
1.2375	0.27726
1.23917	0.27711
1.24083	0.27732
1.2425	0.27738
1.24417	0.27734
1.24583	0.27711
1.2475	0.27725
1.24917	0.27732
1.25083	0.27718
1.2525	0.27694
1.25417	0.27716
1.25583	0.27689
1.2575	0.27709
1.25917	0.27711
1.26083	0.27728
1.2625	0.27711
1.26417	0.27716
1.26583	0.27707
1.2675	0.277
1.26917	0.27747
1.27083	0.27707
1.2725	0.27714
1.27417	0.277
1.27583	0.27739
1.2775	0.27702
1.27917	0.27714
1.28083	0.27669
1.2825	0.27723
1.28417	0.27721
1.28583	0.2769
1.2875	0.27736
1.28917	0.27745
1.29083	0.27703
1.2925	0.2775
1.29417	0.27731
1.29583	0.27721
1.2975	0.27723
1.29917	0.27719
1.30083	0.27687
1.3025	0.27741
1.30417	0.27715
1.30583	0.27706
1.3075	0.27713
1.30917	0.277
1.31083	0.27731
1.3125	0.27732
1.31417	0.27745
1.31583	0.27725
1.3175	0.27689
1.31917	0.27721
1.32083	0.27718
1.3225	0.27708
1.32417	0.27709
1.32583	0.27718
1.3275	0.27744
1.32917	0.27713
1.33083	0.27746
1.3325	0.27677
1.33417	0.27701
1.33583	0.27699
1.3375	0.27742
1.33917	0.27721
1.34083	0.2771
1.3425	0.27712
1.34417	0.27691
1.34583	0.27699
1.3475	0.27696
1.34917	0.27755
1.35083	0.27719
1.3525	0.27722
1.35417	0.27735
1.35583	0.27715
1.3575	0.27708
1.35917	0.27755
1.36083	0.27711
1.3625	0.27731
1.36417	0.27754
1.36583	0.27699
1.3675	0.27703
1.36917	0.27728
1.37083	0.27722
1.3725	0.27709
1.37417	0.27726
1.37583	0.27727
1.3775	0.2772
1.37917	0.27767
1.38083	0.27729
1.3825	0.27755
1.38417	0.27696
1.38583	0.277
1.3875	0.27708
1.38917	0.2773
1.39083	0.27694
1.3925	0.27717
1.39417	0.27672
1.39583	0.27729
1.3975	0.27727
1.39917	0.2768
1.40083	0.27722
1.4025	0.27721
1.40417	0.27706
1.40583	0.27715
1.4075	0.27714
1.40917	0.27719
1.41083	0.27727
1.4125	0.27722
1.41417	0.27706
1.41583	0.27712
1.4175	0.27741
1.41917	0.2771
1.42083	0.27709
1.4225	0.27733
1.42417	0.27743
1.42583	0.2774
1.4275	0.27712
1.42917	0.27717
1.43083	0.2771
1.4325	0.27709
1.43417	0.27685
1.43583	0.2772
1.4375	0.27721
1.43917	0.27707
1.44083	0.27725
1.4425	0.27711
1.44417	0.27714
1.44583	0.27738
1.4475	0.27724
1.44917	0.27699
1.45083	0.2775
1.4525	0.27753
1.45417	0.27762
1.45583	0.2771
1.4575	0.27725
1.45917	0.27737
1.46083	0.27711
1.4625	0.2772
1.46417	0.27734
1.46583	0.27711
1.4675	0.27724
1.46917	0.27701
1.47083	0.27713
1.4725	0.27731
1.47417	0.27752
1.47583	0.27734
1.4775	0.27715
1.47917	0.27712
1.48083	0.27692
1.4825	0.27736
1.48417	0.27764
1.48583	0.27706
1.4875	0.27747
1.48917	0.27702
1.49083	0.27719
1.4925	0.27693
1.49417	0.27781
1.49583	0.27723
1.4975	0.27727
1.49917	0.27737
1.50083	0.27713
1.5025	0.27721
1.50417	0.2772
1.50583	0.27722
1.5075	0.27746
1.50917	0.27729
1.51083	0.27725
1.5125	0.27739
1.51417	0.27733
1.51583	0.27719
1.5175	0.27723
1.51917	0.27741
1.52083	0.27713
1.5225	0.2769
1.52417	0.27708
1.52583	0.27739
1.5275	0.27723
1.52917	0.27739
1.53083	0.27693
1.5325	0.27711
1.53417	0.27738
1.53583	0.27719
1.5375	0.27698
1.53917	0.27733
1.54083	0.27754
1.5425	0.27721
1.54417	0.27677
1.54583	0.27712
1.5475	0.27708
1.54917	0.27695
1.55083	0.27725
1.5525	0.27707
1.55417	0.27707
1.55583	0.27717
1.5575	0.27724
1.55917	0.27728
1.56083	0.27719
1.5625	0.27729
1.56417	0.27719
1.56583	0.27722
1.5675	0.27735
1.56917	0.27707
1.57083	0.27724
1.5725	0.27744
1.57417	0.27742
1.57583	0.27696
1.5775	0.27738
1.57917	0.27715
1.58083	0.27728
1.5825	0.2772
1.58417	0.27733
1.58583	0.27736
1.5875	0.27728
1.58917	0.27713
1.59083	0.27703
1.5925	0.27741
1.59417	0.27735
1.59583	0.27705
1.5975	0.27739
1.59917	0.27721
1.60083	0.27691
1.6025	0.27727
1.60417	0.2772
1.60583	0.27722
1.6075	0.27716
1.60917	0.27705
1.61083	0.27724
1.6125	0.27725
1.61417	0.27703
1.61583	0.27709
1.6175	0.27732
1.61917	0.27726
1.62083	0.27686
1.6225	0.27729
1.62417	0.27705
1.62583	0.27734
1.6275	0.27679
1.62917	0.27715
1.63083	0.27727
1.6325	0.27742
1.63417	0.27722
1.63583	0.27726
1.6375	0.27689
1.63917	0.277
1.64083	0.27725
1.6425	0.27724
1.64417	0.27695
1.64583	0.27751
1.6475	0.27703
1.64917	0.27716
1.65083	0.27688
1.6525	0.27711
1.65417	0.27716
1.65583	0.27716
1.6575	0.27726
1.65917	0.27726
1.66083	0.27733
1.6625	0.2772
1.66417	0.27711
1.66583	0.27751
1.6675	0.27698
1.66917	0.27703
1.67083	0.27701
1.6725	0.2774
1.67417	0.27676
1.67583	0.27722
1.6775	0.27747
1.67917	0.27723
1.68083	0.27705
1.6825	0.27763
1.68417	0.27733
1.68583	0.27742
1.6875	0.27707
1.68917	0.27711
1.69083	0.27693
1.6925	0.27767
1.69417	0.27726
1.69583	0.2772
1.6975	0.27738
1.69917	0.2772
1.70083	0.27733
1.7025	0.27712
1.70417	0.27747
1.70583	0.27738
1.7075	0.27729
1.70917	0.27711
1.71083	0.27726
1.7125	0.2772
1.71417	0.27738
1.71583	0.2772
1.7175	0.27733
1.71917	0.27712
1.72083	0.27747
1.7225	0.27738
1.72417	0.27729
1.72583	0.27711
1.7275	0.27712
1.72917	0.27747
1.73083	0.27738
1.7325	0.27729
1.73417	0.27711
1.73583	0.27738
1.7375	0.27729
1.73917	0.27711
1.74083	0.27717
1.7425	0.27799
1.74417	0.27913
1.74583	0.27642
1.7475	0.27525
1.74917	0.27531
1.75083	0.274
1.7525	0.27457
1.75417	0.27435
1.75583	0.27387
1.7575	0.27259
1.75917	0.2729
1.76083	0.27175
1.7625	0.27091
1.76417	0.27182
1.76583	0.27359
1.7675	0.27233
1.76917	0.27301
1.77083	0.27095
1.7725	0.27054
1.77417	0.27011
1.77583	0.26949
1.7775	0.26996
1.77917	0.26871
1.78083	0.2688
1.7825	0.26752
1.78417	0.26721
1.78583	0.26585
1.7875	0.2662
1.78917	0.26763
1.79083	0.26683
1.7925	0.26611
1.79417	0.26528
1.79583	0.26588
1.7975	0.26452
1.79917	0.26447
1.80083	0.26414
1.8025	0.2634
1.80417	0.26437
1.80583	0.26317
1.8075	0.26268
1.80917	0.26351
1.81083	0.26307
1.8125	0.26304
1.81417	0.26251
1.81583	0.26194
1.8175	0.26166
1.81917	0.26089
1.82083	0.26082
1.8225	0.26095
1.82417	0.25989
1.82583	0.25936
1.8275	0.25958
1.82917	0.2593
1.83083	0.25885
1.8325	0.25836
1.83417	0.25834
1.83583	0.25877
1.8375	0.25842
1.83917	0.25776
1.84083	0.25763
1.8425	0.25766
1.84417	0.25761
1.84583	0.25734
1.8475	0.25655
1.84917	0.25611
1.85083	0.25639
1.8525	0.25555
1.85417	0.25582
1.85583	0.25527
1.8575	0.25602
1.85917	0.25531
1.86083	0.25406
1.8625	0.25393
1.86417	0.25454
1.86583	0.25539
1.8675	0.25466
1.86917	0.25518
1.87083	0.25289
1.8725	0.25339
1.87417	0.25331
1.87583	0.25286
1.8775	0.25283
1.87917	0.2521
1.88083	0.25197
1.8825	0.25179
1.88417	0.2514
1.88583	0.25081
1.8875	0.25117
1.88917	0.25146
1.89083	0.25158
1.8925	0.25168
1.89417	0.25114
1.89583	0.25133
1.8975	0.25101
1.89917	0.2505
1.90083	0.25051
1.9025	0.24949
1.90417	0.24932
1.90583	0.24887
1.9075	0.24919
1.90917	0.25035
1.91083	0.24966
1.9125	0.24957
1.91417	0.24944
1.91583	0.24823
1.9175	0.24791
1.91917	0.24786
1.92083	0.24739
1.9225	0.24654
1.92417	0.24649
1.92583	0.24605
1.9275	0.24622
1.92917	0.24615
1.93083	0.24598
1.9325	0.24558
1.93417	0.24553
1.93583	0.24505
1.9375	0.24515
1.93917	0.2457
1.94083	0.24488
1.9425	0.24432
1.94417	0.24476
1.94583	0.24553
1.9475	0.24621
1.94917	0.24405
1.95083	0.24334
1.9525	0.24279
1.95417	0.24318
1.95583	0.24284
1.9575	0.24327
1.95917	0.24206
1.96083	0.24187
1.9625	0.2423
1.96417	0.24249
1.96583	0.24309
1.9675	0.2428
1.96917	0.24133
1.97083	0.24033
1.9725	0.24055
1.97417	0.24036
1.97583	0.23976
1.9775	0.23931
1.97917	0.23936
1.98083	0.23923
1.9825	0.24175
1.98417	0.23969
1.98583	0.23839
1.9875	0.23824
1.98917	0.23803
1.99083	0.23798
1.9925	0.23765
1.99417	0.23742
1.99583	0.23937
1.9975	0.23736
1.99917	0.23671
2.00083	0.23643
2.0025	0.23604
2.00417	0.23606
2.00583	0.23566
2.0075	0.2355
2.00917	0.23503
2.01083	0.23487
2.0125	0.23448
2.01417	0.23446
2.01583	0.234
2.0175	0.23378
2.01917	0.23365
2.02083	0.23367
2.0225	0.23357
2.02417	0.23357
2.02583	0.23432
2.0275	0.23381
2.02917	0.23241
2.03083	0.23226
2.0325	0.23189
2.03417	0.23174
2.03583	0.23161
2.0375	0.23374
2.03917	0.23143
2.04083	0.23101
2.0425	0.23063
2.04417	0.23049
2.04583	0.23024
2.0475	0.23002
2.04917	0.23
2.05083	0.22966
2.0525	0.22929
2.05417	0.22874
2.05583	0.2288
2.0575	0.22845
2.05917	0.22826
2.06083	0.22798
2.0625	0.22764
2.06417	0.22792
2.06583	0.22747
2.0675	0.22792
2.06917	0.22695
2.07083	0.22655
2.0725	0.22651
2.07417	0.22629
2.07583	0.22618
2.0775	0.22582
2.07917	0.22533
2.08083	0.22518
2.0825	0.225
2.08417	0.22446
2.08583	0.22454
2.0875	0.22422
2.08917	0.22379
2.09083	0.2238
2.0925	0.2251
2.09417	0.22362
2.09583	0.22322
2.0975	0.2225
2.09917	0.22222
2.10083	0.22235
2.1025	0.22199
2.10417	0.22169
2.10583	0.22114
2.1075	0.22124
2.10917	0.22095
2.11083	0.22076
2.1125	0.22031
2.11417	0.22021
2.11583	0.2201
2.1175	0.21976
2.11917	0.21953
2.12083	0.21921
2.1225	0.21891
2.12417	0.21898
2.12583	0.21867
2.1275	0.21848
2.12917	0.21821
2.13083	0.21833
2.1325	0.21876
2.13417	0.21781
2.13583	0.21748
2.1375	0.21688
2.13917	0.21633
2.14083	0.21688
2.1425	0.21662
2.14417	0.21669
2.14583	0.21578
2.1475	0.21608
2.14917	0.2162
2.15083	0.2164
2.1525	0.21569
2.15417	0.21474
2.15583	0.21471
2.1575	0.21403
2.15917	0.21404
2.16083	0.21432
2.1625	0.21363
2.16417	0.21324
2.16583	0.2132
2.1675	0.21274
2.16917	0.21235
2.17083	0.21244
2.1725	0.21178
2.17417	0.2118
2.17583	0.21248
2.1775	0.2113
2.17917	0.21099
2.18083	0.2105
2.1825	0.21128
2.18417	0.21228
2.18583	0.21161
2.1875	0.21156
2.18917	0.21227
2.19083	0.21287
2.1925	0.21178
2.19417	0.21083
2.19583	0.21076
2.1975	0.2115
2.19917	0.21106
2.20083	0.211
2.2025	0.21051
2.20417	0.20975
2.20583	0.20912
2.2075	0.20879
2.20917	0.20836
2.21083	0.20812
2.2125	0.20747
2.21417	0.20864
2.21583	0.20674
2.2175	0.20678
2.21917	0.2069
2.22083	0.20685
2.2225	0.20668
2.22417	0.20731
2.22583	0.20648
2.2275	0.20598
2.22917	0.20514
2.23083	0.20517
2.2325	0.20475
2.23417	0.20435
2.23583	0.2039
2.2375	0.20382
2.23917	0.20459
2.24083	0.2047
2.2425	0.20426
2.24417	0.20359
2.24583	0.20291
2.2475	0.20276
2.24917	0.20187
2.25083	0.20189
2.2525	0.20191
2.25417	0.20147
2.25583	0.20164
2.2575	0.20179
2.25917	0.2013
2.26083	0.2008
2.2625	0.2007
2.26417	0.20125
2.26583	0.20084
2.2675	0.20025
2.26917	0.19997
2.27083	0.2001
2.2725	0.19913
2.27417	0.19891
2.27583	0.19862
2.2775	0.19851
2.27917	0.19849
2.28083	0.19827
2.2825	0.19762
2.28417	0.1976
2.28583	0.19767
2.2875	0.1976
2.28917	0.19754
2.29083	0.19712
2.2925	0.19643
2.29417	0.19615
2.29583	0.19658
2.2975	0.19598
2.29917	0.19539
2.30083	0.19536
2.3025	0.19549
2.30417	0.19516
2.30583	0.19463
2.3075	0.19411
2.30917	0.19432
2.31083	0.19358
2.3125	0.19323
2.31417	0.19268
2.31583	0.19344
2.3175	0.19357
2.31917	0.19292
2.32083	0.19243
2.3225	0.19226
2.32417	0.19232
2.32583	0.19174
2.3275	0.19194
2.32917	0.19132
2.33083	0.19093
2.3325	0.19067
2.33417	0.19044
2.33583	0.18999
2.3375	0.18989
2.33917	0.1897
2.34083	0.18958
2.3425	0.18956
2.34417	0.18915
2.34583	0.18885
2.3475	0.18855
2.34917	0.18832
2.35083	0.18793
2.3525	0.18795
2.35417	0.18772
2.35583	0.18726
2.3575	0.18669
2.35917	0.18648
2.36083	0.18633
2.3625	0.18592
2.36417	0.18632
2.36583	0.18544
2.3675	0.1856
2.36917	0.18547
2.37083	0.18469
2.3725	0.18476
2.37417	0.18457
2.37583	0.18462
2.3775	0.18426
2.37917	0.18393
2.38083	0.18416
2.3825	0.184
2.38417	0.18434
2.38583	0.18394
2.3875	0.18507
2.38917	0.18313
2.39083	0.18275
2.3925	0.18258
2.39417	0.18225
2.39583	0.1817
2.3975	0.18094
2.39917	0.1815
2.40083	0.18115
2.4025	0.1804
2.40417	0.18039
2.40583	0.18208
2.4075	0.18039
2.40917	0.17963
2.41083	0.1792
2.4125	0.17884
2.41417	0.17895
2.41583	0.1787
2.4175	0.17839
2.41917	0.17815
2.42083	0.17777
2.4225	0.17787
2.42417	0.17716
2.42583	0.17698
2.4275	0.17667
2.42917	0.17666
2.43083	0.17645
2.4325	0.17609
2.43417	0.17586
2.43583	0.17572
2.4375	0.17501
2.43917	0.17515
2.44083	0.17489
2.4425	0.17469
2.44417	0.17408
2.44583	0.17417
2.4475	0.17562
2.44917	0.17394
2.45083	0.17347
2.4525	0.17335
2.45417	0.17294
2.45583	0.17267
2.4575	0.17236
2.45917	0.17225
2.46083	0.17193
2.4625	0.1718
2.46417	0.17247
2.46583	0.17161
2.4675	0.1719
2.46917	0.17148
2.47083	0.17078
2.4725	0.17051
2.47417	0.16956
2.47583	0.16957
2.4775	0.1693
2.47917	0.16941
2.48083	0.16892
2.4825	0.16862
2.48417	0.16829
2.48583	0.16801
2.4875	0.16769
2.48917	0.16781
2.49083	0.16735
2.4925	0.16712
2.49417	0.16687
2.49583	0.16708
2.4975	0.16673
2.49917	0.16621
2.50083	0.16659
2.5025	0.1675
2.50417	0.16691
2.50583	0.16705
2.5075	0.16542
2.50917	0.1649
2.51083	0.16458
2.5125	0.16514
2.51417	0.16492
2.51583	0.16468
2.5175	0.16443
2.51917	0.16417
2.52083	0.1641
2.5225	0.164
2.52417	0.16356
2.52583	0.16312
2.5275	0.1625
2.52917	0.16244
2.53083	0.16196
2.5325	0.16194
2.53417	0.1614
2.53583	0.16129
2.5375	0.16096
2.53917	0.16087
2.54083	0.16041
2.5425	0.16025
2.54417	0.16062
2.54583	0.1609
2.5475	0.16016
2.54917	0.15976
2.55083	0.16046
2.5525	0.15952
2.55417	0.1589
2.55583	0.15858
2.5575	0.15824
2.55917	0.15801
2.56083	0.15758
2.5625	0.1572
2.56417	0.15717
2.56583	0.157
2.5675	0.1565
2.56917	0.15637
2.57083	0.15608
2.5725	0.1559
2.57417	0.15558
2.57583	0.15544
2.5775	0.15518
2.57917	0.15482
2.58083	0.15497
2.5825	0.15594
2.58417	0.15434
2.58583	0.15381
2.5875	0.15332
2.58917	0.15306
2.59083	0.15315
2.5925	0.15293
2.59417	0.15265
2.59583	0.15251
2.5975	0.15227
2.59917	0.15172
2.60083	0.15149
2.6025	0.15102
2.60417	0.15133
2.60583	0.15113
2.6075	0.15056
2.60917	0.15031
2.61083	0.15011
2.6125	0.15011
2.61417	0.14948
2.61583	0.14909
2.6175	0.14889
2.61917	0.14905
2.62083	0.14891
2.6225	0.14823
2.62417	0.14801
2.62583	0.14798
2.6275	0.14759
2.62917	0.14775
2.63083	0.14711
2.6325	0.14671
2.63417	0.14674
2.63583	0.14703
2.6375	0.14675
2.63917	0.14643
2.64083	0.14568
2.6425	0.1453
2.64417	0.14495
2.64583	0.14483
2.6475	0.14442
2.64917	0.14438
2.65083	0.14412
2.6525	0.14389
2.65417	0.14341
2.65583	0.14329
2.6575	0.1431
2.65917	0.14312
2.66083	0.14315
2.6625	0.14259
2.66417	0.14195
2.66583	0.14172
2.6675	0.14135
2.66917	0.14125
2.67083	0.14129
2.6725	0.14089
2.67417	0.1408
2.67583	0.14042
2.6775	0.14026
2.67917	0.14037
2.68083	0.13987
2.6825	0.13962
2.68417	0.13955
2.68583	0.13923
2.6875	0.13865
2.68917	0.13834
2.69083	0.13836
2.6925	0.13806
2.69417	0.13783
2.69583	0.13783
2.6975	0.13751
2.69917	0.13724
2.70083	0.13696
2.7025	0.13691
2.70417	0.13664
2.70583	0.13644
2.7075	0.13628
2.70917	0.13722
2.71083	0.13666
2.7125	0.13589
2.71417	0.13535
2.71583	0.1353
2.7175	0.13464
2.71917	0.13453
2.72083	0.13461
2.7225	0.13414
2.72417	0.13374
2.72583	0.13355
2.7275	0.13348
2.72917	0.13326
2.73083	0.13303
2.7325	0.13273
2.73417	0.13249
2.73583	0.13229
2.7375	0.1321
2.73917	0.13185
2.74083	0.1316
2.7425	0.13153
2.74417	0.13091
2.74583	0.13088
2.7475	0.13026
2.74917	0.13047
2.75083	0.13042
2.7525	0.12978
2.75417	0.12931
2.75583	0.12922
2.7575	0.12899
2.75917	0.12879
2.76083	0.12843
2.7625	0.12837
2.76417	0.128
2.76583	0.12777
2.7675	0.12779
2.76917	0.1273
2.77083	0.12688
2.7725	0.12707
2.77417	0.12651
2.77583	0.12626
2.7775	0.12592
2.77917	0.12616
2.78083	0.12612
2.7825	0.12562
2.78417	0.12485
2.78583	0.12495
2.7875	0.12437
2.78917	0.1243
2.79083	0.12417
2.7925	0.12375
2.79417	0.12377
2.79583	0.12357
2.7975	0.12316
2.79917	0.12327
2.80083	0.12285
2.8025	0.1223
2.80417	0.12256
2.80583	0.12204
2.8075	0.122
2.80917	0.12166
2.81083	0.12167
2.8125	0.12094
2.81417	0.12111
2.81583	0.1206
2.8175	0.12035
2.81917	0.12006
2.82083	0.12015
2.8225	0.11964
2.82417	0.11931
2.82583	0.11927
2.8275	0.119
2.82917	0.11911
2.83083	0.11866
2.8325	0.11823
2.83417	0.11817
2.83583	0.11807
2.8375	0.11772
2.83917	0.1174
2.84083	0.11721
2.8425	0.11702
2.84417	0.11675
2.84583	0.11667
2.8475	0.1167
2.84917	0.11655
2.85083	0.11597
2.8525	0.11614
2.85417	0.11589
2.85583	0.1156
2.8575	0.11492
2.85917	0.11473
2.86083	0.11461
2.8625	0.11495
2.86417	0.11412
2.86583	0.11378
2.8675	0.11356
2.86917	0.11323
2.87083	0.11353
2.8725	0.11304
2.87417	0.11288
2.87583	0.11269
2.8775	0.11226
2.87917	0.11228
2.88083	0.11206
2.8825	0.11173
2.88417	0.11161
2.88583	0.11121
2.8875	0.11086
2.88917	0.11062
2.89083	0.11024
2.8925	0.11052
2.89417	0.11033
2.89583	0.11009
2.8975	0.10992
2.89917	0.1095
2.90083	0.11043
2.9025	0.11091
2.90417	0.1091
2.90583	0.10872
2.9075	0.10875
2.90917	0.10825
2.91083	0.10799
2.9125	0.10819
2.91417	0.10795
2.91583	0.1079
2.9175	0.10753
2.91917	0.10729
2.92083	0.10685
2.9225	0.10688
2.92417	0.1065
2.92583	0.10646
2.9275	0.10634
2.92917	0.10614
2.93083	0.10571
2.9325	0.1057
2.93417	0.10648
2.93583	0.10573
2.9375	0.10478
2.93917	0.10479
2.94083	0.10468
2.9425	0.10462
2.94417	0.10475
2.94583	0.10422
2.9475	0.10458
2.94917	0.10495
2.95083	0.10483
2.9525	0.10435
2.95417	0.10369
2.95583	0.10328
2.9575	0.10292
2.95917	0.10237
2.96083	0.10208
2.9625	0.10195
2.96417	0.10206
2.96583	0.10193
2.9675	0.10151
2.96917	0.10149
2.97083	0.1009
2.9725	0.10106
2.97417	0.10058
2.97583	0.10022
2.9775	0.10018
2.97917	0.10015
2.98083	0.0996
2.9825	0.09979
2.98417	0.10006
2.98583	0.09986
2.9875	0.09938
2.98917	0.09987
2.99083	0.09852
2.9925	0.09847
2.99417	0.09795
2.99583	0.09781
2.9975	0.09758
2.99917	0.09794
3.00083	0.09682
3.0025	0.09735
3.00417	0.09753
3.00583	0.09693
3.0075	0.09734
3.00917	0.09637
3.01083	0.0962
3.0125	0.09765
3.01417	0.09644
3.01583	0.09613
3.0175	0.0959
3.01917	0.09581
3.02083	0.09598
3.0225	0.09533
3.02417	0.09466
3.02583	0.09469
3.0275	0.09447
3.02917	0.09425
3.03083	0.09433
3.0325	0.09386
3.03417	0.09367
3.03583	0.09333
3.0375	0.09345
3.03917	0.09318
3.04083	0.09269
3.0425	0.09261
3.04417	0.09239
3.04583	0.09228
3.0475	0.09209
3.04917	0.09186
3.05083	0.09167
3.0525	0.09146
3.05417	0.09178
3.05583	0.09192
3.0575	0.09138
3.05917	0.09107
3.06083	0.0909
3.0625	0.09059
3.06417	0.09092
3.06583	0.09057
3.0675	0.09025
3.06917	0.09016
3.07083	0.08976
3.0725	0.08951
3.07417	0.08931
3.07583	0.08885
3.0775	0.08931
3.07917	0.08934
3.08083	0.08855
3.0825	0.08824
3.08417	0.08815
3.08583	0.08856
3.0875	0.08785
3.08917	0.08784
3.09083	0.08741
3.0925	0.08732
3.09417	0.08722
3.09583	0.08694
3.0975	0.08685
3.09917	0.08616
3.10083	0.08603
3.1025	0.08596
3.10417	0.08629
3.10583	0.08551
3.1075	0.08558
3.10917	0.08554
3.11083	0.08542
3.1125	0.08528
3.11417	0.08518
3.11583	0.08518
3.1175	0.08497
3.11917	0.08475
3.12083	0.08462
3.1225	0.08415
3.12417	0.08396
3.12583	0.08407
3.1275	0.08353
3.12917	0.08353
3.13083	0.08341
3.1325	0.0833
3.13417	0.08307
3.13583	0.0831
3.1375	0.08275
3.13917	0.08235
3.14083	0.08216
3.1425	0.08189
3.14417	0.08184
3.14583	0.08199
3.1475	0.08204
3.14917	0.08216
3.15083	0.08184
3.1525	0.08194
3.15417	0.08086
3.15583	0.0808
3.1575	0.08064
3.15917	0.08062
3.16083	0.0807
3.1625	0.08058
3.16417	0.0803
3.16583	0.08013
3.1675	0.07963
3.16917	0.07919
3.17083	0.07979
3.1725	0.07928
3.17417	0.07902
3.17583	0.07879
3.1775	0.0789
3.17917	0.07838
3.18083	0.07839
3.1825	0.07823
3.18417	0.07791
3.18583	0.07797
3.1875	0.07736
3.18917	0.07801
3.19083	0.07789
3.1925	0.07896
3.19417	0.07972
3.19583	0.07877
3.1975	0.07935
3.19917	0.07876
3.20083	0.07786
3.2025	0.0777
3.20417	0.07737
3.20583	0.07747
3.2075	0.07773
3.20917	0.07749
3.21083	0.0773
3.2125	0.07719
3.21417	0.07746
3.21583	0.07777
3.2175	0.07726
3.21917	0.07613
3.22083	0.07583
3.2225	0.07502
3.22417	0.07458
3.22583	0.07568
3.2275	0.07482
3.22917	0.0745
3.23083	0.07451
3.2325	0.07398
3.23417	0.07401
3.23583	0.07394
3.2375	0.07343
3.23917	0.07361
3.24083	0.07344
3.2425	0.0734
3.24417	0.07431
3.24583	0.07314
3.2475	0.07267
3.24917	0.07254
3.25083	0.07282
3.2525	0.07253
3.25417	0.0722
3.25583	0.07201
3.2575	0.07204
3.25917	0.0718
3.26083	0.07153
3.2625	0.07152
3.26417	0.07113
3.26583	0.07103
3.2675	0.07086
3.26917	0.07071
3.27083	0.07042
3.2725	0.07025
3.27417	0.0704
3.27583	0.07017
3.2775	0.07004
3.27917	0.06955
3.28083	0.0695
3.2825	0.06953
3.28417	0.06912
3.28583	0.06926
3.2875	0.07015
3.28917	0.07049
3.29083	0.06876
3.2925	0.06875
3.29417	0.06866
3.29583	0.06807
3.2975	0.06841
3.29917	0.06792
3.30083	0.06781
3.3025	0.06742
3.30417	0.06737
3.30583	0.06755
3.3075	0.06707
3.30917	0.06722
3.31083	0.06687
3.3125	0.06698
3.31417	0.06648
3.31583	0.06617
3.3175	0.06628
3.31917	0.0662
3.32083	0.06587
3.3225	0.06586
3.32417	0.06582
3.32583	0.06545
3.3275	0.0654
3.32917	0.06512
3.33083	0.06553
[truncated: 4,006 more rows]

## Sheet: Supplementary Figure S17B
	Absorbance
wavelength (nm)	GalAC4A	GalAC4A+SDT
800	-0.00176	-0.00247
799	-0.00189	-0.00188
798	-0.00163	-0.00203
797	-0.00151	-0.00192
796	-0.00144	-0.00195
795	-0.00143	-0.00179
794	-0.00194	-0.00207
793	-0.00196	-0.0024
792	-0.00159	-0.002
791	-0.00179	-0.00161
790	-0.00208	-0.000250814
789	-0.00202	-0.00169
788	-0.00174	-0.00218
787	-0.00185	-0.00215
786	-0.00175	-0.00199
785	-0.00159	-0.0022
784	-0.00185	-0.00198
783	-0.0018	-0.00221
782	-0.00144	-0.00241
781	-0.00194	-0.00229
780	-0.0019	-0.00216
779	-0.00222	-0.00258
778	-0.00199	-0.00208
777	-0.00173	-0.00214
776	-0.00185	-0.00226
775	-0.00185	-0.00189
774	-0.00185	-0.00218
773	-0.00208	-0.00218
772	-0.00201	-0.00223
771	-0.00199	-0.00243
770	-0.00181	-0.00205
769	-0.00202	-0.0021
768	-0.0018	-0.00163
767	-0.00216	-0.00188
766	-0.00214	-0.00234
765	-0.00189	-0.00247
764	-0.00178	-0.0023
763	-0.00196	-0.00269
762	-0.00193	-0.00249
761	-0.00215	-0.00233
760	-0.00165	-0.00223
759	-0.00195	-0.00224
758	-0.00192	-0.00245
757	-0.00174	-0.00209
756	-0.00208	-0.00255
755	-0.00207	-0.00234
754	-0.00208	-0.00236
753	-0.0019	-0.00226
752	-0.00202	-0.00249
751	-0.00189	-0.00226
750	-0.0018	-0.00167
749	-0.00205	-0.00241
748	-0.00207	-0.00222
747	-0.0018	-0.00205
746	-0.00198	-0.00241
745	-0.00214	-0.00251
744	-0.00213	-0.00233
743	-0.00228	-0.00226
742	-0.00189	-0.00248
741	-0.00215	-0.00234
740	-0.00236	-0.00236
739	-0.00221	-0.00227
738	-0.00209	-0.00218
737	-0.0019	-0.00237
736	-0.0023	-0.000688642
735	-0.00201	-0.00197
734	-0.00187	-0.00186
733	-0.0021	-0.00129
732	-0.00224	-0.00239
731	-0.00211	-0.0025
730	-0.00201	-0.00224
729	-0.00193	-0.00241
728	-0.00214	-0.00238
727	-0.002	-0.00222
726	-0.00193	-0.00247
725	-0.00235	-0.00266
724	-0.00204	-0.00259
723	-0.00225	-0.00256
722	-0.00212	-0.0023
721	-0.00201	-0.00238
720	-0.00209	-0.00256
719	-0.0022	-0.0024
718	-0.0023	-0.00243
717	-0.00207	-0.00231
716	-0.00216	-0.00236
715	-0.00205	-0.00263
714	-0.00225	-0.00274
713	-0.00189	-0.00242
712	-0.00192	-0.00218
711	-0.00208	-0.00224
710	-0.00201	-0.00219
709	-0.00221	-0.00256
708	-0.00234	-0.00243
707	-0.00199	-0.00226
706	-0.00223	-0.00249
705	-0.00233	-0.00259
704	-0.00231	-0.00268
703	-0.00222	-0.00266
702	-0.00194	-0.0023
701	-0.00189	-0.00228
700	-0.00199	-0.00229
699	-0.00191	-0.00204
698	-0.00202	-0.00233
697	-0.002	-0.00248
696	-0.00192	-0.00244
695	-0.0024	-0.00272
694	-0.00204	-0.00284
693	-0.00231	-0.00249
692	-0.00255	-0.00259
691	-0.00193	-0.00263
690	-0.00248	-0.00236
689	-0.00227	-0.00263
688	-0.00223	-0.00259
687	-0.00217	-0.00255
686	-0.00197	-0.00267
685	-0.00234	-0.00238
684	-0.00216	-0.00262
683	-0.00208	-0.00223
682	-0.00226	-0.00276
681	-0.00225	-0.00255
680	-0.00235	-0.00244
679	-0.00202	-0.00268
678	-0.00218	-0.00226
677	-0.00232	-0.00239
676	-0.00266	-0.00266
675	-0.00227	-0.00246
674	-0.00215	-0.00277
673	-0.00242	-0.00262
672	-0.00203	-0.00243
671	-0.00201	-0.00243
670	-0.00214	-0.00235
669	-0.00213	-0.00263
668	-0.00196	-0.00274
667	-0.00213	-0.00248
666	-0.00212	-0.00282
665	-0.00194	-0.00255
664	-0.0022	-0.00249
663	-0.00232	-0.0026
662	-0.00235	-0.00292
661	-0.00238	-0.00263
660	-0.00215	-0.00239
659	-0.00222	-0.00259
658	-0.00166	-0.00211
657	-0.00209	-0.00241
656	-0.00233	-0.00248
655	-0.0023	-0.00277
654	-0.00293	-0.00338
653	-0.00263	-0.00305
652	-0.00263	-0.00307
651	-0.0021	-0.00288
650	-0.00229	-0.00271
649	-0.00224	-0.00272
648	-0.00242	-0.00298
647	-0.00226	-0.000999704
646	-0.00211	-0.000415582
645	-0.00229	-0.00232
644	-0.00193	-0.0028
643	-0.00222	-0.0029
642	-0.00242	-0.00287
641	-0.0023	-0.00264
640	-0.0022	-0.00261
639	-0.00235	-0.00284
638	-0.00208	-0.00286
637	-0.00232	-0.00279
636	-0.00206	-0.00272
635	-0.00226	-0.0029
634	-0.00262	-0.00296
633	-0.00235	-0.00264
632	-0.00241	-0.00326
631	-0.00225	-0.00297
630	-0.00229	-0.00261
629	-0.00246	-0.00289
628	-0.00211	-0.00286
627	-0.00231	-0.00269
626	-0.00206	-0.00256
625	-0.00239	-0.00273
624	-0.00199	-0.00259
623	-0.0026	-0.0028
622	-0.00236	-0.00271
621	-0.00238	-0.00297
620	-0.00222	-0.00276
619	-0.00262	-0.00301
618	-0.00248	-0.00294
617	-0.00217	-0.0028
616	-0.00222	-0.00311
615	-0.00207	-0.00297
614	-0.00225	-0.00305
613	-0.00203	-0.00307
612	-0.00204	-0.00288
611	-0.0024	-0.003
610	-0.00284	-0.00277
609	-0.00241	-0.00126
608	-0.00199	-0.00293
607	-0.00264	-0.00309
606	-0.0023	-0.00271
605	-0.00229	-0.00165
604	-0.00209	-0.0029
603	-0.00225	-0.00277
602	-0.00237	-0.0031
601	-0.00206	-0.00299
600	-0.00217	-0.00277
599	-0.00246	-0.00302
598	-0.00217	-0.00282
597	-0.0023	-0.00294
596	-0.00239	-0.00297
595	-0.0022	-0.00305
594	-0.0022	-0.00296
593	-0.00204	-0.00285
592	-0.00236	-0.003
591	-0.00281	-0.00324
590	-0.00262	-0.00368
589	-0.00197	-0.00303
588	-0.00195	-0.00286
587	-0.00211	-0.00337
586	-0.00199	-0.00296
585	-0.00201	-0.00292
584	-0.00189	-0.00306
583	-0.00194	-0.0032
582	-0.00175	-0.0029
581	-0.00168	-0.00291
580	-0.00163	-0.00315
579	-0.00201	-0.00316
578	-0.00173	-0.00294
577	-0.00183	-0.00322
576	-0.0018	-0.00343
575	-0.00108	-0.00294
574	-0.00107	-0.00304
573	-0.0012	-0.0018
572	-0.0013	-0.00185
571	-0.000985912	-0.00307
570	-0.00107	-0.00317
569	-0.000856395	-0.00311
568	-0.000493675	-0.00253
567	-0.000814333	-0.00316
566	-0.000931155	-0.00335
565	-0.000257903	-0.00314
564	-0.000443976	-0.00333
563	9.94394e-05	-0.00214
562	-4.94394e-05	-0.00273
561	0.00058127	-0.00315
560	0.000455392	-0.00316
559	0.000965765	-0.0034
558	0.000946594	-0.00331
557	0.00136	-0.00308
556	0.0019	-0.00341
555	0.00202	-0.0028
554	0.00229	-0.00311
553	0.00267	-0.00327
552	0.0027	-0.00323
551	0.00322	-0.00347
550	0.00365	-0.00336
549	0.0037	-0.00343
548	0.00438	-0.0034
547	0.00481	-0.00345
546	0.00525	-0.00328
545	0.00573	-0.00313
544	0.0065	-0.00339
543	0.00697	-0.00373
542	0.00724	-0.00372
541	0.00773	-0.00387
540	0.00866	-0.00365
539	0.00948	-0.0035
538	0.01034	-0.00371
537	0.01123	-0.00345
536	0.0118	-0.00373
535	0.01262	-0.0036
534	0.01383	-0.00364
533	0.01477	-0.00366
532	0.01572	-0.00337
531	0.01695	-0.00351
530	0.0177	-0.00369
529	0.0187	-0.00365
528	0.02012	-0.00381
527	0.02111	-0.00348
526	0.02245	-0.00361
525	0.02425	-0.00332
524	0.02506	-0.00392
523	0.02675	-0.00367
522	0.02811	-0.00374
521	0.02943	-0.00386
520	0.03137	-0.0036
519	0.03299	-0.00337
518	0.03381	-0.00396
517	0.03573	-0.00367
516	0.03732	-0.00396
515	0.03935	-0.00398
514	0.04088	-0.00397
513	0.04274	-0.00371
512	0.04498	-0.00388
511	0.04688	-0.00388
510	0.0491	-0.00406
509	0.05107	-0.00387
508	0.0534	-0.00365
507	0.05552	-0.00349
506	0.05772	-0.00213
505	0.05992	-0.00316
504	0.06183	-0.00376
503	0.06437	-0.00395
502	0.06654	-0.0043
501	0.06831	-0.00482
500	0.07124	-0.00402
499	0.07343	-0.00398
498	0.0761	-0.00406
497	0.07867	-0.0039
496	0.08064	-0.00405
495	0.08347	-0.00384
494	0.08608	-0.00392
493	0.08828	-0.00448
492	0.09099	-0.00428
491	0.09343	-0.00406
490	0.09602	-0.00422
489	0.09854	-0.00374
488	0.10099	-0.00401
487	0.10348	-0.00412
486	0.10641	-0.00404
485	0.10861	-0.00453
484	0.11137	-0.0041
483	0.11387	-0.00398
482	0.11644	-0.00366
481	0.11892	-0.00258
480	0.12156	-0.00367
479	0.12387	-0.00432
478	0.12654	-0.00432
477	0.12882	-0.00431
476	0.1313	-0.00405
475	0.13366	-0.00425
474	0.13611	-0.00438
473	0.13906	-0.00426
472	0.14111	-0.00416
471	0.14348	-0.00428
470	0.14583	-0.00439
469	0.14812	-0.00384
468	0.15081	-0.00367
467	0.15296	-0.00422
466	0.15485	-0.00423
465	0.15748	-0.00436
464	0.16029	-0.00438
463	0.16197	-0.00401
462	0.16387	-0.00427
461	0.16625	-0.00409
460	0.16812	-0.00441
459	0.17029	-0.00438
458	0.17253	-0.00461
457	0.17525	-0.00427
456	0.17751	-0.00406
455	0.17983	-0.00374
454	0.18173	-0.00427
453	0.18416	-0.0012
452	0.18571	-0.00377
451	0.18827	-0.00432
450	0.19016	-0.00455
449	0.19262	-0.00388
448	0.19451	-0.00425
447	0.19706	-0.00373
446	0.19936	-0.00338
445	0.20097	-0.00389
444	0.20311	-0.00395
443	0.20597	-0.00385
442	0.20859	-0.0043
441	0.21078	-0.00413
440	0.2134	-0.00394
439	0.21563	-0.00367
438	0.21846	-0.00396
437	0.2211	-0.00408
436	0.22381	-0.00362
435	0.22634	-0.00417
434	0.22855	-0.00414
433	0.2318	-0.00387
432	0.23436	-0.00422
431	0.23727	-0.00363
430	0.2401	-0.00368
429	0.24253	-0.00359
428	0.24586	-0.00355
427	0.24911	-0.00364
426	0.25233	-0.00189
425	0.25606	-0.00283
424	0.25903	-0.00347
423	0.26191	-0.00412
422	0.26536	-0.0037
421	0.26907	-0.00322
420	0.27271	-0.00352
419	0.27611	-0.00305
418	0.2796	-0.00343
417	0.2835	-0.00302
416	0.28746	-0.00259
415	0.29131	-0.00259
414	0.29566	-0.00242
413	0.2991	-0.00237
412	0.30351	-0.00231
411	0.308	-0.00169
410	0.31214	-0.0011
409	0.3164	-0.000697946
408	0.32074	-0.000242639
407	0.32525	0.000296262
406	0.32986	0.000419115
405	0.33438	0.0014
404	0.3391	0.00239
403	0.34378	0.00339
402	0.34874	0.00426
401	0.35364	0.00532
400	0.35849	0.00725
399	0.36322	0.00872
398	0.36801	0.0105
397	0.37288	0.0123
396	0.37854	0.01516
395	0.3835	0.01843
394	0.38898	0.02201
393	0.39373	0.0255
392	0.39844	0.02928
391	0.40419	0.03507
390	0.40922	0.04112
389	0.41477	0.04771
388	0.41962	0.05508
387	0.42424	0.06383
386	0.42957	0.07372
385	0.43516	0.08514
384	0.43963	0.09816
383	0.44447	0.11258
382	0.44956	0.12941
381	0.45459	0.14849
380	0.45934	0.17015
379	0.46366	0.1947
378	0.46881	0.22287
377	0.47337	0.2543
376	0.4777	0.29026
375	0.48205	0.3305
374	0.48626	0.37511
373	0.49062	0.42491
372	0.49417	0.48457
371	0.49766	0.54497
370	0.50066	0.61508
369	0.5037	0.69336
368	0.51181	0.81385
367	0.51356	0.89142
366	0.51656	1.00073
365	0.51889	1.12089
364	0.52113	1.25104
363	0.52472	1.3953
362	0.52277	1.53435
361	0.52471	1.6802
360	0.52567	1.81252
359	0.52576	1.92432
358	0.52514	2.00069
357	0.52439	2.02524
356	0.52202	2.02814
355	0.52067	1.98819
354	0.51737	1.91737
353	0.51404	1.83844
352	0.50821	1.76553
351	0.50346	1.68383
350	0.49899	1.61031
349	0.4896	1.52698
348	0.50455	3.8786
347	0.49998	3.88691
346	0.4942	3.90479
345	0.48714	3.91907
344	0.48099	3.96601
343	0.47368	4.00035
342	0.46649	4.03783
341	0.45838	4.06582
340	0.45028	4.02431
339	0.44196	4.1511
338	0.43315	4.21625
337	0.4247	4.23461
336	0.41644	4.27351
335	0.40677	4.30116
334	0.39818	4.31261
333	0.38927	4.29661
332	0.37946	4.3691
331	0.37102	4.37523
330	0.36213	4.45477
329	0.35433	4.41103
328	0.34548	4.48178
327	0.33729	4.49454
326	0.32943	4.46448
325	0.32135	4.5293
324	0.31505	4.66608
323	0.30763	4.80916
322	0.30003	4.55317
321	0.29344	4.62874
320	0.28714	4.69019
319	0.28064	4.71626
318	0.27581	4.76873
317	0.27	5.23993
316	0.26536	5.25574
315	0.26058	10
314	0.25644	10
313	0.2525	5.39735
312	0.24946	5.20288
311	0.24685	5.30114
310	0.24453	5.61888
309	0.2422	10
308	0.24046	4.24983
307	0.23922	4.17204
306	0.23931	4.19181
305	0.2393	4.20358
304	0.23932	4.21492
303	0.23995	4.29695
302	0.24128	4.31704
301	0.24345	4.37241
300	0.24608	4.35085
299	0.24837	4.32035
298	0.2519	4.35422
297	0.25553	4.39112
296	0.25887	4.35348
295	0.26308	4.39083
294	0.26784	4.32097
293	0.27252	4.40376
292	0.27736	4.44474
291	0.28239	4.46634
290	0.28867	4.44298
289	0.29431	4.53816
288	0.3011	4.45182
287	0.3082	4.55504
286	0.3157	4.58767
285	0.3232	4.61207
284	0.33161	4.66765
283	0.34057	4.60071
282	0.34876	4.77587
281	0.35747	4.77374
280	0.3668	4.81917
279	0.37514	4.75473
278	0.38361	4.67081
277	0.39142	4.74269
276	0.39824	4.64749
275	0.40485	4.81339
274	0.41031	4.70547
273	0.41388	4.78001
272	0.41774	4.83619
271	0.41988	4.81124
270	0.42083	4.86997
269	0.42043	5.05693
268	0.41962	5.17595
267	0.41757	5.22863
266	0.41484	5.42813
265	0.4118	5.26572
264	0.40758	5.13356
263	0.40379	5.73998
262	0.39869	5.90491
261	0.39409	5.33307
260	0.38905	5.33745
259	0.38457	6.27047
258	0.37918	5.53401
257	0.37501	5.24715
256	0.37026	5.37979
255	0.36608	5.74225
254	0.36164	5.54985
253	0.35766	5.48202
252	0.35443	10
251	0.35151	5.701
250	0.34877	5.76234
249	0.3459	5.36731
248	0.344	5.3232
247	0.34207	5.66092
246	0.3409	6.01558
245	0.34027	5.36435
244	0.33951	5.50603
243	0.33958	5.24922
242	0.34054	5.47301
241	0.34196	5.28479
240	0.34384	10
239	0.34763	5.27664
238	0.35201	5.41305
237	0.35751	5.66844
236	0.36447	5.22083
235	0.37312	5.25225
234	0.38288	5.51705
233	0.39434	10
232	0.40744	5.39885
231	0.42182	6.37429
230	0.43668	4.97128
229	0.4531	5.55001
228	0.46973	10
227	0.48702	5.45796
226	0.50336	5.29282
225	0.52001	5.14212
224	0.53548	5.13263
223	0.55026	5.11072
222	0.5638	5.09605
221	0.57738	4.87156
220	0.58976	5.36328
219	0.60296	5.04305
218	0.61445	4.69781
217	0.62569	4.4602
216	0.63832	4.2401
215	0.65096	4.18637
214	0.66556	4.14078
213	0.68116	4.13326
212	0.69652	4.0393
211	0.71305	3.99154
210	0.73305	3.93397
209	0.74919	3.78324
208	0.76925	3.66994
207	0.78689	3.5188
206	0.80434	3.3429
205	0.81347	3.10602
204	0.81287	2.79728
203	0.78184	2.40211
202	0.69654	2.00496
201	0.57859	1.68092
200	0.49457	1.51962

## Sheet: Supplementary Figure S17C
Time (nm)	Intensity (a.u.)
0.000833333	56.6467
0.0025	56.8987
0.00417	56.8237
0.00583	57.4029
0.0075	57.0759
0.00917	56.8844
0.01083	58.6921
0.0125	57.2519
0.01417	56.5627
0.01583	56.6728
0.0175	55.8494
0.01917	56.6385
0.02083	57.6404
0.0225	55.9864
0.02417	58.3682
0.02583	57.1255
0.0275	58.5152
0.02917	57.9692
0.03083	54.8081
0.0325	54.8114
0.03417	55.7579
0.03583	57.1921
0.0375	55.7547
0.03917	57.0059
0.04083	57.0486
0.0425	55.9121
0.04417	56.2959
0.04583	57.439
0.0475	55.7325
0.04917	56.5732
0.05083	57.8185
0.0525	58.7476
0.05417	55.3414
0.05583	55.4901
0.0575	57.2315
0.05917	57.4841
0.06083	57.3913
0.0625	59.1577
0.06417	59.6921
0.06583	58.9558
0.0675	57.355
0.06917	57.2126
0.07083	58.0187
0.0725	55.2288
0.07417	57.7116
0.07583	55.0947
0.0775	57.8637
0.07917	54.8797
0.08083	58.4983
0.0825	57.6666
0.08417	58.1381
0.08583	56.9482
0.0875	58.2084
0.08917	56.7219
0.09083	58.1114
0.0925	55.8816
0.09417	57.4888
0.09583	56.5917
0.0975	55.1899
0.09917	57.1613
0.10083	57.165
0.1025	55.9877
0.10417	56.2302
0.10583	57.7073
0.1075	55.414
0.10917	55.9313
0.11083	57.202
0.1125	56.8081
0.11417	57.1317
0.11583	55.5055
0.1175	56.0445
0.11917	56.732
0.12083	56.9968
0.1225	56.006
0.12417	58.0596
0.12583	55.7739
0.1275	57.1499
0.12917	56.7779
0.13083	57.1855
0.1325	56.6688
0.13417	58.3291
0.13583	55.7013
0.1375	56.4178
0.13917	57.3145
0.14083	54.9193
0.1425	58.1138
0.14417	56.0702
0.14583	58.0055
0.1475	55.8576
0.14917	58.7278
0.15083	59.7936
0.1525	56.5454
0.15417	58.877
0.15583	55.4477
0.1575	58.9744
0.15917	55.8475
0.16083	55.8841
0.1625	59.2169
0.16417	56.8848
0.16583	55.5762
0.1675	58.7017
0.16917	57.9906
0.17083	55.9219
0.1725	56.9135
0.17417	57.0478
0.17583	56.1715
0.1775	56.9003
0.17917	57.3522
0.18083	57.8035
0.1825	58.4481
0.18417	57.3863
0.18583	55.1597
0.1875	56.0817
0.18917	56.5089
0.19083	59.3242
0.1925	54.4904
0.19417	57.0137
0.19583	57.5988
0.1975	58.6794
0.19917	56.2274
0.20083	58.3721
0.2025	57.3216
0.20417	55.7685
0.20583	56.9832
0.2075	55.4663
0.20917	58.5942
0.21083	56.814
0.2125	55.182
0.21417	59.2287
0.21583	56.2959
0.2175	55.6238
0.21917	56.9395
0.22083	57.9175
0.2225	55.5347
0.22417	58.3795
0.22583	56.5104
0.2275	55.5556
0.22917	57.8825
0.23083	58.0882
0.2325	58.6294
0.23417	56.6687
0.23583	57.7183
0.2375	55.9492
0.23917	56.5362
0.24083	55.285
0.2425	56.2734
0.24417	58.2405
0.24583	56.7919
0.2475	57.2214
0.24917	55.8673
0.25083	55.6916
0.2525	55.806
0.25417	57.4797
0.25583	58.7654
0.2575	58.5681
0.25917	54.8523
0.26083	58.3248
0.2625	59.3144
0.26417	56.4243
0.26583	56.5357
0.2675	56.9146
0.26917	55.6198
0.27083	57.008
0.2725	57.2162
0.27417	56.5036
0.27583	59.1881
0.2775	57.1975
0.27917	56.9036
0.28083	54.8539
0.2825	56.3398
0.28417	55.979
0.28583	56.2018
0.2875	57.091
0.28917	55.2917
0.29083	57.1673
0.2925	57.697
0.29417	58.6416
0.29583	56.1306
0.2975	56.6629
0.29917	56.8691
0.30083	56.8125
0.3025	57.7767
0.30417	57.608
0.30583	53.5393
0.3075	54.758
0.30917	56.5942
0.31083	56.4299
0.3125	55.9729
0.31417	58.1441
0.31583	57.2214
0.3175	58.7859
0.31917	55.3811
0.32083	57.938
0.3225	57.2563
0.32417	56.2176
0.32583	58.413
0.3275	56.7598
0.32917	56.543
0.33083	56.2955
0.3325	56.7004
0.33417	53.9826
0.33583	56.6477
0.3375	57.5394
0.33917	57.0632
0.34083	57.5658
0.3425	57.3122
0.34417	57.1686
0.34583	57.1784
0.3475	57.4228
0.34917	58.261
0.35083	56.4647
0.3525	57.6447
0.35417	56.8732
0.35583	56.8844
0.3575	57.0713
0.35917	53.9107
0.36083	57.7627
0.3625	56.4002
0.36417	58.5977
0.36583	56.4083
0.3675	56.2438
0.36917	57.5373
0.37083	57.0012
0.3725	56.2285
0.37417	57.9527
0.37583	57.9837
0.3775	58.5372
0.37917	56.4557
0.38083	57.1882
0.3825	53.8328
0.38417	57.6122
0.38583	56.1356
0.3875	57.2365
0.38917	56.3434
0.39083	55.9929
0.3925	57.6142
0.39417	56.7702
0.39583	54.8177
0.3975	55.5627
0.39917	57.1314
0.40083	57.8279
0.4025	57.943
0.40417	57.3291
0.40583	56.6133
0.4075	57.291
0.40917	57.0414
0.41083	57.7558
0.4125	57.9765
0.41417	59.098
0.41583	56.388
0.4175	57.4668
0.41917	56.3287
0.42083	54.438
0.4225	57.0997
0.42417	56.8413
0.42583	57.9487
0.4275	55.182
0.42917	56.7917
0.43083	56.1102
0.4325	58.0645
0.43417	54.9859
0.43583	56.5707
0.4375	56.7122
0.43917	56.4993
0.44083	56.2792
0.4425	57.9839
0.44417	57.802
0.44583	57.5992
0.4475	54.6149
0.44917	58.0299
0.45083	56.8762
0.4525	55.9415
0.45417	57.2162
0.45583	55.7924
0.4575	56.9811
0.45917	57.5056
0.46083	55.8554
0.4625	57.2021
0.46417	57.661
0.46583	58.1496
0.4675	56.414
0.46917	57.0412
0.47083	57.2993
0.4725	55.8231
0.47417	57.5891
0.47583	55.3786
0.4775	58.2573
0.47917	58.4392
0.48083	58.8163
0.4825	56.2679
0.48417	56.2168
0.48583	55.4475
0.4875	58.8309
0.48917	55.3001
0.49083	54.7227
0.4925	55.4064
0.49417	57.0445
0.49583	56.8454
0.4975	55.9971
0.49917	59.2212
0.50083	53.6337
0.5025	55.4389
0.50417	55.4996
0.50583	56.6176
0.5075	55.9715
0.50917	56.3571
0.51083	55.6098
0.5125	57.3042
0.51417	56.6827
0.51583	56.222
0.5175	58.1636
0.51917	55.9747
0.52083	57.8363
0.5225	54.6576
0.52417	59.3681
0.52583	57.2105
0.5275	56.3641
0.52917	57.4109
0.53083	57.5432
0.5325	58.0307
0.53417	55.956
0.53583	57.7867
0.5375	55.5899
0.53917	57.161
0.54083	56.0588
0.5425	57.0686
0.54417	59.1745
0.54583	56.8182
0.5475	59.9749
0.54917	58.0435
0.55083	56.6646
0.5525	55.827
0.55417	55.1103
0.55583	57.6347
0.5575	56.9793
0.55917	60.3587
0.56083	57.0399
0.5625	59.0344
0.56417	55.8041
0.56583	56.5246
0.5675	56.1507
0.56917	56.6991
0.57083	55.4657
0.5725	57.4169
0.57417	55.4864
0.57583	55.7299
0.5775	56.9502
0.57917	57.1464
0.58083	55.726
0.5825	55.2453
0.58417	56.7643
0.58583	58.5155
0.5875	55.5692
0.58917	58.0368
0.59083	54.917
0.5925	57.047
0.59417	56.962
0.59583	57.8115
0.5975	56.7956
0.59917	56.6937
0.60083	56.0438
0.6025	56.5659
0.60417	59.023
0.60583	58.0135
0.6075	58.234
0.60917	56.0793
0.61083	55.9423
0.6125	57.6332
0.61417	57.7043
0.61583	57.0854
0.6175	55.7287
0.61917	56.5159
0.62083	57.4367
0.6225	57.0525
0.62417	56.4516
0.62583	57.4358
0.6275	57.024
0.62917	56.9165
0.63083	56.4901
0.6325	56.7615
0.63417	57.4252
0.63583	55.5067
0.6375	58.2317
0.63917	56.5086
0.64083	57.8185
0.6425	54.735
0.64417	55.1385
0.64583	56.878
0.6475	56.1218
0.64917	56.9156
0.65083	55.2893
0.6525	54.8441
0.65417	57.5221
0.65583	57.4097
0.6575	55.8319
0.65917	55.0311
0.66083	57.9746
0.6625	56.242
0.66417	55.0671
0.66583	56.8197
0.6675	56.6424
0.66917	57.4728
0.67083	57.3643
0.6725	56.4972
0.67417	55.9215
0.67583	56.801
0.6775	56.1205
0.67917	55.4919
0.68083	57.4396
0.6825	58.4082
0.68417	55.0459
0.68583	56.5476
0.6875	57.5916
0.68917	55.5994
0.69083	55.5973
0.6925	56.6929
0.69417	57.5585
0.69583	55.5556
0.6975	57.6025
0.69917	57.0521
0.70083	54.1397
0.7025	55.141
0.70417	57.311
0.70583	55.4201
0.7075	56.2233
0.70917	58.0805
0.71083	55.5416
0.7125	56.422
0.71417	56.9675
0.71583	57.9911
0.7175	57.0686
0.71917	54.5018
0.72083	54.8031
0.7225	57.4235
0.72417	54.9981
0.72583	55.2333
0.7275	56.7585
0.72917	56.9332
0.73083	54.397
0.7325	57.2176
0.73417	56.4331
0.73583	56.3872
0.7375	56.7448
0.73917	58.5769
0.74083	54.0905
0.7425	60.8251
0.74417	56.7889
0.74583	59.7267
0.7475	56.6927
0.74917	57.9982
0.75083	56.9713
0.7525	56.6732
0.75417	58.4244
0.75583	54.1418
0.7575	56.5566
0.75917	56.6452
0.76083	56.9715
0.7625	56.4267
0.76417	57.0323
0.76583	57.9871
0.7675	59.1679
0.76917	55.0436
0.77083	55.7181
0.7725	57.0889
0.77417	55.6397
0.77583	54.8029
0.7775	57.7332
0.77917	57.6147
0.78083	55.4057
0.7825	56.2776
0.78417	56.5709
0.78583	59.9067
0.7875	58.0731
0.78917	57.6217
0.79083	56.7023
0.7925	57.6465
0.79417	57.2898
0.79583	57.7515
0.7975	55.6248
0.79917	56.8554
0.80083	55.9115
0.8025	57.1393
0.80417	55.9295
0.80583	56.5027
0.8075	56.3692
0.80917	56.5575
0.81083	56.8373
0.8125	55.0081
0.81417	57.0165
0.81583	56.5185
0.8175	55.8235
0.81917	56.1163
0.82083	55.3965
0.8225	57.4455
0.82417	55.3633
0.82583	56.947
0.8275	56.1434
0.82917	55.5694
0.83083	58.5113
0.8325	58.0087
0.83417	58.8604
0.83583	54.8841
0.8375	55.9941
0.83917	54.091
0.84083	56.0356
0.8425	56.7464
0.84417	58.0023
0.84583	58.3518
0.8475	55.8729
0.84917	56.4928
0.85083	55.8743
0.8525	55.8319
0.85417	58.3712
0.85583	58.5213
0.8575	59.0875
0.85917	56
0.86083	54.7677
0.8625	56.7175
0.86417	54.9561
0.86583	57.5593
0.8675	57.9926
0.86917	56.1701
0.87083	56.7898
0.8725	54.8323
0.87417	56.4334
0.87583	56.6821
0.8775	55.4675
0.87917	57.2759
0.88083	57.0018
0.8825	57.266
0.88417	57.7069
0.88583	55.6306
0.8875	56.7367
0.88917	58.6053
0.89083	56.5559
0.8925	56.1468
0.89417	58.3076
0.89583	57.5549
0.8975	56.397
0.89917	56.1603
0.90083	58.1051
0.9025	55.5977
0.90417	57.0574
0.90583	57.6635
0.9075	55.2696
0.90917	59.4541
0.91083	55.1277
0.9125	57.386
0.91417	56.6691
0.91583	56.8965
0.9175	54.771
0.91917	58.6279
0.92083	55.9271
0.9225	55.5556
0.92417	56.5509
0.92583	57.1187
0.9275	56.3892
0.92917	56.2341
0.93083	55.5288
0.9325	55.2266
0.93417	57.4768
0.93583	57.1214
0.9375	53.2881
0.93917	58.5997
0.94083	57.0608
0.9425	55.8214
0.94417	58.6609
0.94583	57.0699
0.9475	57.7152
0.94917	58.0576
0.95083	58.151
0.9525	59.3325
0.95417	56.3138
0.95583	57.3946
0.9575	55.8001
0.95917	57.1947
0.96083	55.5827
0.9625	56.6541
0.96417	56.4487
0.96583	57.6852
0.9675	55.6501
0.96917	58.3476
0.97083	57.2917
0.9725	56.9027
0.97417	55.3854
0.97583	54.8403
0.9775	57.7231
0.97917	57.9456
0.98083	58.3906
0.9825	56.8972
0.98417	58.481
0.98583	56.4566
0.9875	57.2065
0.98917	58.1841
0.99083	58.0035
0.9925	56.9636
0.99417	58.0802
0.99583	55.7919
0.9975	55.7547
0.99917	58.1467
1.00083	56.3571
1.0025	55.3541
1.00417	57.2715
1.00583	56.2644
1.0075	55.3181
1.00917	56.6991
1.01083	55.5623
1.0125	59.1897
1.01417	54.8114
1.01583	57.2885
1.0175	55.3407
1.01917	57.3721
1.02083	56.1373
1.0225	57.1606
1.02417	56.7713
1.02583	54.9624
1.0275	57.125
1.02917	56.5774
1.03083	55.9354
1.0325	54.9504
1.03417	57.8201
1.03583	53.9351
1.0375	56.7718
1.03917	56.5614
1.04083	56.785
1.0425	55.5414
1.04417	57.0871
1.04583	54.7601
1.0475	57.7161
1.04917	56.2515
1.05083	55.3877
1.0525	56.8508
1.05417	56.5664
1.05583	58.7598
1.0575	55.7616
1.05917	55.0435
1.06083	57.4007
1.0625	56.4668
1.06417	58.8382
1.06583	59.0078
1.0675	56.8773
1.06917	56.712
1.07083	55.0794
1.0725	58.5981
1.07417	56.6991
1.07583	56.5855
1.0775	55.6179
1.07917	57.1039
1.08083	56.5397
1.0825	60.2819
1.08417	54.9492
1.08583	57.4727
1.0875	55.8036
1.08917	56.4546
1.09083	56.8296
1.0925	56.9822
1.09417	58.2272
1.09583	57.4122
1.0975	54.5477
1.09917	55.4866
1.10083	55.6384
1.1025	54.9926
1.10417	57.5974
1.10583	57.5467
1.1075	57.5832
1.10917	56.5014
1.11083	57.7286
1.1125	55.5967
1.11417	57.6137
1.11583	57.9853
1.1175	57.3312
1.11917	55.5626
1.12083	56.0736
1.1225	56.7454
1.12417	58.3633
1.12583	55.996
1.1275	56.6014
1.12917	56.0174
1.13083	55.093
1.1325	55.7798
1.13417	58.6585
1.13583	55.8308
1.1375	58.3644
1.13917	55.2587
1.14083	55.9359
1.1425	55.5216
1.14417	55.7892
1.14583	57.4939
1.1475	57.9584
1.14917	54.2833
1.15083	55.7093
1.1525	58.5002
1.15417	54.3076
1.15583	56.0692
1.1575	54.9112
1.15917	56.0089
1.16083	56.7157
1.1625	55.0674
1.16417	55.5624
1.16583	54.2522
1.1675	56.4712
1.16917	55.7361
1.17083	55.0481
1.1725	55.0606
1.17417	58.2065
1.17583	55.0215
1.1775	55.2514
1.17917	57.8254
1.18083	55.7287
1.1825	55.6325
1.18417	56.4793
1.18583	57.0209
1.1875	57.2573
1.18917	58.6575
1.19083	56.9916
1.1925	56.5628
1.19417	54.0938
1.19583	57.4638
1.1975	55.9355
1.19917	56.9391
1.20083	57.2373
1.2025	54.9464
1.20417	55.7
1.20583	57.5409
1.2075	57.5646
1.20917	53.5961
1.21083	57.5132
1.2125	56.0902
1.21417	55.7056
1.21583	56.155
1.2175	56.3452
1.21917	58.5187
1.22083	56.3806
1.2225	59.7015
1.22417	57.9745
1.22583	55.915
1.2275	54.956
1.22917	57.5878
1.23083	56.3595
1.2325	57.0552
1.23417	56.7653
1.23583	57.0065
1.2375	56.5212
1.23917	55.6117
1.24083	56.7068
1.2425	54.8697
1.24417	56.2299
1.24583	56.4516
1.2475	56.5806
1.24917	55.401
1.25083	55.1162
1.2525	56.7591
1.25417	56.3672
1.25583	57.8766
1.2575	57.3216
1.25917	55.9059
1.26083	58.1182
1.2625	54.8094
1.26417	56.2602
1.26583	57.6995
1.2675	57.1951
1.26917	55.8123
1.27083	55.3918
1.2725	54.3994
1.27417	56.2969
1.27583	57.8889
1.2775	56.1594
1.27917	54.5343
1.28083	55.7337
1.2825	56.7245
1.28417	57.3943
1.28583	56.4904
1.2875	57.9421
1.28917	56.9801
1.29083	57.0876
1.2925	55.1741
1.29417	57.3105
1.29583	55.3519
1.2975	58.8972
1.29917	56.767
1.30083	53.5995
1.3025	58.3374
1.30417	54.8502
1.30583	56.9691
1.3075	56.3485
1.30917	56.4679
1.31083	57.0408
1.3125	54.803
1.31417	56.128
1.31583	55.5215
1.3175	54.3678
1.31917	56.6683
1.32083	58.7012
1.3225	56.7157
1.32417	55.9715
1.32583	56.2691
1.3275	55.4345
1.32917	57.2444
1.33083	56.2368
1.3325	55.5281
1.33417	57.568
1.33583	56.4712
1.3375	56.262
1.33917	55.939
1.34083	57.1288
1.3425	56.868
1.34417	56.2835
1.34583	56.6589
1.3475	56.1605
1.34917	57.591
1.35083	54.662
1.3525	56.946
1.35417	57.352
1.35583	55.9827
1.3575	56.506
1.35917	56.2886
1.36083	57.773
1.3625	58.2595
1.36417	57.8211
1.36583	57.049
1.3675	57.2358
1.36917	56.1729
1.37083	57.6453
1.3725	55.502
1.37417	55.691
1.37583	53.2057
1.3775	55.3017
1.37917	55.7754
1.38083	54.4845
1.3825	56.0429
1.38417	54.4883
1.38583	57.2091
1.3875	54.1722
1.38917	57.8633
1.39083	55.5488
1.3925	56.8661
1.39417	53.8812
1.39583	56.7427
1.3975	56.285
1.39917	56.9496
1.40083	54.4705
1.4025	55.4415
1.40417	57.0149
1.40583	55.8762
1.4075	58.2894
1.40917	53.9499
1.41083	56.2946
1.4125	57.6468
1.41417	56.5788
1.41583	55.252
1.4175	56.8224
1.41917	57.0095
1.42083	57.4824
1.4225	55.515
1.42417	57.5274
1.42583	57.025
1.4275	55.9338
1.42917	59.0104
1.43083	57.3511
1.4325	56.112
1.43417	57.3612
1.43583	58.0872
1.4375	56.2018
1.43917	56.0245
1.44083	57.879
1.4425	56.1048
1.44417	57.9235
1.44583	56.1894
1.4475	55.4348
1.44917	55.0735
1.45083	57.1182
1.4525	54.7227
1.45417	58.2643
1.45583	57.8655
1.4575	57.4151
1.45917	57.5194
1.46083	55.4677
1.4625	56.6129
1.46417	58.2739
1.46583	55.6172
1.4675	56.4951
1.46917	57.445
1.47083	59.5528
1.4725	55.2928
1.47417	55.3698
1.47583	57.6087
1.4775	55.773
1.47917	55.8462
1.48083	56.5669
1.4825	55.454
1.48417	55.228
1.48583	57.1498
1.4875	55.4267
1.48917	55.8901
1.49083	57.3203
1.4925	56.1513
1.49417	55.8235
1.49583	56.1084
1.4975	56.3551
1.49917	55.5951
1.50083	57.1115
1.5025	55.9913
1.50417	57.1498
1.50583	55.8173
1.5075	54.7054
1.50917	55.1515
1.51083	58.0465
1.5125	55.7621
1.51417	55.4083
1.51583	56.0725
1.5175	57.4353
1.51917	57.5929
1.52083	55.8646
1.5225	55.0964
1.52417	56.1187
1.52583	56.8073
1.5275	55.6787
1.52917	56.9017
1.53083	54.2117
1.5325	56.4792
1.53417	55.1591
1.53583	56.6266
1.5375	56.8293
1.53917	55.0928
1.54083	56.8656
1.5425	57.8119
1.54417	56.5714
1.54583	56.7963
1.5475	54.595
1.54917	56.7613
1.55083	54.4382
1.5525	54.9569
1.55417	55.5556
1.55583	56.7004
1.5575	55.4955
1.55917	56.0221
1.56083	54.0834
1.5625	55.3612
1.56417	57.9833
1.56583	55.152
1.5675	54.4092
1.56917	54.8011
1.57083	58.468
1.5725	56.4828
1.57417	57.2391
1.57583	57.2399
1.5775	56.3329
1.57917	56.5696
1.58083	54.5952
1.5825	54.7161
1.58417	59.2129
1.58583	57.7617
1.5875	55.2967
1.58917	57.5178
1.59083	53.9595
1.5925	56.3258
1.59417	58.1211
1.59583	53.6125
1.5975	55.4564
1.59917	55.2319
1.60083	54.5012
1.6025	55.9921
1.60417	56.5349
1.60583	56.2492
1.6075	57.7511
1.60917	56.4348
1.61083	58.2867
1.6125	53.4172
1.61417	56.7653
1.61583	55.9719
1.6175	58.3026
1.61917	55.3133
1.62083	57.4757
1.6225	53.0962
1.62417	59.3388
1.62583	55.7478
1.6275	55.7214
1.62917	56.2078
1.63083	55.8563
1.6325	56.3244
1.63417	56.4604
1.63583	55.1912
1.6375	56.2055
1.63917	57.4816
1.64083	56.5331
1.6425	54.1589
1.64417	55.3149
1.64583	55.8071
1.6475	57.2671
1.64917	55.175
1.65083	57.8718
1.6525	54.2079
1.65417	56.2813
1.65583	55.5286
1.6575	55.7049
1.65917	55.1827
1.66083	55.1497
1.6625	58.144
1.66417	55.7833
1.66583	55.2177
1.6675	55.2398
1.66917	55.8514
1.67083	55.9115
1.6725	56.371
1.67417	56.0759
1.67583	56.1934
1.6775	54.0838
1.67917	55.9822
1.68083	55.7739
1.6825	55.8049
1.68417	58.6978
1.68583	56.4103
1.6875	55.4318
1.68917	57.1256
1.69083	54.9815
1.6925	57.373
1.69417	54.3531
1.69583	54.9263
1.6975	55.3925
1.69917	56.3708
1.70083	56.821
1.7025	56.7314
1.70417	55.6735
1.70583	55.7466
1.7075	56.4882
1.70917	54.6046
1.71083	58.5641
1.7125	55.979
1.71417	57.6152
1.71583	56.0497
1.7175	57.6444
1.71917	56.7859
1.72083	54.9369
1.7225	55.1268
1.72417	54.7009
1.72583	57.1429
1.7275	55.5966
1.72917	54.9837
1.73083	55.9796
1.7325	55.4883
1.73417	56.5344
1.73583	56.3901
1.7375	57.3137
1.73917	54.4824
1.74083	55.1342
1.7425	57.1223
1.74417	56.2854
1.74583	55.7951
1.7475	54.214
1.74917	56.4438
1.75083	55.9932
1.7525	57.578
1.75417	56.4747
1.75583	56.2081
1.7575	55.9551
1.75917	58.4188
1.76083	56.2152
1.7625	57.7453
1.76417	57.5644
1.76583	54.5894
1.7675	54.8442
1.76917	55.5214
1.77083	55.3119
1.7725	56.8938
1.77417	55.4879
1.77583	55.6937
1.7775	56.9917
1.77917	55.8492
1.78083	55.967
1.7825	54.5149
1.78417	55.7272
1.78583	55.0448
1.7875	56.0949
1.78917	55.9584
1.79083	55.0337
1.7925	55.0884
1.79417	57.3973
1.79583	53.4407
1.7975	56.4993
1.79917	56.4516
1.80083	57.1571
1.8025	57.5296
1.80417	55.3483
1.80583	57.0907
1.8075	55.8449
1.80917	55.9295
1.81083	55.9293
1.8125	55.6793
1.81417	54.4942
1.81583	56.3262
1.8175	56.9675
1.81917	57.3451
1.82083	57.0842
1.8225	56.504
1.82417	55.8999
1.82583	56.4672
1.8275	55.3103
1.82917	57.6546
1.83083	54.2579
1.8325	55.2794
1.83417	56.1375
1.83583	54.6321
1.8375	56.2797
1.83917	54.8391
1.84083	54.5086
1.8425	54.6846
1.84417	57.2948
1.84583	55.1925
1.8475	55.1519
1.84917	58.4086
1.85083	57.3163
1.8525	54.9857
1.85417	55.9943
1.85583	56.3363
1.8575	57.0947
1.85917	53.7409
1.86083	54.8981
1.8625	58.1308
1.86417	56.2477
1.86583	55.7245
1.8675	57.872
1.86917	55.71
1.87083	56.6589
1.8725	55.5077
1.87417	55.9432
1.87583	55.6367
1.8775	54.7419
1.87917	53.7699
1.88083	56.5341
1.8825	55.5624
1.88417	55.7826
1.88583	56.5744
1.8875	54.0868
1.88917	57.5827
1.89083	56.6663
1.8925	54.4596
1.89417	55.3264
1.89583	56.4419
1.8975	56.4263
1.89917	55.1799
1.90083	56.1408
1.9025	57.2719
1.90417	54.5477
1.90583	56.2749
1.9075	56.8353
1.90917	55.1096
1.91083	54.6481
1.9125	55.923
1.91417	55.9499
1.91583	56.338
1.9175	56.3259
1.91917	55.5756
1.92083	55.7608
1.9225	55.3663
1.92417	54.415
1.92583	56.747
1.9275	54.836
1.92917	55.2546
1.93083	54.9301
1.9325	55.6984
1.93417	54.5055
1.93583	56.2803
1.9375	54.8912
1.93917	56.3483
1.94083	57.1846
1.9425	58.0867
1.94417	54.3019
1.94583	56.0655
1.9475	56.257
1.94917	55.2155
1.95083	55.583
1.9525	55.9679
1.95417	55.3894
1.95583	56.128
1.9575	55.5623
1.95917	58.1409
1.96083	57.188
1.9625	55.6706
1.96417	56.4772
1.96583	55.1844
1.9675	56.6614
1.96917	55.8473
1.97083	56.4034
1.9725	56.3601
1.97417	53.3957
1.97583	56.7479
1.9775	57.1186
1.97917	56.4305
1.98083	54.5229
1.9825	56.3244
1.98417	55.6709
1.98583	56.0134
1.9875	56.8997
1.98917	52.4582
1.99083	55.9396
1.9925	56.2492
1.99417	57.6483
1.99583	57.1632
1.9975	54.4434
1.99917	57.2769
2.00083	53.4502
2.0025	57.3485
2.00417	55.8788
2.00583	56.374
2.0075	55.887
2.00917	57.3751
2.01083	57.4337
2.0125	58.8959
2.01417	55.9155
2.01583	54.8548
2.0175	54.5677
2.01917	54.752
2.02083	57.0397
2.0225	54.8817
2.02417	55.2081
2.02583	56.8332
2.0275	54.8759
2.02917	55.8049
2.03083	57.6006
2.0325	57.4174
2.03417	57.2016
2.03583	56.8978
2.0375	56.6836
2.03917	54.7374
2.04083	55.9933
2.0425	55.7634
2.04417	56.1442
2.04583	54.991
2.0475	57.3741
2.04917	56.2522
2.05083	55.4952
2.0525	56.3535
2.05417	55.3488
2.05583	55.3528
2.0575	54.3347
2.05917	54.1889
2.06083	55.8418
2.0625	54.5741
2.06417	56.5512
2.06583	55.9971
2.0675	51.8216
2.06917	56.1839
2.07083	54.9898
2.0725	57.1291
2.07417	56.3809
2.07583	53.5821
2.0775	53.7979
2.07917	57.4447
2.08083	55.2934
2.0825	54.7847
2.08417	55.3967
2.08583	55.9971
2.0875	55.8632
2.08917	56.3312
2.09083	56.2485
2.0925	56.9735
2.09417	54.9136
2.09583	55.8418
2.0975	55.2896
2.09917	56.0737
2.10083	55.0832
2.1025	55.2427
2.10417	56.5509
2.10583	55.6611
2.1075	56.2172
2.10917	56.4401
2.11083	55.2486
2.1125	54.971
2.11417	57.7805
2.11583	56.2013
2.1175	56.9628
2.11917	56.0268
2.12083	56.9886
2.1225	55.4897
2.12417	54.8472
2.12583	54.5015
2.1275	56.2635
2.12917	56.6647
2.13083	56.4604
2.1325	58.2242
2.13417	56.2105
2.13583	56.0949
2.1375	53.2934
2.13917	55.1964
2.14083	54.1352
2.1425	56.3111
2.14417	56.6502
2.14583	56.81
2.1475	54.2002
2.14917	56.8834
2.15083	58.0958
2.1525	55.7736
2.15417	56.836
2.15583	55.4686
2.1575	54.8677
2.15917	57.4699
2.16083	53.9667
2.1625	55.1874
2.16417	56.8928
2.16583	55.9475
2.1675	57.9745
2.16917	55.8539
2.17083	54.7105
2.1725	54.2701
2.17417	54.7613
2.17583	55.3794
2.1775	55.4153
2.17917	55.3166
2.18083	55.5959
2.1825	55.2844
2.18417	56.0896
2.18583	56.8615
2.1875	57.2885
2.18917	56.0038
2.19083	54.9964
2.1925	56.4594
2.19417	55.2957
2.19583	54.3204
2.1975	53.7846
2.19917	53.9594
2.20083	57.9399
2.2025	56.2002
2.20417	56.0146
2.20583	54.5455
2.2075	55.1775
2.20917	54.4738
2.21083	55.9483
2.2125	56.0827
2.21417	53.2297
2.21583	57.1049
2.2175	56.9184
2.21917	53.9946
2.22083	56.0579
2.2225	56.4275
2.22417	54.4969
2.22583	54.4416
2.2275	56.3044
2.22917	57.0567
2.23083	56.1403
2.2325	54.7828
2.23417	53.4529
2.23583	54.0964
2.2375	59.0681
2.23917	54.8028
2.24083	56.3126
2.2425	57.244
2.24417	56.1438
2.24583	54.8259
2.2475	56.0251
2.24917	56.5855
2.25083	54.6923
2.2525	56.0861
2.25417	55.8235
2.25583	55.3646
2.2575	54.5522
2.25917	57.384
2.26083	55.1657
2.2625	55.4453
2.26417	59.5324
2.26583	58.1213
2.2675	54.0897
2.26917	56.169
2.27083	54.6358
2.2725	53.6038
2.27417	57.1322
2.27583	57.6316
2.2775	55.8117
2.27917	55.6706
2.28083	55.2836
2.2825	57.1634
2.28417	55.1143
2.28583	54.9147
2.2875	54.7895
2.28917	55.9931
2.29083	55.2273
2.2925	54.0737
2.29417	56.2822
2.29583	55.4743
2.2975	56.8114
2.29917	55.344
2.30083	53.3742
2.3025	54.9891
2.30417	55.0832
2.30583	55.1623
2.3075	55.7313
2.30917	54.4578
2.31083	57.0498
2.3125	55.7023
2.31417	56.6404
2.31583	55.2088
2.3175	57.9745
2.31917	56.8513
2.32083	52.6814
2.3225	55.5556
2.32417	54.6402
2.32583	56.1395
2.3275	53.931
2.32917	55.5689
2.33083	55.1823
2.3325	55.015
2.33417	56.7617
2.33583	56.4072
2.3375	54.788
2.33917	53.2919
2.34083	56.8332
2.3425	53.8544
2.34417	54.0573
2.34583	56.0882
2.3475	57.1603
2.34917	54.7863
2.35083	55.5423
2.3525	56.724
2.35417	55.635
2.35583	56.8347
2.3575	54.7025
2.35917	55.5424
2.36083	57.9521
2.3625	53.4295
2.36417	54.1707
2.36583	56.7201
2.3675	56.9433
2.36917	54.1249
2.37083	55.4226
2.3725	55.5556
2.37417	56.9145
2.37583	54.864
2.3775	55.6811
2.37917	57.5488
2.38083	55.3403
2.3825	57.2741
2.38417	54.0636
2.38583	55.4205
2.3875	56.747
2.38917	56.3619
2.39083	54.6945
2.3925	56.1091
2.39417	55.6486
2.39583	55.6019
2.3975	54.8664
2.39917	55.236
2.40083	55.2913
2.4025	56.6806
2.40417	55.136
2.40583	55.4692
2.4075	56.2492
2.40917	55.8206
2.41083	55.9596
2.4125	55.6484
2.41417	57.1673
2.41583	55.4358
2.4175	55.7249
2.41917	56.5494
2.42083	57.5758
2.4225	54.5977
2.42417	55.4326
2.42583	53.5587
2.4275	53.5347
2.42917	53.6357
2.43083	55.0693
2.4325	56.6038
2.43417	56.7249
2.43583	55.8145
2.4375	55.4292
2.43917	55.0024
2.44083	55.9199
2.4425	53.3128
2.44417	55.274
2.44583	55.0947
2.4475	54.8064
2.44917	57.383
2.45083	56.2672
2.4525	54.5498
2.45417	56.4345
2.45583	56.8263
2.4575	54.7257
2.45917	56.1504
2.46083	55.1905
2.4625	58.6894
2.46417	56.1115
2.46583	53.2855
2.4675	54.1586
2.46917	56.5233
2.47083	55.5354
2.4725	54.8332
2.47417	55.8816
2.47583	53.0144
2.4775	54.9291
2.47917	55.965
2.48083	51.5214
2.4825	54.675
2.48417	54.7214
2.48583	55.7192
2.4875	55.5693
2.48917	56.5233
2.49083	54.3222
2.4925	57.0762
2.49417	56.1881
2.49583	55.1085
2.4975	56.1008
2.49917	57.0012
2.50083	55.7749
2.5025	54.949
2.50417	53.2106
2.50583	55.7558
2.5075	56.1757
2.50917	54.8935
2.51083	55.7554
2.5125	55.7585
2.51417	58.2126
2.51583	56.3128
2.5175	54.9886
2.51917	55.7706
2.52083	55.1427
2.5225	55.0448
2.52417	55.6367
2.52583	55.5085
2.5275	55.196
2.52917	54.6435
2.53083	55.1143
2.5325	56.3397
2.53417	56.4275
2.53583	55.7412
2.5375	53.6507
2.53917	55.5754
2.54083	57.7339
2.5425	55.872
2.54417	54.9675
2.54583	56.0759
2.5475	57.0138
2.54917	56.2685
2.55083	55.7706
2.5525	55.1996
2.55417	57.6386
2.55583	54.5169
2.5575	56.554
2.55917	55.8533
2.56083	55.7653
2.5625	56.0748
2.56417	52.2514
2.56583	56.3887
2.5675	55.4491
2.56917	55.5087
2.57083	57.0175
2.5725	56.11
2.57417	58.7371
2.57583	53.312
2.5775	54.5564
2.57917	57.0847
2.58083	55.675
2.5825	55.1783
2.58417	54.8246
2.58583	56.6151
2.5875	54.6507
2.58917	56.8016
2.59083	52.9235
2.5925	55.6159
2.59417	53.9399
2.59583	54.8889
2.5975	56.9331
2.59917	54.3866
2.60083	54.6705
2.6025	55.8605
2.60417	55.7558
2.60583	54.8833
2.6075	57.129
2.60917	55.2565
2.61083	55.5696
2.6125	55.2184
2.61417	54.16
2.61583	54.0734
2.6175	53.7324
2.61917	54.4134
2.62083	55.8017
2.6225	54.3374
2.62417	54.9861
2.62583	56.3548
2.6275	52.9785
2.62917	53.1763
2.63083	53.9611
2.6325	54.9556
2.63417	54.1324
2.63583	55.888
2.6375	56.9804
2.63917	53.9414
2.64083	56.1151
2.6425	56.9183
2.64417	55.2169
2.64583	53.6353
2.6475	55.2928
2.64917	55.3034
2.65083	56.5562
2.6525	55.1115
2.65417	56.6243
2.65583	54.2943
2.6575	55.7856
2.65917	55.6145
2.66083	55.7342
2.6625	54.8391
2.66417	56.0668
2.66583	53.882
2.6675	56.1568
2.66917	56.7831
2.67083	56.8732
2.6725	56.606
2.67417	54.7025
2.67583	56.1497
2.6775	55.0404
2.67917	55.3073
2.68083	56.3003
2.6825	55.7471
2.68417	55.7803
2.68583	55.3155
2.6875	55.3001
2.68917	56.6015
2.69083	55.389
2.6925	54.0082
2.69417	56.0988
2.69583	56.2568
2.6975	53.3637
2.69917	56.1906
2.70083	53.0457
2.7025	57.8684
2.70417	54.861
2.70583	57.2453
2.7075	55.0858
2.70917	54.4519
2.71083	55.7495
2.7125	53.5498
2.71417	54.332
2.71583	54.0475
2.7175	55.6555
2.71917	55.8095
2.72083	54.5998
2.7225	57.5221
2.72417	53.0836
2.72583	53.267
2.7275	54.1439
2.72917	55.9864
2.73083	54.8177
2.7325	53.8929
2.73417	53.2237
2.73583	54.5256
2.7375	57.5736
2.73917	55.2388
2.74083	55.3095
2.7425	56.0647
2.74417	57.9727
2.74583	57.8463
2.7475	54.1058
2.74917	55.3559
2.75083	59.0114
2.7525	54.9548
2.75417	53.4553
2.75583	54.721
2.7575	56.642
2.75917	56.4768
2.76083	53.5499
2.7625	55.1716
2.76417	54.8991
2.76583	57.4491
2.7675	54.4406
2.76917	55.648
2.77083	53.504
2.7725	54.6979
2.77417	55.3523
2.77583	54.9451
2.7775	55.8901
2.77917	54.6686
2.78083	56.0231
2.7825	54.041
2.78417	56.0949
2.78583	57.8158
2.7875	56.7461
2.78917	57.4151
2.79083	56.8386
2.7925	55.0208
2.79417	55.7202
2.79583	55.8739
2.7975	55.5954
2.79917	59.6019
2.80083	53.3715
2.8025	53.6977
2.80417	55.3431
2.80583	56.9665
2.8075	56.1088
2.80917	54.6494
2.81083	57.8174
2.8125	55.5024
2.81417	57.2175
2.81583	54.5389
2.8175	56.8852
2.81917	54.7276
2.82083	53.4766
2.8225	57.6534
2.82417	55.2873
2.82583	57.6763
2.8275	55.1394
2.82917	57.2551
2.83083	55.4363
2.8325	54.5864
2.83417	55.151
2.83583	55.2308
2.8375	56.3873
2.83917	55.6814
2.84083	54.5498
2.8425	55.2388
2.84417	54.2393
2.84583	54.4471
2.8475	53.4278
2.84917	54.6847
2.85083	55.2698
2.8525	55.7404
2.85417	56.0422
2.85583	57.3485
2.8575	54.2986
2.85917	56.291
2.86083	55.0115
2.8625	54.445
2.86417	54.8092
2.86583	54.8935
2.8675	54.7878
2.86917	55.7393
2.87083	54.9344
2.8725	57.0574
2.87417	55.7206
2.87583	54.0088
2.8775	55.6476
2.87917	56.0538
2.88083	55.7702
2.8825	54.6655
2.88417	56.2336
2.88583	56.4703
2.8875	55.0391
2.88917	56.1932
2.89083	55.5556
2.8925	54.8059
2.89417	57.4657
2.89583	53.6779
2.8975	57.1942
2.89917	56.5836
2.90083	56.1771
2.9025	57.1285
2.90417	57.4353
2.90583	55.7026
2.9075	55.7373
2.90917	55.2957
2.91083	53.7469
2.9125	53.705
2.91417	55.2169
2.91583	54.232
2.9175	55.2406
2.91917	55.9117
2.92083	55.0513
2.9225	55.8712
2.92417	55.6889
2.92583	55.7457
2.9275	55.9693
2.92917	54.1371
2.93083	55.0938
2.9325	53.8553
2.93417	53.9763
2.93583	55.87
2.9375	55.4744
2.93917	57.4168
2.94083	57.3279
2.9425	54.7848
2.94417	55.9215
2.94583	54.6383
2.9475	56.8812
2.94917	55.4109
2.95083	55.0513
2.9525	55.1418
2.95417	54.8817
2.95583	56.2485
2.9575	54.1943
2.95917	55.0558
2.96083	55.9706
2.9625	55.8887
2.96417	54.8869
2.96583	57.2629
2.9675	55.3559
2.96917	55.7899
2.97083	54.3893
2.9725	53.3522
2.97417	55.7338
2.97583	55.6226
2.9775	53.3615
2.97917	56.5087
2.98083	53.9667
2.9825	54.2147
2.98417	55.2855
2.98583	57.167
2.9875	55.2663
2.98917	55.057
2.99083	54.6866
2.9925	55.9684
2.99417	54.6968
2.99583	55.5688
2.9975	55.6148
2.99917	55.6557
3.00083	56.0979
3.0025	54.745
3.00417	55.3071
3.00583	55.2559
3.0075	56.2191
3.00917	56.4158
3.01083	55.4696
3.0125	53.825
3.01417	54.2233
3.01583	55.2192
3.0175	55.3028
3.01917	56.5603
3.02083	53.9385
3.0225	54.1304
3.02417	55.0285
3.02583	53.8197
3.0275	55.5953
3.02917	55.2212
3.03083	56.0836
3.0325	55.9234
3.03417	54.1382
3.03583	54.6884
3.0375	56.6831
3.03917	53.8872
3.04083	55.4174
3.0425	53.5177
3.04417	55.9648
3.04583	55.8128
3.0475	54.4678
3.04917	55.0977
3.05083	55.7683
3.0525	54.7127
3.05417	56.253
3.05583	54.7384
3.0575	54.9385
3.05917	55.2499
3.06083	55.595
3.0625	56.615
3.06417	54.6857
3.06583	54.0572
3.0675	53.9759
3.06917	55.2559
3.07083	54.6397
3.0725	55.3252
3.07417	55.944
3.07583	54.8061
3.0775	54.0858
3.07917	55.9876
3.08083	54.4845
3.0825	55.6886
3.08417	53.6865
3.08583	57.1531
3.0875	55.5821
3.08917	57.3294
3.09083	54.4849
3.0925	54.752
3.09417	55.5891
3.09583	56.0194
3.0975	53.2889
3.09917	54.3112
3.10083	54.38
3.1025	55.8151
3.10417	56.2766
3.10583	55.0502
3.1075	54.3763
3.10917	55.483
3.11083	54.3402
3.1125	56.2766
3.11417	54.7328
3.11583	54.3336
3.1175	54.7033
3.11917	56.4643
3.12083	56.7526
3.1225	55.0177
3.12417	56.2832
3.12583	55.5687
3.1275	54.376
3.12917	56.1115
3.13083	55.8258
3.1325	53.7967
3.13417	54.3336
3.13583	56.4245
3.1375	55.971
3.13917	55.2205
3.14083	53.8031
3.1425	55.0119
3.14417	54.5936
3.14583	53.5221
3.1475	54.3775
3.14917	54.5953
3.15083	53.8708
3.1525	54.7568
3.15417	53.0598
3.15583	55.0158
3.1575	56.2283
3.15917	55.1616
3.16083	55.9582
3.1625	55.2962
3.16417	56.5992
3.16583	54.9304
3.1675	53.6737
3.16917	55.375
3.17083	54.0122
3.1725	55.8195
3.17417	55.0196
3.17583	53.1636
3.1775	55.2984
3.17917	54.5343
3.18083	54.0795
3.1825	57.2142
3.18417	54.2333
3.18583	55.1741
3.1875	55.1952
3.18917	54.6996
3.19083	55.2619
3.1925	54.07
3.19417	56.3431
3.19583	55.9374
3.1975	55.1952
3.19917	53.0716
3.20083	55.7577
3.2025	55.0981
3.20417	55.8028
3.20583	56.5212
3.2075	55.6758
3.20917	53.8399
3.21083	51.6671
3.2125	56.8466
3.21417	54.6552
3.21583	54.2229
3.2175	54.7004
3.21917	54.5049
3.22083	56.1134
3.2225	56.1333
3.22417	52.687
3.22583	50.3212
3.2275	51.3249
3.22917	51.9621
3.23083	52.4089
3.2325	54
3.23417	55.8712
3.23583	55.409
3.2375	50.4873
3.23917	54.3605
3.24083	53.5368
3.2425	53.8047
3.24417	53.3079
3.24583	54.3169
3.2475	53.7856
3.24917	55.0677
3.25083	56.5153
3.2525	56.2454
3.25417	53.3524
3.25583	51.5773
3.2575	52.8338
3.25917	53.0809
3.26083	51.343
3.2625	53.3381
3.26417	51.3255
3.26583	52.7913
3.2675	51.7653
3.26917	51.3124
3.27083	53.2156
3.2725	53.0082
3.27417	52.5255
3.27583	53.3748
3.2775	51.1098
3.27917	53.2995
3.28083	51.3757
3.2825	53.411
3.28417	51.9402
3.28583	51.1343
3.2875	51.3227
3.28917	53.2237
3.29083	50.5258
3.2925	53.9252
3.29417	53.5347
3.29583	50.343
3.2975	52.077
3.29917	55.2358
3.30083	50.3364
3.3025	52.4688
3.30417	50.8105
3.30583	53.3735
3.3075	52.4471
3.30917	51.7569
3.31083	51.0142
3.3125	51.4528
3.31417	53.4545
3.31583	51.7054
3.3175	54.3687
3.31917	53.7274
3.32083	51.2363
3.3225	52.3924
3.32417	53.4945
3.32583	53.999
3.3275	55.093
3.32917	54.0181
3.33083	53.8406
[truncated: 11,897 more rows]

## Sheet: Supplementary Figure S17D
	Intensity (a.u.)
wavelength (nm)	GalAC4A	GalAC4A+SDT
562.05	32.0749	238.593
562.94	34.681	259.435
563.97	36.7112	288.412
565	38.5659	314.467
566.02	41.0681	339.698
567.05	44.2169	363.874
567.94	46.2839	391.164
568.97	46.6647	412.329
570	48.9353	435.47
571.01	50.5135	461.951
572.02	51.7277	484.816
573.04	52.6695	505.452
574.05	55.7553	522.75
575.07	57.8578	537.343
575.94	57.9302	546.737
576.95	57.6349	551.721
577.97	58.6104	555.516
578.98	59.2813	557.977
580	59.2337	559.464
581.02	58.8072	552.163
582.05	59.5006	544.308
582.94	59.6164	534.587
583.97	59.7178	526.638
585	58.1005	514.314
586.02	57.9307	502.618
587.05	56.3638	487.161
587.94	55.6627	478.389
588.97	54.414	464.72
590	54.1733	451.023
591.01	53.138	433.248
592.02	50.096	415.771
593.04	48.7941	397.612
594.05	46.0761	382.571
595.07	44.9507	367.073
595.94	43.0966	350.058
596.95	43.2716	337.329
597.97	40.8967	326.163
598.98	38.838	313.732
600	37.7309	300.067
601.02	36.8086	286.845
602.05	34.379	274.868
602.94	32.725	263.517
603.97	32.7714	250.887
605	32.4382	239.285
606.02	30.6201	231.07
607.05	29.2694	224.756
607.94	28.4413	217.238
608.97	27.1605	206.225
610	26.2898	197.181
611.01	25.304	191.082
612.02	23.637	186.305
613.04	22.5726	179.613
614.05	22.6906	173.36
615.07	22.8593	168.331
615.94	22.174	163.765
616.95	21.4042	159.053
617.97	20.5817	154.848
618.98	19.7706	151.489
620	20.2096	148.311
621.01	20.3405	142.949
622.02	19.2407	138.602
623.04	18.348	133.303
624.05	18.4186	131.42
625.07	17.8305	129.175
625.94	16.6865	127.006
626.95	17.0052	123.13
627.97	17.4366	121.618
628.98	16.5967	119.83
630	15.4408	115.407
631	14.8947	111.576
632	14.7986	107.6
633	13.3246	105.127
634	12.3482	101.471
635	12.3625	99.5655
636	12.9074	96.3745
637	12.7182	92.6074
638	12.4403	87.7632
639	12.3259	85.0264
640	11.704	82.6382
641.01	10.8592	80.9644
642.02	9.77328	78.0378
643.04	9.19892	76.1043
644.05	9.2244	70.9657
645.07	8.95849	67.0446
645.94	9.46079	62.5639
646.95	8.88693	62.04
647.97	8.19622	61.6922
648.98	6.89639	61.5213
650	7.0485	58.5264
651	6.94784	55.2072
652	6.81536	52.9821
653	6.74083	49.3068
654	6.91912	45.0691
655	6.58581	42.3433
656	6.03481	41.8616
657	6.13714	41.4799
658	5.83897	39.5829
659	5.31666	37.3137
660	4.73755	35.9609
661	5.3765	35.1996
662	4.71882	33.0232
663	4.70919	29.9798
664	3.58831	29.05
665	3.98303	28.9462
666	3.66675	28.3364
667	4.13282	26.7701
668	3.54894	24.4654
669	3.91702	22.9252
670	4.09638	22.7113
671	3.28678	22.4815
672	2.7687	21.5817
673	2.81378	20.1311
674	3.80985	18.9342
675	3.15107	18.4908
676	2.34315	18.69
677	2.24249	17.994
678	2.35595	16.682
679	2.18591	15.9456
680	1.96427	14.9759
681	2.4561	14.7116
682	2.36669	14.152
683	2.1518	13.8082
684	1.79179	12.8779
685	1.70722	12.427
686	1.70627	11.6949
687	1.85058	11.253
688	1.73474	11.4442
689	1.92377	11.8918
690	1.54634	11.5826
690.98	1.13908	10.3658
691.97	1.02708	9.17477
692.95	1.81028	9.40693
693.94	1.9807	9.61943
695.07	1.71111	9.46963
696.05	0.61142	8.82632
697.04	0.63177	8.36506
698.02	0.76152	7.83764
699.01	1.52139	7.77008
700	1.21577	8.28003
700.98	1.1047	8.10145
701.97	1.19239	6.96136
702.95	1.54272	6.18353
703.94	1.58042	6.35492
705.07	1.45211	7.31067
706.05	1.06965	7.93413
707.04	0.89961	7.29206
708.02	0.75214	6.43847
709.01	1.01808	5.84293
710	1.23498	5.94432
710.98	1.56811	5.84231
711.97	1.03908	5.89386
712.95	0.7462	5.62163
713.94	0.61693	4.9492
715.07	0.44316	4.84847
716.05	0.51847	4.94661
717.04	0.98494	5.20673
718.02	1.01202	4.75671
719.01	0.62459	4.33223
720	1.09091	3.89146
720.98	1.30925	3.88688
721.97	1.01546	4.47825
722.95	0.53429	4.71865
723.94	0.45445	4.36102
725.07	1.07107	3.59487
726.05	1.22618	3.14994
727.04	0.85867	3.22831
728.02	0.41975	3.18203
729.01	0.65236	3.14196
730	0.69781	2.35357
730.97	0.44169	2.65536
731.94	0.66691	2.99271
733.05	0.81312	3.09214
734.02	0.45989	2.64563
735	-0.3931	2.57985
735.97	-0.09363	2.73566
736.94	-0.10618	2.32358
738.05	0.47504	2.2005
739.02	0.39369	1.97901
740	0.7107	2.15171
740.97	0.63964	2.25723
741.94	0.97405	2.9463
743.05	0.79657	3.29665
744.02	0.16393	2.63855
745	0.91486	2.0818
745.97	0.98613	2.02944
746.94	0.87658	2.16763
748.05	0.15995	1.75295
749.02	-0.01297	1.4302
750	-0.17235	1.05644
750.97	-0.0618	1.10945
751.94	0.19744	1.62629
753.05	0.43015	1.85168
754.02	0.43259	1.6858
755	-0.41555	1.69926
755.97	-0.50912	1.63027
756.94	-0.11501	1.18447
758.05	0.45498	0.70998
759.02	0.1285	0.53134
760	-0.00463	0.46842
760.95	0.08536	0.31249
762.05	0.83766	0.50354
763.01	0.71237	0.57787
763.97	0.17852	1.13003
765.06	0.23122	1.00883
766.02	0.55329	1.13396
766.98	0.11131	1.36053
767.94	0.18301	1.89634
769.04	0.61078	1.56048
770	0.18456	1.02902
770.97	-0.17549	0.70349
771.94	0.46756	0.96777
773.05	0.60847	0.62213
774.02	-0.344	1.02308
775	-0.30639	1.07476
775.97	0.1533	1.062
776.94	0.32452	-0.24452
778.05	0.10164	-0.49807
779.02	0.0019	0.01509
780	-0.5722	0.97207
780.95	-0.68278	1.13982
782.05	-0.35824	1.05525
783.01	0.30232	1.12259
783.97	0.36748	1.00637
785.06	0.27323	1.03131
786.02	0.32056	1.1448
786.98	0.66091	1.05177
787.94	-0.04456	0.889
789.04	-0.34692	0.85039
790	-0.18107	0.99758
790.94	0.20347	0.55491
792.02	-0.19725	0.50262
792.97	-0.26987	0.40185
794.05	-0.08089	0.65614
795	0.0782	0.64898
795.94	0.19478	0.63424
797.02	0.16792	0.94267
797.97	0.20165	0.76599
10uMRhB3
Collection Time: 2021/8/3 15:37:19
Operator Name :
Scan Software Version: 1.2(147)
Parameter List :
Instrument Cary Eclipse
Instrument Serial Number MY16500002
Data mode Fluorescence
Scan mode Emission
X Mode Wavelength (nm)
Start (nm) 560.00
Stop (nm) 800.00
Ex. Wavelength (nm) 554.00
Ex. Slit (nm) 2.5
Em. Slit (nm) 5
Scan rate (nm/min) 600.00
Data interval (nm) 1.0000
Averaging Time (s) 0.1000
Excitation filter Auto
Emission filter Open
PMT voltage (V) Medium
Corrected spectra OFF
Smoothing ON
Type Savitzky-Golay
Filter size 5
Method Log :
Method Name : Default
Date/Time stamp: 2021/8/3 15:34:36
Method Modifications:
Overlayed Graphs Changed: 2021/8/3 15:35:21	New:ON
Autoconvert Changed: 2021/8/3 15:35:21	New:Ascii
Ex. Slit Width (nm): Changed: 2021/8/3 15:35:21	New:2.5
Em. Slit Width (nm): Changed: 2021/8/3 15:35:21	New:2.5
User Delta Stop Changed: 2021/8/3 15:35:21	New: 554.00
User Delta Increment Changed: 2021/8/3 15:35:21	New: 0.15
Smoothing Changed: 2021/8/3 15:35:21	New:ON
Excitation Wavelength Changed: 2021/8/3 15:35:21	New: 554.00
Emission Wavelength Changed: 2021/8/3 15:35:21	New: 560.00
Stop Wavelength Changed: 2021/8/3 15:35:21	New: 800.00
Ex. Slit Width (nm): Changed: 2021/8/3 15:36:23	New:5
Em. Slit Width (nm): Changed: 2021/8/3 15:36:23	New:5
Em. Slit Width (nm): Changed: 2021/8/3 15:36:37	New:2.5
Ex. Slit Width (nm): Changed: 2021/8/3 15:37:13	New:2.5
Em. Slit Width (nm): Changed: 2021/8/3 15:37:13	New:5
End Method Modifications
10uMRhB-30uMGalAC4A-6
Collection Time: 2021/8/3 17:51:09
Operator Name :
Scan Software Version: 1.2(147)
Parameter List :
Instrument Cary Eclipse
Instrument Serial Number MY16500002
Data mode Fluorescence
Scan mode Emission
X Mode Wavelength (nm)
Start (nm) 560.00
Stop (nm) 800.00
Ex. Wavelength (nm) 554.00
Ex. Slit (nm) 2.5
Em. Slit (nm) 5
Scan rate (nm/min) 600.00
Data interval (nm) 1.0000
Averaging Time (s) 0.1000
Excitation filter Auto
Emission filter Open
PMT voltage (V) Medium
Corrected spectra OFF
Smoothing ON
Type Savitzky-Golay
Filter size 5
Method Log :
Method Name : E:\数据\李娟娟\糖偶氮杯芳烃\乏氧释放\GluAC4A\all.FBSW
Date/Time stamp: 2021/8/3 17:31:07
Method Modifications:
Overlayed Graphs Changed: 2021/8/3 15:35:21	New:ON
Autoconvert Changed: 2021/8/3 15:35:21	New:Ascii
Ex. Slit Width (nm): Changed: 2021/8/3 15:35:21	New:2.5
Em. Slit Width (nm): Changed: 2021/8/3 15:35:21	New:2.5
User Delta Stop Changed: 2021/8/3 15:35:21	New: 554.00
User Delta Increment Changed: 2021/8/3 15:35:21	New: 0.15
Smoothing Changed: 2021/8/3 15:35:21	New:ON
Excitation Wavelength Changed: 2021/8/3 15:35:21	New: 554.00
Emission Wavelength Changed: 2021/8/3 15:35:21	New: 560.00
Stop Wavelength Changed: 2021/8/3 15:35:21	New: 800.00
Ex. Slit Width (nm): Changed: 2021/8/3 15:36:23	New:5
Em. Slit Width (nm): Changed: 2021/8/3 15:36:23	New:5
Em. Slit Width (nm): Changed: 2021/8/3 15:36:37	New:2.5
Ex. Slit Width (nm): Changed: 2021/8/3 15:37:13	New:2.5
Em. Slit Width (nm): Changed: 2021/8/3 15:37:13	New:5
End Method Modifications
10uMRhB-30uMGalAC4A-10mMSDT-2
Collection Time: 2021/8/3 18:18:32
Operator Name :
Scan Software Version: 1.2(147)
Parameter List :
Instrument Cary Eclipse
Instrument Serial Number MY16500002
Data mode Fluorescence
Scan mode Emission
X Mode Wavelength (nm)
Start (nm) 560.00
Stop (nm) 800.00
Ex. Wavelength (nm) 554.00
Ex. Slit (nm) 2.5
Em. Slit (nm) 5
Scan rate (nm/min) 600.00
Data interval (nm) 1.0000
Averaging Time (s) 0.1000
Excitation filter Auto
Emission filter Open
PMT voltage (V) Medium
Corrected spectra OFF
Smoothing ON
Type Savitzky-Golay
Filter size 5
Method Log :
Method Name : E:\数据\李娟娟\糖偶氮杯芳烃\乏氧释放\GluAC4A\all.FBSW
Date/Time stamp: 2021/8/3 17:31:07
Method Modifications:
Overlayed Graphs Changed: 2021/8/3 15:35:21	New:ON
Autoconvert Changed: 2021/8/3 15:35:21	New:Ascii
Ex. Slit Width (nm): Changed: 2021/8/3 15:35:21	New:2.5
Em. Slit Width (nm): Changed: 2021/8/3 15:35:21	New:2.5
User Delta Stop Changed: 2021/8/3 15:35:21	New: 554.00
User Delta Increment Changed: 2021/8/3 15:35:21	New: 0.15
Smoothing Changed: 2021/8/3 15:35:21	New:ON
Excitation Wavelength Changed: 2021/8/3 15:35:21	New: 554.00
Emission Wavelength Changed: 2021/8/3 15:35:21	New: 560.00
Stop Wavelength Changed: 2021/8/3 15:35:21	New: 800.00
Ex. Slit Width (nm): Changed: 2021/8/3 15:36:23	New:5
Em. Slit Width (nm): Changed: 2021/8/3 15:36:23	New:5
Em. Slit Width (nm): Changed: 2021/8/3 15:36:37	New:2.5
Ex. Slit Width (nm): Changed: 2021/8/3 15:37:13	New:2.5
Em. Slit Width (nm): Changed: 2021/8/3 15:37:13	New:5
End Method Modifications
