# Supplementary material for: Lactose azocalixarene drug delivery system for the treatment of multidrug-resistant pseudomonas aeruginosa infected diabetic ulcer
Source: Nat Commun. 2022 Oct 21;13:6279. doi: 10.1038/s41467-022-33920-7 (PMC9586954; doi:10.1038/s41467-022-33920-7)
Supplement: Supplementary file 3 — Source Data [file 41467_2022_33920_MOESM3_ESM.zip › Source Data/Supplementary Figure S22.xlsx]

## Sheet: Supplementary Figure S20A
PBS	0.2887	0.2342	0.2556	0.2595	0.0224198
LacAC4A	0.2379	0.2513	0.2058	0.231667	0.0190911		91.6763	96.8401	79.3064	89.2742	7.35687
Cip	0.1737	0.1832	0.1681	0.175	0.00623271		66.9364	70.5973	64.7784	67.4374	2.40181
Cip@LacAC4A	0.1087	0.1174	0.1178	0.114633	0.00419868		41.8882	45.2408	45.395	44.1747	1.61799

## Sheet: supplementary Figure S20B
PBS	0.2962	0.3399	0.3282	0.321433	0.0184709
LacAC4A	0.281	0.2906	0.3127	0.294767	0.0132726	87.4028	90.3888	97.2628	91.6848	4.12834
Cip	0.2166	0.1856	0.2302	0.2108	0.018664	67.3717	57.7294	71.6019	65.5677	5.8053
Cip@LacAC4A	0.1593	0.1272	0.1085	0.131667	0.0209781	49.549	39.5645	33.7481	40.9539	6.52508
