# Supplementary material for: Lactose azocalixarene drug delivery system for the treatment of multidrug-resistant pseudomonas aeruginosa infected diabetic ulcer
Source: Nat Commun. 2022 Oct 21;13:6279. doi: 10.1038/s41467-022-33920-7 (PMC9586954; doi:10.1038/s41467-022-33920-7)
Supplement: Supplementary file 3 — Source Data [file 41467_2022_33920_MOESM3_ESM.zip › Source Data/Supplementary Figure S23.xlsx]

## Sheet: Sheet1
	Normoxia			Hypoxia
50	1.04262	1.06885	1.05738	0.987215	1.07791	1.07094
100	0.865574	0.978689	1.0459	1.01686	0.980233	1.05872
200	0.916393	0.929508	1.06885	0.917442	1.03954	1.03605
300	0.883607	0.870492	0.980328	0.943605	0.968024	0.968024
400	0.903279	0.936066	0.934426	0.920931	0.884303	0.931396
