# Supplementary material for: Lactose azocalixarene drug delivery system for the treatment of multidrug-resistant pseudomonas aeruginosa infected diabetic ulcer
Source: Nat Commun. 2022 Oct 21;13:6279. doi: 10.1038/s41467-022-33920-7 (PMC9586954; doi:10.1038/s41467-022-33920-7)
Supplement: Supplementary file 3 — Source Data [file 41467_2022_33920_MOESM3_ESM.zip › Source Data/Supplementary Figure S25.xlsx]

## Sheet: Sheet1
PBS	192498	141878	149177	161184	27362.9
LacAC4A	142712	170810	190807	168110	24160.9
Cip	98070	77284	69033	81462.3	14962.6
LacAC4A@Cip	57019	43129	37143	45763.7	10196.6
Healthy	40625	37131	42414	40056.7	2686.96
