# Supplementary material for: Lactose azocalixarene drug delivery system for the treatment of multidrug-resistant pseudomonas aeruginosa infected diabetic ulcer
Source: Nat Commun. 2022 Oct 21;13:6279. doi: 10.1038/s41467-022-33920-7 (PMC9586954; doi:10.1038/s41467-022-33920-7)
Supplement: Supplementary file 3 — Source Data [file 41467_2022_33920_MOESM3_ESM.zip › Source Data/Supplementary Figure S9.xlsx]

## Sheet: Sheet1
GalAC4A-CAC
Concentration (mM)	SFT (mN/m)			Average
1	72.57	72.416	72.366	72.4507
2	65.867	70.487	69.612	68.6553
4	68.702	66.907	68.626	68.0783
8	62.929	62.539	62.838	62.7687
10	63.161	61.951	61.937	62.3497
20	60.278	60.025	59.786	60.0297
40	59.498	58.8	59.051	59.1163
